# Supplementary material for: A genome-wide identification, characterization and functional analysis of salt-related long non-coding RNAs in non-model plant Pistacia vera L. using transcriptome high throughput sequencing
Source: Sci Rep. 2020 Mar 27;10:5585. doi: 10.1038/s41598-020-62108-6 (PMC7101358; doi:10.1038/s41598-020-62108-6)
Supplement: Supplementary file 2 — Supplementary Information 2. [file 41598_2020_62108_MOESM2_ESM.xlsx]

## Sheet: Sheet1
lncRNA Name	Sequence
lncRNA_PveLR1	AATGTTGCAGATGAATTTAGAGGAGTTTGCAGGAGAAACAGAAGAAAGAAGAAAATTGAGATATCCATACGTGGGATGGGGTGCCCTGCTTGTTCGGGATGCTTATTAATAATCTCCATAGCTCGAATGTGAAAGCTAGAAAGTCTAATATTCAGTCTTTGAAGTCACGGGAAGTTGTATGTCAATGGATCAAGCATGTAAAAAATTAAATGAAAATGATCCCATTTCTAACTTTACCATCAATTCCCAAATTGTGGTCCATTCCATTAATTGAAGAGTATTAAAGCCGGCCCTGAGCTATGAGAGCAGGTTCAGGCCGAGAAGTTGCATTGCAT
lncRNA_PveLR2	ATCTCCTAGAACCTTGAAATTATCGATCGGGTAAGAGTTATAGTAGCCACTTTTATTAGTAACCAATGAGAGATTCGAACTTAAGACCTCTTGAGATATACACCTAGGAGTTCCAATTAAATCAATCACTAGGCTACTCAGGGGATGGTTAACAGAAATATGTATTAATATGTTTAGAAAAGGAATTATTAAGAGATTGTGCAGCACATACATCAAAGGGTAGGATATCATAATATAACCATTTGTTAAGGGACTATAAATTTTTAGGAATTCCTTCAATCGAAAATTGGTTGAATTTATGACAATTTTACTG
lncRNA_PveLR3	CTCTCTGAAGGTACTCTTCTTTTCTTAATTTTTTATGGCATTATGTTGGTGTGGTATCATCTTAAATGTCTACTCTATGCACTTTGTTTGTAACTCTTACCTTGCCAATTTAACAACGGTCTAGATCCAAATAAGGATCATTATGAAAGTGTGAAGGGCTATTTTAAATAGGTGTGATTTTTATTTTATTTTACTTTGTTTTGATTCTATATAAGCCGGATTGTTTGCGTGTATCATGATCTTTTTGGAGTTGAGTTGGGTTACTTTGCTCTTGTAGCTTTATTTGGAGATACTCAACAATCTTATTGAGCTATTTTGCTTCCCTGAATCACTTACTCAAAGTTGAATTAAATTTGTCTTTGGAAGATACTAAAAATCTCATTGTGGTGGTTGGTGGAT…
lncRNA_PveLR4	GGGTTATTAGTCAATAATCAAACTGCCGTGGCTGGATATGATTTGGTATGCGTGCCAGTATGTTTAACCCAAGACGTGTTCTATTTTAGGCGTTTTTAGGTATTTGGATTTGTCTTTGTCTTCAACTCAGTGTCTGCACAAAACAGGAAGAGTACTGTTCATGAACATGTAACTGAGTATTATGCTTCATTAAGTAAACAAGTTATATACAAACTTAGTGGACCATGCTGGTTACTGGTCACATCCGGCCTGATGGACCAATCTCTTTAGTAGGTGAGCTGGTTGATTAGCTTCATCTACAGGAATTGCAATAAGTACTTTTTCTGGGTTTGCCTTTTGATATCAACTTTATCAGCTGAC
lncRNA_PveLR5	GTTTGAATTGGTTGTGTCACGCATGTTTGATTAAATATTAACTGAAATATTTGTTATGCAGTTTGGTTCATAATATACAGGTATTGGGTATTTGCATATTCTAATAGCAATCCTGTGTTCTTTTCTTGATGCATCTTGGCCTTTTGGACATTAACGTCATGTTCTTTTGGACCTCTATGTTTTTTCCTTTTGTTTTCTACTCGATGAGTATTCGTTTCTGCCTTAATCATCTATTTCTGCACATATGTGGCTGAATGTGGACAAAATTACCGCCTTTTCTGAGTGTTATTAGAAAAGAAAGTAAAAAACTGTCTGAACTGTATTCTGAAC
lncRNA_PveLR6	CTGTATTCTGAACTTAGCTTTTCTAGGATGAAGTTCTATTTTGATTCCATTTTAGTTTAAGTTATCTTAATTCCATAGAGACAAGTTGATGACATCTTTAATATTTTGATATGGCAATTTTCAGAGTTTCTGTTGCGGTTAGTAATTATAGTGTTGAAGCCTTTATTGAGATGATCGAATATAAAATGCCAAAGATTGAGCATATCACACATAATTAAATTATTGAAGTTGAGGGTTTTAGCATTTTGATTCCCATAGAAATGACATGTGACTTTTGGTTCTTGAGAGTGTAAGTCTTATATTTTTGCTTTGTTTCTATTGCAG
lncRNA_PveLR7	TATTTATGAAAAATGGACCGCTCATTGAAGGTAGAAAAGAGAAGAAAAAAATATTTTAATTTATTTTTGAAAATCGTTAGATGGAAAAGTTCTCATTTTCGAGAACTTTTGGAGAGTTCCAGTGAGTGTGATTTGGATGCTACTCGTGAGTAACCAACTGGTTCAGCTGTTTGTTAGTTGAACATTAATTGTCTCTGCTGCTACTTGTCCACTTGTGATTTTTGTCTATATTCTTTGAACTTCATTTTCTTATATTGTACTTTTCCCAGTTCATATTTATAGTTGTTGCCCTCTGTATGAGAGGCATTGAGTACTTCGAAAATTTAATTTGATTTTTGGTTTCCTTAAATTGGTAGATACAATAAGTTTGAGGATAT
lncRNA_PveLR8	ATGTGATTCATTCTGCTTAAGTGCTTGCCTAATTATTTATTCATCTTCTTATCCTTCTGGTTTTGCATTTTTCTGAAACTAGTTTGAATTTTATCTGTATATCATTGACAAGTACAAGTTTCTGGTAAGGTCCGGTTTATTGCTTCATGATCAGTCTTTTTGTTTTACTTAGATTTTGGCTGCTCATAACAGATTATATATAGGGTGACTTGGTCAGAGGAGATGATGGTGTTGTCTACTTTAGGAATGCAGAACTGTTGATGACAGGAGAAAGCACTGAGCAAAGTTTGATATATAGGAAGTATGGGGACTATGATACAGAGCAACTATATAGTGATTTGGGAAAACGGAAGAACGTGCACCAAACTGTATACTAGGGACTAGGAAAACATATGATCA…
lncRNA_PveLR9	TTTTAACTTACCTTGCCTTTTTTTTTTGGCTGAACTCAGTGTTACTAGGATTTTATTTTTCTCCGAACTTAGCTGCAGTATTAGCTTCTTTGAAAACCCTATGAACCAAATACTTTCCCAACGCCATCCCGACACTGAATTGGAGTTATACTATTATTAGTTCTTGATCTTTCTAGCATCTCTAGGAGTAATTAAAAAAATTGATCAGATGAACATTATTTGCTTTTTGCTCAATCATTAGATTCTGTTCAAAAAACTGATTTGAATTTGTGGATGTGTGACGTAAGTATAGGAAGATGTGTTGTTGAGGCAATAATTCTTTTCCAGTCATATTATTAATTTATTTCTTGCTTTTTGCATGTTTGAATTCGTGTTGATAGACATTCATGGAAGCTGATG…
lncRNA_PveLR10	GAAATAATTAGGTAATATGTTTTGTTAAATGAACACAACATATATTGTAAGGAACTTGAATATTTACCAATTTGTAAATGTATCAACAAATTAATTGAGGCTTTTATTTGTGTCCCTAGACATGTAAATAGAAAAGATGTGAATTTTACAGCAGAGTGTGACAATTCAGTACAAGTAACCTGTGAAATAAACGAACTAAACATATGAAATTTCATTTAAGCCAATTAGTCACTGATCACAACTTCATGCTCTGGCATACGTCACTATAGCAACTTTGATAAGCTTCTAAATATTTGAGTCTTTCTTAGAGAGGAATCCTTTGGCCCCGGGTTTTTGCATCTTGATAACTGGAAAATCTAAGATCAGTTTGACGTTTGGTAAAACAAGGATGTTTTATTA…
lncRNA_PveLR11	CCGATAATAAACGATTGAAGAGTTTATTATCAAACGAACGATATGAAAGAGAAAAAGCTGCACAAGACTTAAGAAAATTAACTGATCTTACAACTCATATCGATTATGAATCTCGATATCGTAGTACTTCTCCTAGAATAACAACATCTGCTTCAACTTCAAATCTTCATCGATCACCAGGACGAAGTTATTCTCCAGCTCGATCTGACATCGCATTAACATCTCCGACAAAAGGCATTGATCGATGCAGTATTTGTATTGACACCAATCCATAGACAAAACAAAACATTCTTTGGTTTTTTTTTAATCATAGCATTTGTTTTTCCTTCTTCTTATATGTGT
lncRNA_PveLR12	TATACATTTCCTCTTTCCATCCTATTCAACAAGTAGGTTTTCCATGGGTGTGATTTCTGATTGATTTTGTAGCTGGATTGTTTATCATATTCTTGGTAATACTAATTTCAATCGGTAAATGGGCATATAATCTGTTCTGTTGGTGGAATGGGAAAATAAGAATTTTTGTAGTTATAATATAGCTCATCGGTTGAGACTCCTATCCAGAGTCTCAGAAGGAGTATTTTTCTTCATTAATATGGGTAGGGGAGTGGGTCAGACTTGGACCACCCTGTTCCACCTGCCAAAATATTCATTAGAATGCAATGGGGATCAAAATGATTACATCAGCTGAGCTAAATGTATTTTTCTGTTCATCAGACAGCAGCCTTTGGTATCACTAACGTTTACGACTCATAT…
lncRNA_PveLR13	CCATGGGAGATGCACCAAATCTGATGAAAGGGATTTGTTTGTGACAGTTTTATTATTGATGGGTGTTGAAGGTGAAGTCAGAATACACTGCCGTTTTGCTTCAACTACGTCACTCATCCAGCTGTTGATTCTCAAGCAGATCTCACGCCTCTCATCAAGCCACGTGTACAGCAAAATAAAAGCAACACAAAAGTCAGATTTCGGGTCAACATAGATCAAAATATTTCTCTCTTTTGCTCTCGATTTTTGTTGTATTAGGGTTATTTGTTCTTCGTTTTGTTCTTCTGAGAAACTGTGTAATCGAGTGTCTCTGAAATTCACTCATAGAGGATATTTTTTGTATTGCAAATGTTTGTACCCTGTACAATTGGAC
lncRNA_PveLR14	ATACATTAAACGAATATTAATTTCGAAGAAGAACTGGAATGAGATGCCTGCTGAAGAAGTCAAATCCTTGGTCGATCCCAAAGGCAAACTTCAAGAATTAACACAATCAGCTTTGTCACAAATTCCAACTTATAAGATTTTGGGTGAGCCTATTGATGAGCCCGACAAATATCGAATCAAGGTCGGTGTCTTTGTGAATGAGCGTTTGATTGCTGAAGCGGATGGCGCAACCACAGAAGAAGCACAAAAAGAAGCGGCCGCCGCTGCTTTGCGTGTCTTCTCGGCTTAAATTTTAGAAAAAAACATAATTAAAGACAAAAAAAAAAGAGGACAGAAAACACGGTG
lncRNA_PveLR15	ACACTGCAACCAATTTTTATTAGAGCAAACCAAAAGTTCCCACCCGAGGTTTAGCGAAATGTTAACTTGATATCCTGGTTTTATTTATTCCAAATTTTCACTTTAAAAGTAACTCTGTTAGCGACAGTTGGACTTTGAAACCGATGTAGAGGGTGCAATTATCAAATTGCCTTCACCCCATTCCAAACTACCACCACAACCGACCAAACCACCCCATTCTAAATCCCACAAAACACCTCAAATGTACCACAGTAGCCACGTAGTCACCACCACCACCACAACAACAACCACGCAACCACCACCACCTAAAATCACACCATTTCAATAAAACTCCACCCAAATCCAAACCACCAACGCATGCAAATAAACCCAATCAAGCTCCAATTAAGCCTACTTTTA…
lncRNA_PveLR16	TCGGGATTTGACCGAGAACCCAGGTACCAATTCATCTTCTTTTTCATCAGTAATGTTACAAATCCAGGTGGGTTTTGTTGGATTTCATGTTTGATAGTATATGTTCAGTCAATGTGTGCAGAATAGACTGCCCCTTAAGGTTTTTGGTCCATTTTTTAAGTTAGGTAGATGTAATTTATTGGAATGCTATAAGTTGTTAAGCATGAGTCTTTTTCAACTGTTTGTAGAAACAAATTTATCCTCTTGTCAAAGACAAATGTACAGAAACATATCTTTTTTAAGCACTGTATATGACAACTGTAAGTTGGAGAGGCAGTCTAGTTTGGATACATCTAGTACATACATTTTCATGAAAGGAG
lncRNA_PveLR17	TTTTTTTTTTTTGCTTCATTTGAGCAAACTTCAACTATGGCTGTACTATATTTTCATTTGAGCATATGTTTGAAAGTGTGTGAATTGGGCTGCTGGAGTTGCATTTTGAAATCATGTTGAAATATGTTTGACTGGGTATCTATTGATAGAGGAATTATGTCACAATTCGGTATGGATGTATGATGTGAGACTGAAATTGTTCAACATTTACTGTAAACTTAGTATGCAAGTTCTAAATGTTTCTGGACGAGGTATTATATGTTTTGTTGGCCCAAAGATTGTCTCAACAAACTTTGCATATGGATCATGTTTTTAGTATTATTGTCTGTAGTATATTAGTTTTCAGGCACTATTGGTTTTTGTTGGTTGTTCGATCCTTTTTTTTTTTAATTTTGGACT…
lncRNA_PveLR18	TCACAATGAAGGAAAAGATGATTAGAGATATCTTTTGTTTTGCACATTACACGTCCAGAAAGAGAAAGACTCATAGGATACTTTCTTTGGATCATTTGACTTGTATTAATGTTTCCTTGAACCAAAACCCACACAAAGTTTTGGACCTTATAGTTAGTGCCACTAGTGCGAATGCATGGTATGTTTTTAATGTTCAATATGTGTTTCTAACTGAAAGGTCAAGTTTTAGGCATTGATATAGTCTATGTAGCATGGTGATCTAGTCATTTTTTAAATAATGATCCAGAAGATATAATGACAACCATAAAGCTTGTTTGTGCATGGGTTCGATAAGCCACCTATAAAATCTTCATTTCATTAATACTTTTTTTGGG
lncRNA_PveLR19	CAATTTATGATTGCATGTCTTGGGTAAGATTTTAAATTTTTTTATTATTTTTGGCTATTTGTTCACATCTTGTTTTTTTCTTTCACTTTTTAGCTTATTAGTAGTTTCATGGTTATCTGATGTTTAGTTTGACCTTCCAAGAGTTGGGAACAATCTTCATATGAAATAAAATCTCTAAAAGCCCCTATATTTCAATGGTTGTGGCCTTCCAATTAGGAAAAAAAATTTGACACCTAAAACCAATGATAGTATTGTGATTATAATTTGAGGTAATAAATTCTTCATAACAAATCTTAAGTTTATAAAACAATTTAATGCAAGC
lncRNA_PveLR20	GTGATGATACTCTTATCCTAGTAAGTAACTTTGTTACTTCTCTGCAATTGAACTTTAGTTAACTTGTTCAGCTAGATGTGGAGCTAAATTGAGTACAGTTCAATCCAAAACTAGGTTCTCTATCTGAGTAGCAAGCAATCGGCCAAACTCAGGATTCTCTATAATTATTCCATTAATTAATTCTTTTTGAGTATATCAATTAGAGCTTTCTGGAGGTTAAATCCTTATAAACCTTTTTAGGATAGTCCCCTACTGCTTGAGTATTGAACTCCTATTCTATATCTCGAAACCCTTGCTCCAAACCAGATTAAGGCCTCAGAGAATATTCCCAATTTCTGTGACTAAAGCCAACTACTCTTAATGTTTTGCCTACTGATACTGTGTCGATTTCTGAATTAT…
lncRNA_PveLR21	TAAGTTTTTAAATAAGGATGTGCTTTCGCTGCTAACTCTAAGACAAGGATCACATTATAGCACACATTTTGTACGTTGTTCATAATGACTAATGAGTGTGTATTTTTTCGCTGCGTGAGAGAAGAGATCTACTGTTGCCGTGCTGCATCGCCTGCGTGAGAGAAAGGTGTTGACTGAGATGAGTGTGCTCTACTGCCGTGCGGCGTCACCTGTGTAAGAGAAGAGTGCTGCCGCTGCCGTGTGGGAGAAGAGTGTTGAATGAGATGAGTGTGCTCTACTGCCATGCTACGTCGCCTGCGTGAGAGAAGAGTGCTACCGCTGCCGTGTTGATCTGCCGCGTGAGAGAAGACTGAAGAGAGTTGCTGAGTGATAAGATTGAGTACCGTGTGTGACAGTGTG…
lncRNA_PveLR22	GTGAATAATAATAAAAAGAAGAAAGTCTATAAGGATAAGGAAGTTACTCCACAAGTTTCCCTTAATCCAACTTCTGCCAAAGAACAAGAGTTACTATCAATGGAGTCAGAAGGAAGTGCAATCAGTGAATTAATTGGAGGAGTTTCTAACTTACAACTTGTGACCATGAACCCAACAAACAAAGAAGATTTTGCAAAATTTGCAAGTCACCTCTCGGACCGAATTACTTATTTCAGAATTCTCCAGAATACATGGAATTTGTTAAAGATTTATTGAAGAAAATCACACCTTCATTTACTGTTGATCAATTAATTGAACTTTCAACTTTAATTGAAGTATTAAAGAAGGAAAAAACTGCAAATGATAAACGTAAACCAAAGAAAAAGAAG
lncRNA_PveLR23	AATAAGGTGTACCAGTTTCATTAGTCAACAGCAATATCTTCAACTTCAACTAACTTTTGGATTGCTTGTTATTTTGTGACTCTGTAAATAATTCTTTATTGCTCAACTTGTTTGGTGAATGTTCAGACTGGCAGAAGAGATAGCAACTTGAGGCAATTGTCTTAAGATTCCAAGTCCTCCCCTTGAATTTAAATTTCCATTGAATCACATCATATTTTCCAGACTACTCTACTGCTGTTTGATTGCAGAAGTCACTTTTATCAATATCAACCCACAGATTCACGAAATTTTACAAGTGGAGTTTGGAGGTTTAGTGTCT
lncRNA_PveLR24	CCTTGAAGTAAAACCACGTGTCGTCAATTTATTGGAGTATTGTCCTCGTAAGATGAGATTTTATAGTTGTTGCATACTCATTTCCACTTTATTGTCGTGGGGGATGAGGAGAACTACTTATTGGCCATGAGCTCTTGGAAGATAAGGATTAGCCGTTAGCAATGAGCTTTTGGATGATGAGTATTAGCCCTAGAGCGATAAGCTCTTAGGAGACGAGCTCTTAGGCAATCAAGAGAGCTAGCCATGAGCTCTTAGGAGATAAACCCTTGAACAACGAGGAGAGCTAGCCATGAACTCTTAGGAGATGAGGGTGACAAGGAGAGTTGCAAATTCATTACCCTTTAGGCAACTAGATTTTGGACGACGAGTCCTTAGGTGATGAGGTTTTAGTCATCTCAC…
lncRNA_PveLR25	AAAAAAAAAAATTAAAGGTGAGAGTGAAAGATGTTTGAAAGAAAGCACATTGTCTTTCTATTTTGCTTTGCGGGTTTTGTACTTTTGCTCCTGTAGAAACACTTTTTAGGGCCCTCACTCAGCTTTTTGGTGAAGCTGATCAGTGAGTGAGAATGAGAAAAGTGAAAGCTAAGAGTAGATGGCTGCAGTCAAAAGCAGCTTAATTTCTAGCCTTTTTTTTTCGCTTTTGCTTTTGGCTTTTGATGTGCCCACAATCCTAACCCTATTGAGAGGAGTTGTCACTATAAATAGGGTGGTGGGG
lncRNA_PveLR26	GCAACATAGAAAACTGGCAACTAGTTAGTTATAAGTAAGACCTAAAGAGCTTGAGAATACATCTACTCAACAAGAAAGATGGAATTTGGCTTTATATGTGAAGCAAGTCAACGAAATGAAAGTTTGAATAGTTTATTTTGCAGTCAAATGGAGCAATGACAACCTGGTGTATGGTAAGATGGTCTCCTCTCCACATGAATTTATCATATTCTGTTGTGCATTGATTTCAGAGCTTGGACTCTTACGGAGAAAGTTTTGCCCAGCCCATATTCTTGGAGACTAAGCATGTAAACCTCTGAATCTCTTGATTCATATTTTTCATTATATAAGAAACAGACTAGAATCTTCTTCTGTG
lncRNA_PveLR27	CAAGAGATGATAAAAGTATTAATCTTGTGTTTGACAATTATCGTCAGTATTCAATTCGCATGGTGTGAAATTGATTGTGGTACATTTTCGAATACAAATTGTGAAACATGTATAAATGCTACTGGTTGTGCATTTTGCAAAACTAAAAAAAATTTGCACTAAATGGTCAGCAAAAGATATAAATCCACCATGTGATACTTCTGATTTCCAATACGGGACTTGTGTTGCCGATGCACAAACACTCTTAATCATCTTAGGTTCAGTTGGTGGTGCTGTTTTACTTATAATAATAGTGGTTCTCGTGTGTATATGTC
lncRNA_PveLR28	AAATTCGGTTATTGAGAGAGAATGGGATGAGAATAAACGGAAGGAGAAAGAGAGAACTGTTTTATCGAGAGGAAATTGGGAAAATAGGGAGGAGCTAGCCCTCGAAGCTTAGCATTTAGGGAGGAGTGATGGTCCTGGTGTTACTAAATTGTACAAACGCGTATGGAAAGAGGGGGGTTAAAAAGGGTAATTAGCTTGGTGACAGGTGGCCTGGGCAGTTCGTTAGGATCTGAGTGTCAGAATAAAAGAATAGGGACGCGTTTGTGGGTGATTATTCTGAATGTCTAGGTAAAAGTTGTATAAAGGTGCTGCCCCTAGAAGACCAGTTTGTTTCTCATTTTATTCCAGTTGTTTTTGTTGATACAGAGATATTGCAATGAATATTACTTTTCACTTTTA…
lncRNA_PveLR29	TTTATCGAAAGATTAAAAAAGTTTGTTTCTATAGTTACCTTTCCCTTATGTGCTTACCTTTGAAAGGAATAACCACAAGTATAGATATTTTCGAAAACTGTTTCTCTTGTCAATGAAACAAGAGGAACGTTCTATGAATGAAATCAGAATATGGATTGATTGATGAAATCCATCAGTTTTAAGGTTCCTATAAAATGACGCATGGAATGGAGTCAATAAGAAGAAGTTCAGGGATTTATGAAGGAAACTTTCAGTCCATACTGGTTATGGGTTGAGAACTGGAATCTCACAAATTGCAGGGAGGCTTCACTACAATAATTAGTTTTACTAAACAATTCTAATAGCTAGCTGGTTCCAAATTACACTTGCCT
lncRNA_PveLR30	ATTTGTATGTGAAGCACAAATGGAAGACTTCTCTAGATCATTTATAGAGAAGTAGTGCAGTTAGTATCCATTGTGATTGGTATTTTGACTTAATTATCTGGTGCATAGTTAGAGTAACAATTTGGGGGCATTTAATATAGAGTCATTGTTTCAATGATGCCAATCTACCACGAGTGTTCTTTCCTTGGTTCGTCAGTGACTTTGAGAGGATGAAAAGAATTCCATTTTCATATCTGTGATTTGTATTTTGAATTTGTAGAGGTTCCGATGAGGTTTCTCTATTGCAGCAAATCTTATATGGGTGTCAGTATTTTTTTTTTTCGGTAAATAGGTGTCAGTATTGCTG
lncRNA_PveLR31	AGTCAGACATGTGCCTCTGGTTGCTAATCTGTAATCTTTAATATATCTTGGAAAAAGAGAGCAAAATAAACTGGGGCATTTTATGTTGGAAGTTTCTCTGAGTCAAAGAGAATTTTGCTTTGAGTGGTATTGGACACCATGGCTTACAAAATTTTGCATGATGACTCACTAAACAGAGGAAAAATGAAGGAAAACAGAAATTTCGGTGCTCAAATGCTGCCTACATATATATACCTGTATGTTAGATGCCTACGCACAATAGCGGCCTTTGGCTTTTTGGGATTTAGAAGTGTTGAATATTCTTTCATGTTTTAGATCCTGACATCCATTTCCCAAGATAGGGATTTTAAAATGTTGGCCTTTTATGCCTCATGAATTTTTCGGTTGTTTTAAGTATGC…
lncRNA_PveLR32	CATACTTCCCATTTCTTTTTGACAAATAGAAAGAACAAGAAAATATCCTTTTTAGTTTAAAGAGATGGGTTCATTCTCTAAGTATATTTTATCTGTTTCCTTCCCTTCCTGCTTCCTCTATCCAGACGGACAGCAGAACTCCAAAAGCATTGACTTATTGTTCCATTAAATGCACACACTGCAGAGCCTATGCTATAATTTCTCTTAGAATACTTTGTGCGTGTATATGTGTGGTACTGTTCATGTCTAGATATGAGCCTGTTAGAGTTTCTAGATCAACATTGTCTATTAAGAATCTCAATGGATGTAATTTAACAGGGACCTTGAAGCAAACCAATTCTC
lncRNA_PveLR33	GTCCATTTCAACAGGTAATCTGATATAGACAGGCAAACGTTCTGTTTTCTGTCATACTATCATGGGAACTTTTCTCTCCATAATTAGATGAAACAATTCCATTTTTCTTTGACTGGCATACATATTAAAAACTGTACATCACTCTTCAAATTTGCGAGCACTTACCTTGAATTTAATGAATGAACCATATTAAGTGGTTTGTTTGTTTGGAAGTGATACTGGCAATTATCCCATTTGACTGTATGGATTAAGGTGATTAAGTGGTAATCTAATTTTCCATATATCGGAAACAAGCCTTTTTGGCTCTCATGGCCTATAAGAGAATTAATATTCTTTTCCGTCACTTCGTCTATGTACTTTTTCCCTTTTGTTGTCTTTTCGATGATTTTTTCAATGAAT…
lncRNA_PveLR34	GCAAATACTAACCCATAAATATTTGTGGGTATTAAGCGTCTCTAAAACTTCAGTTTCTCTTTCGCTGCTCCTCGCAATAAGTTTTGTTACAACCTTTACCATTGATTTTCTGTTTTTATCAAGAGGTAAGGATGATTTGTTTCTTTTATTTGGAGTGTTTTAGGGCCCCTTTTTGTTTTTTTGCTTTCTCTCTGTATTTTACAGTTACCTTTTACTGAAGGGTAATGTACCAATTTGTTTGGAAATGATAATTTTGTTATTCATAAAGACGGAGTATCTATAATTTTACCTCTAGATGAAAAAAATGTTTTTGTAGTGTTGTTTTGGGCTTGTTTATTATTTTTCCGAGTTCATTTTCTCTTATTTCTGTGCCATTGTTTCTGTTTTCTTTGTGAGGTG…
lncRNA_PveLR35	TTCATGTTTCCTCTAAGATTGTTGTAAATAAATGTTCATTCCCAGGAGAACCTGACTATTGTTATCTAGTACTTCGATTATCTGATTGTTGTTCCATCGAAGCTGAAGATTATTTTTGTGAGTATAATTATGACATGCTCAATCTTAATTTTCAACAGTTGATATAGATGTTTTACCTTTTGCAGTCATCCTTAAGTTCTGTGCTTTCACCATAGGTTTATATAGTTTGTTATATTTGATGGTTGGATGGGTTACATTTCAGACTTATGTTTACTAATATGGGGTAAAAGGCATGGATCTTTGTAACGGAAATGTGCATTGGATCTAATATCTGGGGACTGTTTTTGATTTGCTATTTTGTTGATTGTGATCTAGAAGGGTTTTCAGTTCATTGAGAAC…
lncRNA_PveLR36	GAAAAAGGTAAGAGAATTAGATACCTGAAAATGCAGTATAATTCCAAATCTATTTATCCATGTTGGCAATGACAACCTACTGAAGGAAATATGCTATATTGATAATAATAAGTGCATTGAATGTGAGCCTTTATCATTTTTTGAATTTTGTAAAGTGTTTTGGGCATTTTTTTTCTTGTGCAAGTTTTCATTTTATCAATGAGGTTGTTCCAATGCGATTTTGAGGCACATTTGGACCTGGGCATGATCATCTAGAGGAACTTTTATTTTATTTTATATTAAAACTCCAAAATAGACTCTCTTTAATGTGTGCTTTATTCATGCTGATAACACATATTAAACCATGTACATTACAAGTGCAATCATCCCCAATTTTTAATAATGCTGCCCAAGTGTCCA…
lncRNA_PveLR37	ATATGCTCTCCCAAAACATATATATCATGTGGAACCACCTTGATTTTGAAGATTTGAAGCAAAAGATAAACAGAACACGGCATCATAGACATTTAATTTGCTGGAAAACCAAGCGAATGGTGCTTATTGTTTTGGACCAAAAAGTGTTAATCAACTACCTTGTTCATGTCTAATGATTTTTCTTGCTACCACATTTCACGCAAGGAGTATTTTAATTCTTGGAATTTCTGGAGACTACTTCCTCCTGATATTGATGTTTGAAGGTGTCAGTTAGTAAGATGTTGCTCGACTCTGGAAACCGA
lncRNA_PveLR38	TAAAAATGATCAGTAGTTGAGTGCATTAAGTGAAGAGACAATTGTCGTCGCAGGTCGTCGACGTTTTTCTATATGTTCGATTTGTCTTCTCTGATATTGTGTGCTGGATACACAAATCTGTTCAGTTACAAATGTCGTCATTATTACATTTTTATCGAACACGTTCAGCAACGACTATTAATCAATTAAAGCCAATACAACGTATACGTTCTCATAGTCCGGATGATATTTTACTTCGACAAACGGAACCAACATCATATGTAAGTGAAGACGACGATTCAACTAATCGTATATCCACAACAAATAATTCAACATCAGATATGACAAAAAAAGAAAAAATCTAAAGCAGCAACAATTGCAAAAGATTTTAAATCTCGTGCAGCTAATTTAATTCGACGT…
lncRNA_PveLR39	AATTTTAGGGGGCACACCTATGTAGCAAGAATATCCATGGGTGAAACTTTTTATGTATATCTGTCTTTGCACATTAGAGCCATTTCTGACCATTTTGCGTTAACTTTTCATGAGCATGTTGACTGTTTATTTCTATGTGTTTTGCGTATCCAACCTTATTGCTATCGTATTGTCATTGTCATTTTGTAAACTAGTCATGTCATACTTTTTCCTTCAAATATATCTGGTGCTCAGTTAGATGGTAATCACAATTTTACTTCCCAATTGAATGCTCTAGACATTCATTAGCCTATGGTTGGACCACTTCTATTCCCTCTTGAGTTCATATAAATTATTTACTCTCTTTTAGAATATTTTTTTCTTGTTGATGCTGCTAAATTTGTGTCTAATTCATGTCCA…
lncRNA_PveLR40	GATTCATAAAAGTTTTTGGTTATACTTTAAAGAGATGGGAGAAAGGGGTGGATGAGAGAGAGAAGAGATTCGTTCGGTTCACATATAGAGAGAGACGAGAAAAGAGGTTGGAGATGAAAAGAAAAGGCTGTCTGAACATTTGGCCGCTTGTGGTGTCATTTTCTTTTTCATTCTCTATCTTCCTCTGCCCTTTGATATGATTTGGACTATGAGAGTTCTCTCTTTTTGAGTGACTGCTGTCTCACTTGCTACTCTTCTTTTCCCACCCCATACTCGCTCTATCTCTCTGTGTTTTATATATTTTTTAATTGAATACCCT
lncRNA_PveLR41	CACCAATCAGGGTTGAAGTGACTTTACAAAAACCATGCGTCCATAAAGGTGTTCCAACCGCCAAACTTCCTGGAAGAGTCTCTTGTCTCAAGTGCCGTTCCCGTGACATTCCCAGCACGCTGCAAATATAAATATTGTGTTGTTTATGAGACTAGAGCAGCCAAACAGGAAAGCGGACTAAAATAAACTTTCAAGTACAAAACTTTGGATACAGAAATCTAATTCTGTAAGAATCAAAGTTAAATGACAAGCGTCTGAAATTCTTTTTGGACTACATAACTTATGCTTTGTACTTCGAGAGCTTTTTGTTCAGTGAAACAAAATTCTGAGTTTATGAAAATGCTAC
lncRNA_PveLR42	ATCCAACCTTCCTGCATGTAAGGAATTGGCTCTTGAGCTTTCCATTCTTGAATTGTTTTTAAAAAATTCTCATTCAATTACATTCATCGGACCTTTATTTTATAAGTACTTTTGCATCAAGTAAGATATCATGCTATAATTAAACTCATGGGTATATGAAACCAAAATTGCTCTCTGACTTCCTTGTTTATGAATTGAAGCAATGCTGAAACGCTTTTTACTTAAGTTTTTTAAATCCTGTGAATATTCTAACATGTTCGTCAATGCTATTTGCCCCACGCCTTAATGTCTTTATCTTTGCTAAAGCCTTTAAGTTATGTTGTACTAATCCTTTTGATCAAGTCAATTAGAAACTAAAAATAGGCAATTAGCTCCCTTCACTGCTTTAAATCCGAGCTT…
lncRNA_PveLR43	GCAAATTAATGATGATAAATGAGTTTCAATGCCATTTTTCCGTGCAAATTAAATTTTCTGGCACTGGTAGGCCTTCGAATTTAATTTTGATTTTGGAGTCACTGCTCCAAGCAAAGAACTTCTTGATGAATGAGTTATGTTTAAAAACAAAAATTCATGATTAATCCTCTCTTACACAGTTTGATTAATTGCAGAAACTGATCTTGTGTTCTTATATATGCATTCTTAATGCTCCACTTGTATATATATTAGTTTCATCTTCAAACTGTATCAGTGCTCATTTAACGAACGAGAGAGAGAGAGAAAGAAAGAAG
lncRNA_PveLR44	CATTACAAACATCTTATGAAGGTAACATGGCTTGGTTTTTAGAAATTAGTTTGTAGTCTGGGAAGCATGACAGAACATATTTAACCCTAGCAATTAATCAGGATAGAGATGAATAGCCCATTGTTTCAGCATACTGGTTGTGTGATTAAAGCACAGGTAGGTCCAGTGTGTCAGAAGTTAACTCATTTGACCTCTGCAAAGATTAGAGTTAATATATGCCTGTCTTAACATAGCTATTAGAATGGCCTAGAGCCGGCGGTGGGCACGAAAAAAGCACGGTACGAAAAAAGCACTGCCCAGCACAAAAAAGCACGGCATAAAAAAAACGCGATACGACACGACATGAAAATATGCGAGCTGTGCCGTGGGCCTTAAAAAAAGACCGTGAGCCGATACGGC…
lncRNA_PveLR45	ATTATTATGAAAAAAGTAGATTAATCAGAGATAGCCGAGCGAGGTTTGTTTCGATAGTTTGGCTTATTTTCTTTTATTTTCTTTTTTCTTGATAATTTTCTTGTAAGTTTGTGTTTATAAAATCTTACTTAAGGCGGATCTTCTTTATAAATTTGATCTCCATGTTATAAATTTCAAGACGTCCGCATTGGAGAATAATTATATGCATATTGATAGGTAGATATTGAACGAAGAAGTCCTAAAGCTTTCCAAGATGATCTATATGAATGAAACTTTTCATTTGTTGCAGATCAAAATACAGTGGCTGCAATT
lncRNA_PveLR46	CCTGTATTGGTTTGATAGGAAGGTGCATACTCCTCTTTTTCATGCTGTAGGCTGAAACAAGACTAGATGAAGATCGAGAAGCAAAGATGGAATGACTTGGATTTGTTCATGTTTTCAAGCATTTAAGCTACTAGGGACTGGCCTCATCTATAGATTAGGGAGTACTGTCGTTATTTCAAAGTAACAGTCAAACCTGATAAAGAAATAAACAATGGCATATTTTATTGTTTAAAAGAAAATAGAAAATTGATTTGTTGGAAGTAGTTTTAAAGATCTGTTAATAAGCTTGATGCAATGAGCTCTGCATATGCCTTTATTTTGGAAGAATTTTCTTTTGCATGTGATAATGATTAGCTTTTCTTTTCCCGTATAATAAAGCTCGTAATATTCTTAAGAGCA…
lncRNA_PveLR47	GCGCTGTTATGCTCTTTATCTGGTTTGTTTCATTCTGACTTTTTTTTCTTATCCATGGTTTTGGTGACAAATTGTGTAGTATGTGTAAGTTTTCTTGAGAGTTTAGTGGGAAAAGAAAAAATTTAACTGACTATCTTGCTCATATTTTGCCATTTCGTCAGTCACTTTAACATGGTTGCTTATTCAGGATTGAAACTAGTTTTCTATTGGTTGCCATTACTTTCCCCTCTATATATTATGTTGTTGCATCGCATCATTTCAGGGAATGTATATTCATTCATTCATATGTATGTATTTGTCGATATATAGATAACCAGTCG
lncRNA_PveLR48	GGTTTCGAAGAAGCAAAGGGGCTATGGAGGTAGGTGTGTATTCCATCACGCCCATGTGATATATTTTTGTGGAGTTTCTTTCTTGTTGTTTAGGTGAAGGGAAAGTTTTTCACAGGTTTGTGAATGTTTGAAGATGTGGAGAAGGAGAATAGAGGAATGATTGCGTCCAGTTGTTAGGTTAATGAAGATAATAAATGTTGTGTTTAATTTGGACTGTAGAATAATATATAGATGTTTAATAGTATTTAAGGGTGATAAAGACGTGCTGTGATGAATATTGAATTGATGTTTTTAGGGAGTTGCCCCATTGCAACTGCTGATCCCATCTGTTTTTAGTGCAAGTATTGATTACAGTAGAGAAGAAAGAGAAGATTCTATAAATGGAAAGAATAATGGTGA…
lncRNA_PveLR49	GTAAGATATACTGAATTTGGTAAGTAGGTGACTTGGGAGTAGCATATCTGGTATTGGCATATTGGTTTCTCCAGCTATGCTTGTTGATTGCTTTAAAACCATTTTTCCTTTAAATTTTACTTTTTGGCAATCATGCTTGATTTGCAATTGCTATGTGAGGTGGATGTTTCTATGGTGTACTATCATGGTCAGCAATTTAACTGTGAAACTTTTTAATTAGTGTTAATATTAAACCGCTTTAGAGACATATTCAGAAAGTGAAAATTTACGATTTAATCAATTCACCCTTTGTTTTCTTGTTTCCTGACAATGTCGGCCAGAATTTCTGACTTAGTGGAGAATGTATCTGTGTTTGATTTTGCAGATGGGGCCTTCAAAATGGACAAA
lncRNA_PveLR50	AAGAGAATGAGAAATTACTGAAGGATATTGGAAATTTGAGGAGTATGTTGGTTCAGTATTATGATTCATCATGATTACATAACAAAGCTTGAACATGCAGTCCTTCAAATTAAAGCTGGACCACTTCTGTTCAGATTTTTTCTTCATACATAGACAGATAGACCTGGAGCTATCAAGGTAGGGATCGGAAATTGGTTATTGTTTGGTTGCACACTCACCAATGAGTGCGATACTGGTTTCTTCCCAGTCTAAGAGTGGAAAACTGGTAGGTAAACATCTCACCAAATTTATAGTTGAAGGCCCGTTAGGTTCGTG
lncRNA_PveLR51	CTTACCAAGAGATTAAATTTTTAAAATGAACGATGATCAATTCCTCCAACAATTGATCAATAATTATCATTCGTATATCAACACAAGTGCCGATTTGATCAAATTATATACTTTCCGCTGCCTTCTGTCGTTCAATTATACAACCACCACAACACAAACACAATTGCTACATCGAATTCAACTCAAAAACACCATCATTCAAGAAGAAATCGAAATTGGATTCGAAGTACAAAACGAAAATCTGACATTGCAAATATCGAGCTCGTGGAGTTACTACAAAACCAGAATGAAGATCAAAATCGGCACTTATACAACAGAAATCAACAACCAAAAACAACTCCTGTACAAAGAATTGCCAGACCTTCGCGACAAACTCCGCATAAAATTCAACAGTGTCAT…
lncRNA_PveLR52	ATCCTTTTTTCCCCTAAAAAACAAGTCCTTTGTGTAAACTGTAAAGTAAGGGACTGAAGAATAAACATTTATTGTACTTATACGATCAAGTTAAAGAGCATCTACCAGGAGGTTTTGTCCGTATCCCTGAAAGCTCAATGTAACAGTGTTCAAATGCTGCCCTTGCGCTCTTATTTGTTCACTTTCACTATTGGTTTCAAGACACCGCTTCCTGTAAAATAAATTCTACCGAATTTGTTATCCAGAGAGGGTTTAAAAGGAAGAAAACAAAAGACCAGAGTCAGATATGTATCTCAGATGTGCCAC
lncRNA_PveLR53	TGGAGAGAGGAAGCTTTCTTGAGGTAAAAATTTCATACAATAGTTTATTTGTTCATTTCGAATTTCTTGGAGTTTCACATGATAAAAGACCTTCACAAGGATCACTGATTTGATAAAGTGGGAATCAACTTATGCAATGTCGAAACTTTAATATCATCTTATGAATTATGAAATTCATGAATATTGTAATTGCACCTCTGTTTTAGGAGCTAAAATTGAGTGAAGAATAAATGAAGCGTCTTGCATCGTTTTTGTAACTTTTTGTGAAAAGAAAATTTTGCCACTAATTTATATTGACAATGACAATTCGAGCAGTTGAAACTTGATGCTCATACTTTTTGAGTGTATCCTTCTCACTATGCAGACATGGAGGTCCCTTCCTGATT
lncRNA_PveLR54	CGCTCGACACATGAACACTGTCAAAATGCAATTAGTACACATTCTTATTGTTGTTGCAATTCTAACACAAACAATGAGCAATGCTCTTCCTCGAACAATCGAATACGATCCATTATCACTTGTCGATCGAGTTGATCTTGTTCGACGAGAAGATTACGATCCATATGGTTTTAATTCAATATTAAGTCGATTTCATAAACGTTCAAAAACGAGCAATTCAATGAACACATTGAAACATCCCCGAGAAAATCCTTTCCTCGACGATAAATAAATCGTTTTTTTTTCTTCTTCTCTCTCTCTG
lncRNA_PveLR55	AATCACAAGTTCCCTTGTTAGGTGAACCGTGAACTTTCTCCTTCTTGCTGATGACAATGCTATGACTTAGTATTATTAGGATGCCCTGTTTTAACTACATAATTGCATGGGATTTTGAAGTATGATTCTGACATGTTTCAGTTCTAATTTATAAGTAACGCATCTGCTAAGCAACTAAATAGTAAGATTTTGAAACTTCTAGTGTTTGATATGTTTTATGAGGAAACGTGTTTTCTTGTTCCAATATTCCTAGTAAATAAACTTATGGTTGAATATGTTGGAAGCTCCTCCTAGGACAGTTTTACATCAAAGTTGTTTGAAACTTTTGGTTTTTTACATCGATTATAAATGGATAACCTGGCAAATACTGGAAAGGCCCTTGCTATGTTGGCTTCTTTG…
lncRNA_PveLR56	GAATTATGTATCTATTGAACTGAGTTAATTTGTTGCAAAACATGTACAACTCTTTTAGGCTAGACATTGCGAGTGAGGCTTGGTCCAAATTTCCCTGTGCAGCATTCATACAGAGTGTTATTCACCTTTGTGTAGATCTTTGCTTTGAATAGAAATAGGTATCAACATGTGTTTTTTCAGCAGTTCTTATTAGGGACATTGACATCTTAATAACCGAATCCCTATTGCAACTTAGTTGTTCAAGGACCATGTGAAACACAAGGAATGAAATCCTATATTTTTTGGATGTTCAGGAGATCTCATAGCTACTATTCTATCTGTACTTGAACATCCCTCATTTGGCCTTTTCAGGATTGGCTTCAACAGTGAAAAACTGGGGGTTATGATAACTTGTTGCTG…
lncRNA_PveLR57	CTGAACTCTGATTTCTACCACGTGACCTTATCATGAAATAAGTTCATAAGGGAGGTGTGGTATCAGGTTTCCTCTTTAGTTGACGAGTATTAGAGGTCGGACTATGTTATTTAGTTATGGCTATATTGTACAACTAATACACCATTTGCATAATGCATTTCTTCCATGCATATGCTAGAGATTCAAACCTATTCATGAATTTGGTGGCTAAGTTAATCTTTCTAAGGAAACTTTGTATTTAAAAGCTTGTGTAAGGTAATATAATTAGTGATATGACATGAAAAATCGCAGTAGATGTGATTAGTAAGCTATCTCAATTTACAGTAGAATTGGTAAACAATTGGAAAGGGCAGGAAACACAGAATTGCTTATAAAGTGCTTAAGTTTTGGGTAGCAGTA…
lncRNA_PveLR58	ATTTATTTCATTATGTCACAAAAAAATTCCTTGAACCCAAACTCCAAATGAGGCCCCTGCAAAATATTTTTCCTCCAATTTTAGGTTATTTTCTTTCCTTATCTTTTGCCTTCAATGATGCTTTTCCCTGTTTTTTACTTTCTTCATTTCTTTTCTTTTAATTTGTCCTTATAAGAGTGTCTTTCCTTTTCTGTACTTTTTTCATTTTGGCCTTGATATTTACATGGGATTATATTGTTCTACTTTGCGTTGGAATTCTTAAATGTATCCACAATAATTTGAAATTGGCCTGCAGTTTTGCTGGTCTTCTGATATCTGGTTCTTTAAATCCCAGAATATGGTTGAAGATATGAAGCAC
lncRNA_PveLR59	TATATATATTTTTTTTTTTAATGAAAAGTATTTGTAATTAGTTGAAAATATTTTTATGTTTATGTTAGAGTTATACTGATCCCTAATGTATGATTAAATATCAAACAATCCTTTGAGGTTCTGAAATAACAAAAATATGTCTACAGTCAATCAAACATTAATAATCCATTAGATATTATGTTTTATAAGTTGATAAGTTTTTACCTAATTGCCTTCTGATGGTTTTTTCAACATTTAAAAATTAATGATAGTATTTTCTTTTTCTTTTTTTGAACACCTCAAAAGAATTTTGGGTCAAAGTGTTTTTTATGTGATGGTTTTTTTTTTTTTTT
lncRNA_PveLR60	GAACAATAGACTCAATGAAAACATTTATTTCTTTCTTCAAGACATGCTTTTATGTGTCCAAGCAAGAGTAGTGTTCTGACTAGACATGTAATATGGCCCAGGTTAGCACAACATGACACGAATCAAACTTGAAATTACACCACATAAGCAGGGCATAACACGACATGAATACAACAAGAGATTTGGTCAAGGTTGTGCTAGAAAAGTATGAAGCACTTATAGGTCGTGCCAAACAGAAAACCCATGAAGGCTTTGTGCCTTCGCACAACTGAAATGAGTTGTACTAGTACGACCATTTTATGAATGTGCA
lncRNA_PveLR61	AGAAAAGGGAGTGAAGACTTTGTATTCTTATGATTCTGAAAATAGTCAGTCAACTTTCAAATATTTTAGCTACACTCTTAATTTGTTTGTTTATTTCTTGGATATCTTTGTACAACTTGAGTACTTGATATGCTAAGTTAAATACATACTTAAGTTTGGGCTGGGTTTGGAAATGGGTAGGATAAAGAATTGACATTTTCCCCGTCTCCTAAGATTTCAGGATTAGATGAATCTGATGTCTGAATTTATAGGTGCAACAACGGAAGTTGCTCATGCCGATTTAATCTGCCCTAATTTAACTCATGTACTGTGAAAACTTGTATCAAGCCCAAGCCAACATTAAAACAGTATACTTCCATGCTGGCAAGCTATCTAGTGCATATCATCTGTTGAAAATCA…
lncRNA_PveLR62	TTGTTAGTTGAAATCCCAAGTTTTATTATTATTATAAATTGCTGAGTCGGTGATTTGGTTTGTTAGGGGAGGATCATTGTGTGTTTGAAAAGTTGATTGGGGAATTAAAATGGTATGTATAGTGTTGAAGATGAGTACTGGAGTGGTTGGGTGCGAGAAACCCAAGAAGTTTTTGGTTGAGGTGGGCCGATAATTATTATTATTAAGGTCCCATTGTGTGAGTTGATGTGTTAAGTGAATTTGTGGGCTTGATGGAGTTAATGAACTTAATTGTATTAGTGGGTTAATTATGTTGGTGGACTTATTTTATTAAAAAAGTCAGAGTATATTGTTTGAGTTTTAGGTGAATCAGTGGGTGACCTATTTTTAATATGGCCCAAGATGTGTTGATTGGGTTTC…
lncRNA_PveLR63	TACTTAGTTCCTTTGAGGAGATCTCCATTGGCATCTTCGTTCGCTGCAGAAGTCTAAGTTTCAGAAAATCTATGCTGTGGATTTTTTATAGAAAATTTATAGGAAAATTATTCTGGCAAGTGGGGAAGAGTGGGAAGACACGTGGTTATGGCGAGTGGCCTTTTTTGATGTTGATAGTGTTAACTTTATTCGTAGCTTGATGGCGGCCGGTGTTCTTAAACCTGTGATTATATCGATAGATAAATGTTGCCTGTCCGAATGTTGTATTTGCTTCATTTATATGACTTGGCGCTGAAGTCATATATAGAATTATGAATTCTACTTCAAATAAGTTAATGGGG
lncRNA_PveLR64	CACCCTTTTCTCTCAAATATCTTATCTTCATCAAAATCTCACCAAATTTCTTCAATTAAACCTCATCTTTTTACTTATCTACCACTAATACATCTCTCTCACATCTTATTGCACAAGATTAAGCAAGGAAATCAAGGGTTCTTTACCGCTTTGTGAGGTTAGCGTTTTGAATTGAGGGTTTTTCAATTTAGAGTCAATTTTCCCTTATTCAAGGGAAGTTTGATTGAAAATCGACTCAAGTAAGTGTTCCCTATACTCTTTTATCATTCTTTGTGATTGGTTACGGTTGGTTGAATGAATTGGATGCTTTTGAAGTTTAATTGATTGTGGTTGATTGTGGGAGAGATTGTTCTGTTTGAAATTAATAGTGGTGGTGATAGTATTAGGTTGTGGTT
lncRNA_PveLR65	GGCTTCTTGATGCTGCAAAATTTTCCTCATATCATAAATGTAAAAAGTATCATGCATTTTCATCTTTTCTTGTCCAAGTACATAGTGTATTTGTTACACGTTCTGTATTCTTCGGTATGCTTGGGATGATACTCCTTGTTTTTCTTTTTCTTTTTGGGAGTAAAATAAAAACTAGTTTGGCTTGTCGGATCTACCTTTTATTGGAACAGAGCAGCAGTTAAGACTGCCCTTGGATATAAATAGTTCTCTCTTGCAGATGTCTGCATTTTCTTAAAATCCACTTAAGTTCTTTTATGGAAGAATTTTTTTAATTTTGTCTTTTGGTGATTTAATCTGGTAGGATCAAGATAAAAACAAAAAATCTTATCAGGTTTTGCATTCTAGAGTTAACTCTTCCAC…
lncRNA_PveLR66	CCAAAAATCCGACTGTTTTCAGATGGTTGGAGTCACAAAAATGGCGATGGGAAAGGAGATCACAAGCAACAAACGGCAAGTTGGGGGAGCTAGAGGACGTAAGGGTTTTGTAGAAAGGAGGAACAAGGAGGATTTGTGATGTAAAAAATGACCGAAAAATGGCTATAAAGAGGAGAAATTGTGCAAAAGCGCAGTGGGCGTTCGCTGGCGATCAATGAGTGTTGTGGGTTAGGAGTTGATTATGAGGCTAAAGGTGGTGTCAATTGTGATTTGGGTTACCGAAGTCGGCCGAAAATCAGCAAAATGTGAAAAACCCTAATCTTGAATCTGGAATGGCTGGGTGGTTAGAGATGAAGAAGAAAATGGGAGGATAGTTTGGTAATAACACCCTTTGTATTA…
lncRNA_PveLR67	GTCCTTAACTCTTAATTTTATTGTAAAACATGTTGACATCTTGTCGTCTTGATGAAACTATCATCAAATTTGGAGTATGTTGTGAAAACTCCACCTTATGCATAGCAAAACTAATGAAAAAATGGATCAAGATCTTTTCTGTGTCATCATTACATTAATAAAAATTAAAACTCTTTAGACATGTTGTGAGATCTTTAAAAGTGAATCATAATAGAGGATACGAATCTCGTTACATATTTGTAACGTGTTGATCTTGATTTATAATCTAACTAGAAAATAATTTGTTCATATAGATCATTATAGAGCGGATCTTTG
lncRNA_PveLR68	TATCAAATTATGATGGCGGGTTTTCCTGTTTCTTCAGTTAATAACAGTAAAAAAATATGAACATTTAAGCACTTCTTGATGGCTTGATGTCAACCGTTCTAGTGATGGTGCAACTTCTTCAATCCTCATTATACATATGCATTCACAATGGGCAACCAAGTCAGCAAGATGTACACGAATACGGAGTGTAAAAGAGAATTTATACATGCATTGCATGGCTCAGAAGTCAGACCTCCACCCAAGTCTTTAATGGAAGAATCGAGGAAAAAGAGGGCTCAACCTCAATCTCACCTAACTTCTTTTTCCGTCAATCATGCAAAAACATCAGCA
lncRNA_PveLR69	CAGGTAAGACAGAACGATGGAGAATTTATATTTAAGCTTTAGTAGCTTATTTAGGAAGTATGTTGTTGAAGGAATTTAAATATTTCTTACTTGTTACTGATAGTAGAGTAAGGTTGCTAAAAAAATAAAGCCTTGGATCTGATTAGATTCTAATTTGATTTAAATCTCAATAAAACAAGAATGTACAGGTTTGAATGTCCTAGCCGTCAGGTTCTTTTCTTTGTATGATTTTTCTTCTGTTCTTTCAACTTTGCTTTTTCGACTATTGATCTTTCCTTGTCACTTTTCGATGATAAAAGATATGTTGAGTTTTAAGTTTCAAGTTCCTCTACTGTGGCACTCATGTCGAGGACCTATATATTCATGTTGTCTACACCTTTGTGCATGATTTCTTGGGT
lncRNA_PveLR70	TGACGCTTCCCGCGACAATCGACGGTGTTTGAAACATAATCTATTAATCTTGTTGTGCGATTACGTTCTCCTGTTTCGTTGTATATATCAATTGAGATTCGTAGAAAACTGGCAGGTATTATCAGATAGATGAAGCAATTAATTAATCAATTAATATCAGTTTTATTGTATTTTATTTTTACTGCACCTCTGTATTTGGAGGAAGAACTAAACAGGTTTAATTTAATTTAATTTTCTTTTCTCCTATGTATGTTCTGAATATATGTTGTATGTTCTGAATATATGTTGTATGTTCTGAATATATGT
lncRNA_PveLR71	TAATTAACAATTTATAAGTATGTTGAAGTATACATCCATGTAAGAGAAACCAGCCAAGAAATAAGTATTGGTGAAAATTAGTAAGAGAGATACTTCATAATGGTGGGATTGGATATTGAAATATGATTCGATGCTCTAGTACTTCAAAAAATGTGGGTTGTAGTATTTCTTTGGCAGAACATTTGAAGAAAGAATCTTCTATGAAGTGTGATTTATTGATAGCTGTGAAAATTAGATATTCTCAACATCAGAACCTTAAGAGTGGATGGTTAGTCTTGTTATCTTAGGACACCTTATATCCATTTCTGAACTGTGAATAATGGATCACTATTTTGCTAAGACCGTAGAAGATTAGAAATGAATAATATATGTTTGTCATTGTGAATTCAGCTTGTCATT…
lncRNA_PveLR72	ATACATGAAAGATATAATAAATAGGTTCGAAAGAAAAAGAGAAAAAGACTAAACTACCCTTATACATAAAAAATATTAAACCACCCTTAATATAATAATTATGATATAGGGTCACTGTCTATATGAATGGTGATTTGGTGATGTAACAACGTATAATATAAGTAAGGAATTAGATATGTGAATATATTATCAAGAATTTAGTGGTAATAAAAAAGTGTAGTTTGATTAGATTAAGAGAGACATGTGATGTAATTTAAGATTTAATTAGTGGATAATTTAAACTTAATTTAGAATCTCCATGGTTCTATATATTTAAAAAGTCTAATGCAATTTCACTGTCAAATATCTTATCATCTTGTTGTTGGTGGTTGAGAAAAAAACTTATTATATTTCTTCTCT…
lncRNA_PveLR73	GTTGGGATCAAGGGGTTGTTAAAAATCCATGATAGGATATGAAAATTGATTGCATTTTATGCTTGCTTTTTGCTTCAAAGTATTCCCTATGGGTTCTCCATTTCTAAATTTTTTTTTTTGAAGCTCAGTTTGTGCTAGAATCCTTTTATTTGGATCAGTTGATAACTCGAATGGCTTTGACAATTGTCTTAGACAGAGTAATGTCAAGCATCCAACTTCATCAACGATTTCTCTAACATGGTTTTTTTCTTTTTTTGCTCTTGAATTGTATTCTATGACATAATTTTAAGCTATAAATTGATTTAAATGAAATGTTACTGTAGGTTTTTTCTGTTTGCATGATGCTAACATTTCCATACATTCTGTCTAATCTGAGCAGCAATTCATTCT
lncRNA_PveLR74	TGGCTCTGAAAATGGCAACAAGATTTTCACGATACTCTGTATCTCTTTATCACTCTTTACAATTATTCCCTTTCCCATTTATCACATTCATTACATTTTCTCTTTATTTGGAAATTTTGCCTCAGCAATATCTTTCTTCCCATTACTGTCATTCATTTTCATCTTCACCAAAAACCCCATTTTTCTTTGCTTTCATCTTCTCCAAAAACCCCTTTCTTCATCAGCAAAACTCTTTCAAAATCTCGCCATAGGATACTTTAGGATTATAAAAGCTTTAAAAACAGCATGAGCACACAGGAATTAGGGAAATTTCCAGAAAGGGAT
lncRNA_PveLR75	GCCAAATATGTGGAGGCTTTAGGAGGTCTCTTCTAAGAGAGGGAAGATCATAAGGAGACCGAGTCAATGGCCGTCTGGCTCAAGATTGATGCCAATGAGCTGAGGTCGAAGGTCAAGAGTCACGCTTAGGACACCTCGGTCTACCTTGTTCAGTAGCTATGGGAAGCCCATGCTTTGCGTGACTTTTCCTTCCTTCCTACAGTCTACCGAAAGGAGATTGAGAGGATGGAAGCTGAAGCACAGGGTTAGGAGTTCATCTATTCAGACAACTTCGAGTCTGACAACGAGGATGAGGAGGAAATTGAGG
lncRNA_PveLR76	TCATGTTCTTCTACATGATAGAGAACAAGATGTGATGACTATTCTCTGGATTTCTTATCTTAGCATTTGATTTCAAGGTCAAAATTCTATAGCTTCAAAGCTTAACTACCTTTGCAGTAGTTTTATTGACACCTATAACCAATTTCTCTTTTTCCACTTCTATTAATCATGTAGGAATCCAGAGGCATGAAACTTTTTCTTGCTTTCGTGAATAACCTGTCACCGCAATTGTTTTGTTTCCTTTTTGAAAGATTGTATTTGTACAGTTATGAATGAGCTATCGTTAAGAGAACTCCTGAGAATTAAAGTTAGATAGGTGAGG
lncRNA_PveLR77	GAAAGTCTTTTTGTGTTGCTGGTAACAAGTGAATTCTGTCCGATTTCTCTTTTTCATCTAAAACATAGTGTAAACGAAACATTGTTACCTCCTTCTTATTATTGATGCTTCAGTCTCCACACAATCTAATATTAAAGGTTATAGAAGTTATAAGTAAGGTGATTCCTTTGACTCTATATATAAGCAATAGCTGTTTCATCATTATTAGTTTTCTTGTTTTTGAAGTTGGAAATTATATTATAATTCTTGATGCTATGAAAATAGTCCTTGCAAAGGAAGCCCTTATTCCTATGTTTAAGAGGTTGTGATTTTGAATTCACAATTTATCTGCTGCAGGCATGCCTTCTTCCATCGCCT
lncRNA_PveLR78	ATTCGTAATTTAAAACCTGAAGTTATTTTCTTATTCAAATTCTAATTAATTAATCATAATTGATCCTTATTAATGTATATTAAAGTATATATATCACGCACTAGCACTTAAGTAAACATTTAGTAAATGGCTGGAGATCCTCAACACCCGTTTTTAAGTACACATCTATGATTCAAATTAGGTATATTACCAAATTAAGTTTATAATCTTTAAAATAATTCAGTATTCCCAATATGAATTTAATTTAGGAATAGTTGATTTAATTAAAAAAAAAAAAAAATACACACAGATGCATATGTATAACAGATATATATCATAATTTACATTGAATAGCTTAAAC
lncRNA_PveLR79	ATTTCAGCTATAGGCCCAGTCAGCACAGTCAGCATGGAAAGCTCTGTTGCGGACTCTGATAGGCCACAACGATGAAAATTATTATTATCCACAGATAAATAGCCGTAATTCCCCCCTTGTGATCATTCTTTTCGATACCAGCACAGAACCCATCAGACCTCGCAACTCCAACAACTCCTTAGATTATCTCTGCTTTAACATCGATTTTAAAAGAACTTAAACCACTCCTCTGCACGCAATGCAAGTCTCTATTGTTGCCATTCTCGGGCTCGGCGCCACGTCAGCTTTCGCTCTGGCAGCTCCCGAGGCTGAGGGTGGTGTGCTTGAAGCCCGTGCAACACCCTACCTCCGCTTCTACAACAAGATCAACTTCAAGCAGCCGCTCTGCAACTTTGAGTT…
lncRNA_PveLR80	ACTATTAATTGCTTTGGATCTAAAATAAGCTTTAGCTATTTGTCTTTGGCCTTGGTTACAATAATAATCCGTTTATGGATTTCGAAATTGTGCCTCAGTTTTTCCTCCCAACTTGGCTAAAATAGCTTCCATGATTCAGCTATACAAGTTGAGGCCTCAATGGCATAAATAATCAGTTATGGATTTTTATTTGTCTTCCTTTTGTTTGGAAAGTCTTTTAGGCCCTGATTTGGTTTGTACAAGGATTTTACAGAACCACTTGAGGGGAAAAAATGAATCTTGATTGCAGGGACACATACTGTGCTCTTAAATAGAAAATTACCTATTAGTTACGGTATACTAGCCTTGTGG
lncRNA_PveLR81	TATTTTTGGTCGGTGGTTAAAGCATGAAAAGTTTTTACTCAGAACTTGGTGTTTTAGATTGTTGGTAGAAGCTTCAAAGAATGACTTGGATGGATATCAACTTTGGGACAGTTGTACACTATTGCTACATTACTTATATGATGCTGACATTTGTTTTTTTATATCTAAAATGTCAAGTTATTAATCTTGACCTTTTAAGTGTACTAATATTTCTGTCGTTTATTGTAATAGTGTGAAATATGAAATAGTTTAACTCTACTCTTTCTTCAAATGCTTTTCTTCTTGTTTATTTTTCTAAGAAATTCCTACCCCTCTGCTGTAGAGATTTTCTTTATTTTAGTGGGGGACTGGTTATAAGATTTTTATGACTGCAATCTGCTATATTTTTCTTATTCCAAT…
lncRNA_PveLR82	GGTAACTAGCAACGTCCAAGATAAGCAGAATTCCTACTTGTGTATGAAAGCTTATCAGTGTGTTTTAGTTGAGCGCAGAGTCTCAATAAATGTTGCATTCATAAAGGCTAGGCTAGTTACTTAGGCCGTGTTTTTGCATGGGTATCTACTGTTGCTAGTCAAATATTGTATCCCTATTTCTCTGCAGGTTGGCCTTATGTGGAAATATTCTGATTCACTGCTGTGCATTTGTAGCAGATGTGTAGTTTTATTGGTTTGAACATCCAATATAATGAAATTTGTCCATGTTATCTGTACTGTTGCATCTATGTTGTTTGCAACTATGCATGAGTTCAACCTTTGATTTCTTGGGTAGTTTGTGAGGTAAATGCTAGCATCTTGATATGGACTTGGTATATT…
lncRNA_PveLR83	TATTATTCTTCACCGAAGAAGTCAAATTAAGCCACCTAAATTTCTTACATCTTCACAAATTCAAATAAACTTGAAGATGGGAGAAAAAGATGAAAAAGAAAGAGAAAAATGGAAGAGAAGAAAAGGATGAGAAGATAAGATAAGACAAGACGGAAAAGAAAGACAAAACTGAAGGAGAAGAGATGGAGAAAAAGATGAAAAAGAAAAGAGAGAACCCAAGGAGAAGAGATGGAGATAAAGAAGGAAAAAAAAGTAAAAAGAAGAAATGGAAGAAAACAAGATGAAAGAGAAACGTGGCAGTGGCGGTGGCGGTGGGCTCCGGAAGTTAAGTATAATTTATATTAGGG
lncRNA_PveLR84	TGAGCTTATCAGATCTTTGACAGGTAAATTAGATCATGATGGGTCACCTTGTGTCACATGTTTTGATAATTTTTTCTAAAATATTAGCTTCAAGTTTCTTTTGTTGTGATTTCATTCATACTATAAAGTTTCTGCAAAAAATAAAATAAAATAATGGAAAAGAACAAAATAAATTATATTTTGTATTTAAGGAAACTTCAAGGAGCAATATACAGCAAAACCGCATTGAGATAGCTTGCTGTCGGAGCATGTAGTCACCTACCAATATTTTGCTGCCTTTTTGTTTTCATTTAGTATGAATATTTTCTCTCTGGCTGTGGTGATTATCAATTGTTTCTTTGCTTGTTTTTCCACTTAAACAGTGAAAGTTTTCAATGCTTCTTGTACAGCTGCACTGGA…
lncRNA_PveLR85	CTTTGTTTCTCCCCCTCCCCCTATCTCTCTCACTAAACTTCAATGATTTATTTATTAGCTCAGTATTTTGCTGAAGAGTGAGTTTGATTTATGATTGTGGACATGTAAACAACAAGATTTTTGAATATTTGACCAAATGTATGCAGTTTAACTTTATAATGTTTGTTTTATATTTATCTGTTTTATTGCTTTATCACTGCTTTGGGGTTATAGTTTAATTTCATTCCCTAGTTCATCTCTGGCCCATTGACTTGTATAAATAAGGTTCCTCGTAGCCTCTTGAAGCTGAGTCTTGTATTACTTCGACTAATGAATTTATAAAGACTGATGTCTTCTACTCATATTCCTATATCATTG
lncRNA_PveLR86	ATTCTGTCACCAATCAACTTAAGGTAAGACACATGTTTCTCAGCTTTTAAGTTTTGTTGTCAAATATATGCGTAAGCCTCCTTAGTTGTCCTTTGGAAAATAAGCAGTCTACCCAAGTTGGTTTAGTTGTCTCTTTAGATTAATAAATAAGATTAGAAAGCTGACCAACCGGAATCATTTCACATTTGGATGCAATCTTCTCTATGAACAATTTAATTTTTTTTTTTAGAAGATTTGAAACTTCATTTTAAGTTCATAACATTCAATAACTTTGACTTAATCGGTGGTCGTATTCCACCACATTCTATTTCATGAGAACGTTCTTTTGAGGACTATAAAAATCTACTCTTTTACCATTCCTCTTGTTTAGAATTAGATGGAAAAGTATGCTAATTTTAT…
lncRNA_PveLR87	GTGGAATCCACATCCTAACTACCAGTACCATTATTTTTCATGTGGCCATTCTTTCTTTCAGAATATCCCAACATTTCGAAAGAATTTCAGATGGCCCAAAACCCACGGCCTTGGGAAACCAAAAGCCTGGCCTGATAATAAAATGGATTCATTTGCAATTCATTTCTCAAGTCATCAATTTAGAGACGGGCCTTTACCCATTGGAACATTATGATTGGACCACCATTGACATTGAATTTAAGATTAGGTTTGGTGGAGATTATTCTGGGAGTAGCCCCACCTCCCGATCAAAATTCAACGACAAAAATATCTCACAAAGAAGAATAACTTCCGCAGCTTATTTTTGAATAATGGCGTGGATACAGAAACCTAAAAGTTGTGTAAGCAGAGAGAAGTTAT…
lncRNA_PveLR88	CTCTTTACCACCATTCTTCTTCTATTCTATTCGAATATATTGATAGATTAGTACCAATTGCTATACCTCGCAAATTAAGGCGTTGAAAATTCTGGATATGGCTACAATGCTAGCCCTACATACACAATTGAACATTTATGCTAGAGGAAGCGTCTCCAGCACTGTTTTCTGAAGCTTTTTTTAATCCCAACTTGGTCGACAGTGACTGCTTCAAAATGTGATTTTGAGAGTGATGGATCGTAGAAGAAATGCTGATTTTGATTTTGTGTTTCTCTTTTCTTCTGTGCAGTCCTCAACTTAATCTGAAGTAGTGATCCC
lncRNA_PveLR89	TGAAACCATTTTGCAGTGCTTAAGAGATTTTGACATATGGAGAACTCATTTGGAGTACAAGGATTTTGTGACTGCACTAAATCATCATCTTAACCAGCTCCAACAACCCACATCTATGTGACAGAAGGGTCATAGTATCAAAGGTCGGATTTGGGATTGAATAAGAATTAAAAAAAAACATTTCAACCATGGTGTCCTTACAAAGATTGGACAAAGTGGCGAACAGAAACAGAGGATTCAGCTTGCCAGGGCAGAGGATGCACATACTGCTTCAATACTTTTCCATGTAAGGTAAGTCTTTTCATCAAAAGCAC
lncRNA_PveLR90	CACAACTTTGCGATTAATGTTTTTATTTAGAAAATAAAATTAAGTAATTGAAAAATCAATTAAATAAAGAAAAAGGAAAATGAAGAGACAAAACGGGACGTATCAATACGCTGACTTGAGAGTGAGCAAGTGCAATAAACAAATAAATAAAGCAAATTTGAAGCATTAATTCAGAAATTCAAGGTGTCAGAGTTTGATTTTGAACAAGCATAATGAAAGTGAAGGGAGGAGGGAAGAGGAAGGTGGTAGCCGGAGGAGGAGGGAATCTGGGTCTAAACGACGCCGTTGATGTTTTCGTTGTTGAAGAGAATCACATTGATGTAAATGAGGTGAAACAACAAGATGGTGAAGAAATAGAAGAGGAGAACGAGGAGGAAGAGGAGGACG
lncRNA_PveLR91	TTTTATTATTATTATTCTTGATCGACTTAATGTATTTGTGTGTGTGTCTCATACATACATATTCACTCATTTTTTTTCTCACTGCTTGTCTTTTTCTCTCTCTCTCTCTTGGCTATTCATATAACAAATGTTAAATATTTCGAGCATTTATTCTCGTGAAAGCAAAAAACCCTTCGCTCTGAGCTGTACCCGGTGCTGCTATGCGTGCGCGCAAATCTCACATTTTACTGTCTTCCGTGTTTCTCTCATTTTTTTTTCTCTTCTTCTTTTGTTGTGCTATTAGAATCATACATGCTATTGTACAC
lncRNA_PveLR92	TGTTCGAAATGTCAGTGATGAGGTGGTGATATCTCACAATCAATCTTCACATTTGTGTTTTGCTTGGTTGCCAGGAAAATGTATTGAGTTTAGAAAGAAATTGACGTTCTCAAATGTTGTTTTTCCCTTCTAAGAACTAGTATTTGGGTATTAGGAGGATTAGGGTTTATCGCATTTTCTTTATATTTTGTGTTTGCTTGATTTCTATGTGTGTGACAATTTTCGTGGTCTTTGAATCAAAATGCACATGATGCAGTAACTAAGAGTTAGAGTTTAATGTGCTTATATGGTTAAGATTTTTGAGGCATGGGTAGCAAGTAAATTTATGTTCACTTTGATGGAAATGTGACTATTCGTTTGGTTGCTGATAAATTGGGGCTATCGAAATGAAAATGTAAT…
lncRNA_PveLR93	ATTTTAATTTATTTAAAAAATGCCTCAAATAATTCGTTAGTTCTTAAAATTTTGAAATGTTGCAAAAATACCCTTAAATAGCACAAGACAAAAAACCACCCTCCATCATCATAAAACGACAACCAACGGGCAGCCAGGAAAACACCTTAAAGTAGCAGGGATTAGGCCGCCCACTCACCCAACAAAACAGGCCTAATAACACAGAAGCAAAACTAGAACAAGAAAAGCGACCACAACACCCCCACACCTGGTTGTCAGGGAAGCCGAAAGTAGAATTCTGAAACTGCAAATGAGAATAAACCCGCAAAATCCTCGTCATTGA
lncRNA_PveLR94	TGCCATGTGTGAATGTAAGTTATTAAATAAAAAAATAAATGAAGTGCAGAGAAACGGAAGACACAGCTCACCAAACCAAAACCTGTTGATAACAAAATGCTGTGTGGCAGGTCTGCAGCAATATATAAATTGAGGTTCTACAAAGAAAATGATTAAATGATCTCTCACCGTTACTTCTATTTCGCTAAACATTTAAGAAACAGGGAAATGTGCTGCGAATAGCATTTTTGCTACAAGACACCAAGATGAAGTCCGGAAGTTACAGTCATATCTTAGATTGACTTTTATAAGCCATGGTTTATTTATTTATTTTCTGTATTATTATATTTATTCACTAT
lncRNA_PveLR95	CGACTGGTGATTTTACTTTAGAGTTTGGAGAGATGTTAGAACCGAATCTTCTGATATGAGACAGCAGGAAAGCCTCAAGATGAAGACAAAGTCTGAGATGAGAAACCTGGGTTCATTGTCAATTTGTGACACCAGCTTGTGAATGGAGTCTCAAAAAGTAATGGTAACATGTGAATTTAAGTGGGATTTTGTACAAAACAGTTAATTTGGGCGCTGGCTAATTGGGTATAGTGGGAGTTTGGACATGGTTGATGAGCTCATAAAAATTTGGGCATCTATTTTTTTTCTCGCTCTTTTTCCGAAGGATTAGGACCACTTGAGTCAAGAGGAAGAGGTGATAGATTTAGACTTGTATTGTATATGGACTTTGGCAGTTCATCATCATTTCTGGCACAGAGG…
lncRNA_PveLR96	TTCTCATTTTACAAACACAATTTAGCCCATTACCAAAATTAATCAAAATCATAGAAGCAAGTCTTTTTCTATTCTTGGTAATGCTTATGCCAATGAGCAGTCCTTGTCTAGCTTACCAATCTTGATTTCAAATAACCTTAGTTGTCAAAATTCGATGGCTGTATCCTATATTGGTTTTAGTATTGGGATTAGAATTCATGATCTTAATGACATGCAATTAAGGAATCAAAGAAAATACTAAACTGCTAATTTTATGTTCAAGTCAAGACCTGAACTTGGATGTGATGGAAGAACTTTTAACGTTGAAGAAGTCACAAGAGCTTATCAAAATTAAATAAAATTCTTCATTTTGTAGAACAAGGACTATAAGATTCTTTATGAGAACATGTTTGGTTGAAA…
lncRNA_PveLR97	GTTCAGGTTCAGGGCTTTAGAACATGAGATGATAAACATTTGTTCTTGGAGGACTCTGAATTCCTTAAGAAACTAATGAAGGTGGTGGTGATTGATCAATAATTTTGCAAATCAGACAATAAAAACAAGGAAGAAGGTTGTTGAATATTGGATCTAAGGATGGCATCGGAAGTGGTCCTCAATCTCTGATGTCGGTGGGGTAGTGTCAGCTAAACTATTTAGCACTTCGAGGCATAAAAGAATAGAACCTTCATTTCATTTTCACTCACATTTATCTCATTCATTCTTTTTTCTCTATTCTAGTTTTATAATATTACACATTAAATGCTGTTGCCCAG
lncRNA_PveLR98	CTTTCATGCTATAAAGAAGTATGATATTGATTGAAGTGGGAACTTAACTCTATAGGAAATATGGATTAAAGAATTATGGTTTCTGTTGATGAGGACATTCTTAAAGATTTGATTTTTGACCAAGATGCTGGACATAAGTAAATGATGGATTAATTATCATATAACCTTAAGCCTCAAGATAATGGATTAGGTAAACAAGTGTACTAAGTTTACATGTTAAGCATTTTAAAAGTGGTAAATAATAGAAGTGAGATGCTGACCCCTAATCTTTCCCAAATAATCGCTTAGATAGTAACTGTTGAACTTTTAGTCAAACCCTCCCAAGAAGTGTTTAAACTCTATCATTTAACACCCCAATTAGTCACTCCATTAATATTCCGTCGAGGATTCTATTTGAAA…
lncRNA_PveLR99	TGGGGTTGCAAGTGGGAAAGTTGATTATCCACGTGACAATGACAATAGATTGTGTGTGATATTTTTGGGTATAAATATAGGAATATAATTTGTAAAAGGGGAGAACATTTTAGTGGGATTTTAGAAGGGAGGTCACTAGCTCATTGGATTGCTAGACTATCTTTAAATTCGTTGTCATTTACTTTCGATGCTTTTCAATATATTGTTCTCTTTGTCATACAATTGCGCAGTACAGTATTTAATTCATATAAGTTGATTTCTCTTGTCATTGAATTGTGATCGTGATTTACTGCTCTGTGTGGTTGTGTTAAGTCTCT
lncRNA_PveLR100	AATTTACCCTGGAAAATAACATACTGTTTGGTTGAGAGGAAAACCAAGGAAAAAAAGCATGAGAGGGATTTCTTATTTTGATTAAAAACCACGTAAACGCAAAGTAATTCCAGATGAGTAACGGTGAGTCGGAGAATAAGAAGAAAGGACTGAATCAACCGCAGAGAGAAATAAGAGCTACAACAAGCGATTGCATTATGAAGTGAAGACTCTGAGCGGGATGACGATTCATGAGAATGTTTATGTAATCGATTTAACTTGGACGGGTAACGATTTACGGAGAGCAATTATGTGCTAGGATCAGGTCGATGGG
lncRNA_PveLR101	TGCATGTAATGTACAGTTAAATGATCATATTTTCTGCTTCATGTTTGATATTCAGATTGAAATTAAGCATATTGAGTTTTCAACTTGCCACAATAATTGGCCATACATGATGGCCAATTATTGTGGCACCATACATGATGGCAGGCAAACAAAAATGATGTTCTGTGGCAACTGCTTTAGTTCATCAAAATTTGTTAGTTGGTAGATCATTGTGAGAATTTAAAAAAGATTTTCTTTCTTCGAAATAACATTATGGAACTTTTGAACTTCAAAAATTTTATCTGAGAATTGTGTCATTTTAAATTGAGGTTGGACATTCTAAACAATCATGGTGACTGCCTTTTACATTCTAGTTCTTCTGAGCATGTGGGAATCAATTTGGATAACTGATGGTTCATT…
lncRNA_PveLR102	GATGCATCTGCTTTTTACAAGGTGAGTATTAGAGATTACTCAGCTACGATTTAAGATAATAAAAATGATTTCAAAATTTGAACAAGTTGCATGAATTACTTTCCATTTTTTAGGCTTTGGCTTTGAGCTCATATTCTATTTTAGTGGATGGCATTGGCCTAAACTTGTATACCATAACTTTTGGTTGGATTTTGGTAATGAGCAAAATATTGGATTTTTTTCATTTGCTTTCCGTTTAAGATTTTCATTTAGTTCAATGACAAGAATAGATCTAAGCTTGTTAGGGACATTATGTATTCAGTTTTGATTGCTGTATAAATGTGGTTTTGCATCAGTTTGCTCCAAG
lncRNA_PveLR103	TGAAATTGAAAGTAGGCCGTTCAACAAGGCTATGAAAATGCTTGACATCTGTTCACCATCTCCGAGTTGATTGTGAATAATTTCATGTTGAACGAGTAATTCCACATTCTTGGGAGTCTTAGCAAGACAACGAATGTATTAGCAAAAAATAATCTTTGGACCTTGCCAAACATGAAGCATCTATTACATGGTCCAGGGCCATGTGGCCTATGTCAAGATTCACATCATGGGCCAGCCCATTACACCAATCCAGCTTTTCTCAAGTTGGAACATCCACATTGGGCCTTGTTGTTGGCCCACATAGGCC
lncRNA_PveLR104	AGAATCATCTAATCAGGATCTCTTTTATCCTTTTCTCGTTCTAGACTTAACAATGAGATTGATTTCCCCACATAAATGTTCATTTAGATAGGACAGGAGTCTTGCCTAAAATGACATGTCTGAGTGGATAACGGAGCTATTTTGTGTCTCTTTGGTGAAGAAGTAACAGAGCAGAAAGAAACTTGAATGCTTCTAGTACATGTAAGAGATATATATCCCACTAATATTTTACTTCAAATGTCACTAAATGGGTTATGAAGTGTTTTGGAAATGAATTGGTCTAAAATCATTAAACTTTATCAAGTGGCAGGCTGGTTCCTCATGTTTTTAGCCCTGAGTAATCAGTTTGGTGAAGTTTCGTGGCATTGATTTTAAAGGAAGTTTGGAAGGTC
lncRNA_PveLR105	TTTATTTACTTTCTGTTTAAGGATTATCTTTTAATTATTAAGTTTGTGTGATGTATTCATGTGTGCTTGGAGACTTTTGTCTCCCGTCGAAGACTATGCATCTTGAGACTCTCTTAAGTTTGCTAGTTAATCTCATGTGAAATTCTTTTCAGGAAAAATGAATAATAATAATAATTAATTTGTTGAATTTGTCGTCTGAAGCGTATTATCATAGTCAATGGCTTATTTCTGACCTGCCGGAAGTGATGCTCTAAATCCTTCGCATTTATGAATAGCATGTTATATTTTGCCCTTATTTTCCAATAAACATTCCTTTTTATGGCTCACATTCTGTCTCAATGCAACTTTATATGCATTGTTTTAGCTGCGTCAAATTGTCGATAAAATTCTCTGTATTGC…
lncRNA_PveLR106	TTGGCTGTACGGATCTTTGCTCAGGTTCCTTTTTAATTGTTTATATACGTACTTTACATGGATAATCCTCTTATGAGAAATTTGCACGTATTCATAATTATTGGATTTTGATAATTCTATGCAGTCTCTCAGTTTTCTATACATGCATGTGTTCATTTGAGTTCGGTTTATCTTGCTCAAAGAACTGAATAAATTGAGTTGAAGAGTCAGGATCCATAACAAAGTAAAGAAAGAAATCGGTGGCCTAATTTTCTTTAATCATTAATCAAATTAACTATACATACATACACAAAAGTTCTTAATGTCTGCATTTTTTTTTTTAAATCTTTATTTTTATTACCAACGCCAATAGCTGTG
lncRNA_PveLR107	ATGCTGTTACACATGTTGAATTACTTGGTAATCGAGAATTTCTTAGTGATCTATTGATTATTGTTTCGAAACCAATTCCGGGAACAAATCAAAGTTTATTAGCTGTTAATGATGATAACATCGATGACGATAAAATTCATTCGAATATTCGACAAATCAGTAAACGAATCATGGATCGTCACTAATCATCGAACAAATATACAAACATATTTCGTCTCTTTTTTTTTTATGGTGAATTCAATTGTTTCTCATTTATCATGTTTACTATAGTTCGAATTCAATTGTATTCTTGGTGATATTACAGAAAGAACGTTTCGTTTAGATAAAATAAAAAT
lncRNA_PveLR108	CCAAATTCGAAACTGTCTCTTGTTTTTGTTGAAACCTCTTCTGTCGCTATATCACAAAGTTAGCTAATATCTATATGAATATCCCCTATTTCTATTGAAAAACTATACCTTAAATCTCCATAGCTCGCTTTACAAACCCGAATCTGAAACTGTCTCTAGCTTTTGTTGAAACCTTTTGTGTCACAACGTCATAAAGTTAGTTGATGCCTATAAGAATATCCTTGTATTGTAAAGAACTCAACCTTATTGTGGTAAAAATAGAGGATAAACTTGAAATAAGTATATTTTGCGCGCACTTCAACTCCAAGACTCTGAAGTTG
lncRNA_PveLR109	CGTCTCACTTCTGCATTTGAAGCTCAAATCACGTCTCCACACCTAATGAGTGCTTACTGTGCTCTGGCTCCAAGGGTAGCCTAAATTGTTGCACAGAACGTTAATACCGGGTTGATTTTGCAACTGAACTTAGGCATACACTGTACGGACTGAAGCCCGCCTCCGGTGAAAGGACCAAACCGCAAGAGGGCTATGCCCGGGAAGTAGGGCCGTAAAGAAGCTAGAAGAGAGTCTAACTGCACACTAACAGAAACCGAACCTTTGCCACCTGCAAACGACTGATTATTTTATTTGTTTTCCGAACACTTGTAGTATAAAAAAATGGGTGGTTGAAGACCTGCCCAGACGCAGAAAAAGAAGACCTTTGCCCTTCGCCACATGCCTATAATAAGTCTGCCC…
lncRNA_PveLR110	ACCTTTGACTAGGTTTGGAGCTTGTTTGAAAGTATCTCCTCATGTGATTCTTGTAGTTAAACTGTTGAAATAATTGCAGCACTTCTGTACTATATCTGCTTATGTTAATTTTAACCCCGAGTACCATAGTATCTTGACGTAGCTTTTGTAAGAAGTTGATTCAACCTATCCAGCACATAATAATTTGATAGGCTCTATAGTAATCTCTTTTCTAATAATTTAACTATGTCTATGAATCAGTGACACTCTACTAGTGTACAGACATTTATAGTTGAAAAAGGTTACTCTTTAAATAGCATGGAGTCCTCTTATGTATAACTTTTTTCATTTGTTTTGGCACTTTATTCGATGAGGTCCCTTTTTTCTTGGATGATTGGGAGGTCAAATTTTTTAATGTAT…
lncRNA_PveLR111	ATTGTCTAAACTGAGTTCATCGTGCAGATTTTGCTGATCTTTGTTGGAGAATGACTCCAATTAACTTTGTTTTTCTATTTGTTCATGTAAGTTTGGATGGAATGACTAGTATAATTGAAGATGAGGTGTACTGTATGCAGACATCTATACGCCTTTGTAGTTTTGCAAATTGCATCCTTTTGTTCTTCTAAGTTTCTGATGCTGTTTTCTTTACCACTGAGCTAGAAGAAGATAATGTCATGAACCTTTAATTTCTTATTGAGTCTTTATGAGTTTGAGGGACTCCTTGTTGATTTTAACTAGGTTGGTTTTTCTTTCAAATTAGTTTTGACCAATTGAATCAAGAATTTTCTAATCAATATGTCGTTTGTCTGCTGACTTTTTCAGTTTTTTTTTCCT…
lncRNA_PveLR112	CAACAGATTAACATGATAATTTCCCCTCACCGCTACAGCTCAAGCCTATACCGCTCCTACGGATAGAGAAATTCAAAGGCAGGGTAGTCTGGTTATAGATAATCAACAATGCTACAGGAATCGGTGATTTTATACCGAAATTTTGTATCGGCTTACGTATATACTGACTCAGACCAATCAACGCATTTTATCTTATTAAATTTTTTCTAATGAACTGCCGTCCATAATATATGAACGGCCATTCACTAACATGGACTCCCATCCATATTATATGGATGGGAGTCCATTTACTAGGGACGGGCGTCCTCATTTAGAGGATGCCCGTCTATTGGTAAATGAAATGAAAATTTAAAAAATAATATGGAATGGACGTCCGTCCTTCTAATTGTTTTGTTTTCA…
lncRNA_PveLR113	CGAGAATTGGAGGTGAGGACATAATAAAGCATTAGCTCTCGTTTACAAACATCTTGATAGAAATTTTATTTGTTATGACTATCTAGTAGTCTATTTAAGGTTTAATGATGAGTTACTTACATTTTTACGTGATACTCTTACAAAACCACAACACTGATTACTTGCTTGATTATCCAAGGATAAAATCTTGAGGAACTTACTGAGAATTAGAAAAAAAAGTTGAATGATTACTTGTACACTAGCATTTCCTGCAGTCTGCAGAAAGAGCTTGTACTCTGCAATTATAAGAACCAAATGCAGTCATGCGAACCGAATGTGACATAAAAACCATTTAAATTTTCAGGATAATGTAGGAAACACGAGTATCATAGCTTCCAGACTTCTCACCTAATTGCTGGC…
lncRNA_PveLR114	GAGATTATTGAGGTAATGGTGTTTTATGCATTCTTGTTCTGGTTTTTCTTGAACAGTTGAGTGATGGCATATGGTAGGATATGTTGCATAGCTGGTCTCTCAGACTTCATCACGTTGCTGTGAGTTACTAGTTATGATTTGGAGGATCCAAATTTAATAATCATAGATCTTGGCTTGGGATAATTGAGGGTGTCATTGTCCTGTCCTGACTTATTTCTGAGTTGCTTACGGCAAACACCAGTTCAAGTATTGATGACAAATTACTTGAGTTTATAGACTGTTTGCTGGAATGAAAATGATAATTGTTTGTAGAAAAGGCTCAATTTTGAAAAGATTGTTCTAATAAAGGAAAATGAAAATGAATAAGATCATGGATTTTGCATTTAGTATACTATTACA…
lncRNA_PveLR115	TTGATAAAGAAACAACTATTACATGATAAAGAAACACATGATTCAAGGGAAGTGCTTAAATTTAGAAGCGGTGAACAAGGGGGCAAGAATTAGTTGGACCACCCAGGCGTGTTTAGCGGGTCTTTATTGTTCTTTCCATCCCACATATGACAGCATAGTGAAGAAATGGGGGGAAGGAAGTAAGATCTTCATTTCTAAGAGTACCTTGATGATGTGATAGGGGAGGATTTTAGGAGATCAACATAGTGAAGAAAGTGTTAAAAGAAGATCTTATACCCCGGGAAGAAACACCGCAAACGGTTAAAACTCTCTCAGCTTTTTTCCTCTGACATTTCACGTAGCAAAGTCTGTTTTTTTCTCTTCATAAGGCCGACCCTCTTTATTTCCA
lncRNA_PveLR116	GTGGGATTAATTTTTAACTTCAGCCAGTATTTTTTATTTTTTTTGTTTTCTTTACTATGTGGTCCATCTTCCCCTTTTCTATCACAACCCAAATTAAACAGATCCACCTTCGAAATTGGCAGGGGAATTTTTATCTCTAGACTCTTTCGTTCACCACAAGAAATCTAACCAACTAGACTATCTCATGAGGGATAATATAATATAAAATGCTTAAAACTAAAAGGAACTGCTATCATTAAGAAAAGATGAACTAAACGAAAACGTGAATTCTCTGGTCTTTTGTTTTATGATTGGTTGCATTTGTCTATTGTATCGGAATTTTATCAATTGGCCAAGTTGATTGAAGAAATCTATGAATTTTACAGATATAATTGATGAATTAGTGAA
lncRNA_PveLR117	ATTATATTTAATTGATTTTGTAAATGAAAAGGTTTTCACTTTTTGGATTTTCAATGTAAGGTATGGTTTGATATACGGGATTGAATTGAATCATATCACATAGATAAACAATAAAATACCTTTGATGATCTCCAAACAAAGACACCTGACACCTTGAATTTTATATTTCAAAGAAAATGAATATTAAAATGTGCTGATTGACTGGAAAATGATACATCTCATTCTATTGACATCAATCAGTGTTTTCATTGGTTTTGGTCTCTGTAACTATTTTGGCAGCTATTGTGCAAAGGAATTCTATGATAGTGCCTTCTCTTCATCTTCATCTTCAT
lncRNA_PveLR118	AATTTTACCATTCTTCAACTTTTGTTCTTAGATATTAATCTGTCCTCTGACTTTATATTTCTTGTTGTATAACACTTTCTCATAAAGAAAAAAGAAAAATGTGAATGGTGTTCTCGAGTCTAACTTACTATTTAGGATTTGATTGGCTGATTTGTGGATATCAAAGAAAAGACTTAGTACTTGTATTTACTGTCTTTGGCTTTAGGAATAGTCTCTTTTGCTCTGGACCTTATATTGATCTCTTTTGAGTCAGCATCCTGTGAGTTGATGACTTTAGAGTTAGCATGATGATCATTTACAAATGATAGAAACCTTATGAATCTGCTGTACATGCATGAGAGAGGAATGCACTAAAAATGTCATGTTCAAGATGGCCCTGCAAATATCAACCCATCTATG…
lncRNA_PveLR119	TAAAATCCTTGCCTTTCTCTATTTGCTGTTATCAGTTTGTTGTAAGTTGTGGCCATTTCTTGGAAATAAGCCTCTGAGCACCAGACTTTGTCCTTCAGACTTAATTCAGTTTAGTATCTGGTGGAGTATAGGTCCATTAGGAGACTGCAGCAATTATTTGGTTTAGAAACCTTTTAGTGGTTCTATTCAGGGAAACTGAATTTAAAGGTAAAGCCTACATTACAAAGGTGTGTAATTTGATAGTGTGCCATATCAAAAAAGGAGCAAATTTTCTCAAAAGGGGATGAATTTTATTTGAAGCCATGTGTAATTAGACTACAGTGCCAATAGTTGCCTGGTGCTCAGATATAGTCCTCCTCTACTGGAATGGAGTGTCTTTTTATTTTTATTTATTTGTTT…
lncRNA_PveLR120	TTCTTTATCATTAAGCATGACTATGAATATACTTCTTCCAGTTCGCAATTGTATGGACTGAAAAATGAATAAGTGTAGTGATAAATGATCATGTTCCCCTCAATTTGGAATTACTCAAAATATGAAGTCACTTGAAATTAGAAAAGTTAGAAACTGCTTCAATTGAGTGTTGTCTTGATTTGTTAATTTTGGAAGTAGGAGAAGAATGATGAGATGATAGAGAGAGAGGGCGAAAAAAAGACGAAAAGGAAGAAATGTTTAGAATGCAGAATTGAATGTTATTGATAGAACAAAGGGACATCTAACATGTTGTATTTTAGAGTAAATCATTCTCTTATTATCTTTGTACATCCGGGACCCTTTTAAGTTCTTATTATGGTGCTTTTCTCGGCTAAGTTG…
lncRNA_PveLR121	CAAACCCAAATTTGCACAAGCCTATAAACTGAAATCCACAACAAACTCAGAAGTACCATAACGGAAGGGAAAGAAAGGAAGCAACATCAATCCAGGTGAACGCAGTTGGAATTGTTTTATTCAGATTTCATTAGGATCATGTTTGATCACCGTTAGATTCATAAGGTTAATTTGGTCTTTTATTTGATTTCTGCATGAACAATTAACGGAAGTTCAGATGGCGTTACAGTTTTGGTCCTCGTTTGCTGCATTCTGAAACTATGGGGGGCGCTTTGATGAAAATCTGCTTAGTTTCTTGTAAACTAGATCTACCAAAATTATAGGGGGCAAAAGTTATTTTCTCTCATAGTATATATGTATAGTCACAGGTGGATTCCGAAATTTCTATTATAATTGACC…
lncRNA_PveLR122	CGATGATATTTATGTGAATATCGGTTAGTAGCTTCATAATAGAGTAATATTGCCTATTGCCTTTCTATTATGCTTTATATGAACTTTGAAAATCTAAATTTTTAGAATCAGTTGACTGAGTAGCATAGTAAAACCTTGTCTCGCATCTGCTTAAAATTAACAATTTGGTTTGCCCATGCCACTGTTTCCTGGGCCATGATTTTTGTTTTGACCTGAATGCTATAAAAATGATTGAATTGAGAGTCAAATTTTAGTCATGAAGATACATGCCTTTGCTTGACATAAGTTGAAAAGTGTATTCACGTCATAAACTATATGCTATTGGCCATCCTATTTTCTCATAAGGCACTAGGGAAATGTATTCTTTCAATTAGCATTGTGTTTATGGTTTATTATTAA…
lncRNA_PveLR123	CTTTTATGATAATCATCCACGACTGAAACGTAGCTTAATGCCTGAACCCTAATGATAAATGATGTGAGAAAAACAAAATTGTATATATATAGATATGTATATTCGCATAGAGTTTCTTATTCTGGCAGTGTGATTTCTACTAGGTCTTCCTATGATTTGAAACTCAATTTTTTAATGTCTTATACACTAGGTAAATATGAGCTAGATCCACCATTCTCTAAAAAATTCTTGATTGCAGTTATTGTTGGAAACTGATTGGAATTACTTGTAGTTGAATAAACAAATCTTGTTTGACTGAATATCTAAATACATTTTGGATG
lncRNA_PveLR124	CACACATTCGAGAGATGGCTTCAATGCTTTTCTTTTCCCTTTCAGCGTTTGGAGAGCATACAAGGTTGAACGGTTTTAAGAAGCATTCACGTGGGGTGTGATAGTCGAGACGTCAAACGTGTATCCTCTTGTCATATCAACAATGCTTCATAAGACTCTTTAGGAGGAGAGTGTAAAGTTGTTCTGCATAATTGATGATGAAAAAAGGATTAGGTCATCCTTGCACAAACTGGTCGGGAGTTGAAGCCGCTTCCCTTATGAATCTATGACAGGACGAAACCGATAAACCTCGAGGTGATGAATGACGAACGTGTAGGGTTTAACCCCTCTCAAGTGTGATGTTAGAGTGCCGCACAAACCATTATGCTGTGAATACAATATGCTGCTT
lncRNA_PveLR125	GGATTTGATTGCTAGTATTGTTTTTAACCTGGTTACTTCATCTTCATACTTACAAAATATATAATGTTAAATTCTATTTCAACTTCAATTTTGTGAAGGTTTTCCTTTTATTATTAGTGGAGAGGAAGTTTTGTCATTTTAGAATCTCTGACTTTGATTATATGTCTTGTATAAGTGTTGGCACAGTGATAGTCGAAATTGAAATATGTAACACTGGTTGATTCTTTGTGCACCTTATTTTCCTTTATAGTGCCTTTTGGTGATTTTAATTTGCAAAACAATTTATATGGCTATTTTTCATCAGTTTTCTTTTTTCTCTATATCTGCATATTAAGATACACAACTAGGTACTACAGCTTGGGGAAATGTGGTTTGAAGGGACCATCAGCAATAAAATGT…
lncRNA_PveLR126	GCGAATCGTTCTGAACCCAGTGAAACAAAATGGTTCAAAGAGCATTGTTCTTATAGAATTTTGGTTTTATGTGATGTTCATAATTATATGGTCTTCGTCGAGAAGCTGTTCACGTTTAGCTTGATTTTTGAAGAAAAGGAATATCTATTTCTGCATGTGGCTCTATGTTTTAATGTGCTTGGGAAAGAACAGTTGGTCGCACTTGTTTATTTATGTAATGTTCAATGCTATTGGTTCTTTATTGAGAAGCCTTTATAAGATTGATTTTCAAAGCAGAAAGGAATATTATTCTGCATGTGGATAAGACTTGATGCCTTTGAAAAGAAAAGGCAAATTGAGATGCATTTGT
lncRNA_PveLR127	TTTGAAGCTTTCTCTTCAAGTGTGACTACTACAGCTATACCATCTTCCTCTCTTACCTACTTTGTTAAAATAACCAATGTTTTTGCTTGTTTTTCACATCTCTGTTATAACACAAGATAGTTAGTTTTATACTTTTTACCTTCTCCGTCGCTTCATCTGTCGCCTTCAAGAGGGTGCCGTTTCCGTGCTCTCTAAGAAAATAATGCCAGAGGTGAACTGAAGGAGGAAGGAGGAACTCTCTCGTAAATAAGAAACTTCCCACTTGGAAGTATTTTTATGAAGTACTTCCATGGCAGTATTCACATGACTTGTCTTAGGCTTTGTGGAAATTGCAGGGATTTTTCCTGGAGCATAGCCCTTATTTTAAAGGGCAAAGGACAGGAAAGTGAAGG
lncRNA_PveLR128	TGTTAATATGTGAAGCCGTCAAAACTGTGTCGTATTAGGCTTTAGTAATGCGCTGCCGTTTCAAGCTGTCTCTCTTTAGTCTTGGCCTTTGATCTCTATCAAATCCAACGGCTGGAATCTTCTCTGGTGGTCAACCTATAAAAACAGCAGATCAACCGATTTGCACAGTGAAATCCCTTTGTAATTTCGCAATCTCTGCTAAGGTTCTTAATCTCTAACTGTTCTCGTGTAAATTGGGTTGTGTTTCTTAATCTCTAACTGTTCTCTGCTAAGGTTCTCTATAGGATTGTAGATTTACGGTAACACGCATAGAAAGATTGAGGTTCTTGACAGTGAGTGATTGAGCAAATGATTTAAGGGAGATGTCATGTTATAGCAACTGAATATTTATGGTTTTTA…
lncRNA_PveLR129	CCCTATTGTAAACCTCTTTTATATATTTTTTAAGCAAAACTTCTTGTTGTTTCTTGACAAAAATAGAAATGAAGACTTTGTTCGTATGAATTATTGTTTAAATAAACCATATTGGATGCCTTAGATTATTTTATATTGAGATTATAGCTGTTGGTTGAACAACTCATAGCTTGAATATTATTTCATCTTTGTGATTGTTGGGGTTGGTCCATATATGCAATGGCTTGACTTAATCACCCATTTTTTCCTTTTGTTTTGTGTTAGGATTATTGATGGTTCCATTTAAGTGAAGGGTCATTAAGTTGTGC
lncRNA_PveLR130	AAAAATCAAGAGGTGGAGAATATAGAGACTATATTGGATATCTCTATCTCATTTTGAATGTTAATTATTTGTTGATGTTTTCTTATTGCTCTGTCAGTACACTTGTTAGAGAGGCTTTCTTAGTCCTAAAGAGATGAGTTTTGACAAAACACTCTGGTATCACGTACATGAAAGCATGTAAATAGCTCCTGTTAAGGCAACTACTTGACTTCAACCCAGCTACCACTTGTCATACTTCTTAATTTTATCCTGTGATTTTTTGTATAGTCTGTGATTCACCCCCACCTCAAACAAGAATTATGAAGAGATTGTTGCATGCGTAGATATTGCTATGCTCTTCTTTTTTAATGTTCTCTAATGTGCATTCTCGGAAGGATTTTTTGTTTTTTTATCTTTGAA…
lncRNA_PveLR131	GACTTTTGGAGTCAAGAGAATAAAGGATTACCTTGGATTTCTGGGAATTGAACATAATTATTAAGCATGCTTGCTTTGTCATATGCATGAAATAATAAACTGATGGAGTCTGGAAACAAATCCTACCGTGACATAAATTTAAAGGAAATCTGAGTGGAAACCTTGAGATAATACAATAAAGTGCATCTTGATATAAGTTTGTAGAAATAAATTGAGTTTAGGAGATGTTAATGTAGTATTAAACATAGGTTAACCTTTCGACTTGGAGAAACTTGGGTTACTCATTGTTCCCCTGACCAAATTCCATGCAAAGCAGAAGAAACTAGGTTAGTGAACTCCCCAAATGCCATGAAGTTCTTCATTTATCACTATGTGGTTGTGAAAGCCTTAGCACTGAAT…
lncRNA_PveLR132	TGTAAGTCCATGTTCTTGTCTGCAGTAAATTATTCTTACTGCTCCTTTCTCAAAATTCCTTTCTCACATTTCTTTGTTTTTGCTATGAACTTGTTCAGCATACACTTAGGACTTGTGACTGTTAGAAGATTAAGCAAGAAACAATATCCTAAAATTAGATTGGAGCAGAACTTCTTATGGGACTTTTTTTTGCAGTTATTTTACCTGGATATGGTGTTTTAGAGAATGCAACAAAACTTTATGTTGACTGATTGGGTCAAGTTAAAATGTAAAACAATGATGTGTCAAATATGAATTGTGTTGCCTCTTAAATGTTTTGGTTTATTTGAAGGTCGGAAAACCCAAGACAACTTGAGGATTATTTAGAGAAAACCTTATGATGCATTAGTTTTATGGGGA…
lncRNA_PveLR133	TGCCCACCAAGGAATCCAGCAGGTGAATTTTTCAGTTTGCTTTGGGTCTTACATTGTTGCTTTGCTTGTAACCCAATTCAATATGTATGGAGGAATTAAATAGTCTTTGTATGATGTTTGGTGGGGATGATTATGTTTCTGACTTAATAATACCAATTGGTTATACGGTTTGTGATATTGATATGATTGTAGGTAGTGCAAAACTAACTGCAGCATGATGAGTATTCTTTATAATAGGTTTTCCTTTTTAGTTTTTCAAGGCGCTAATTTTGTAAACTTTTACTGAATTTAATCAAGGAAAAGGTGTTAATATTCTTAATTTTTGATAGGCTTACGAGAGTTTCAGCG
lncRNA_PveLR134	GTTTATTGATCTTTTTTTTTCTTCATTCATCTATTGTGTTAATTCTTCTCAGAGTTTCTTGGGCCAGTTAATGTTCTTTTGTAATTCCATTTCATTGGGAAGCATTGTGGATTTGGCTATGGAGAGAATGCTGCATCCTGTGGCAGTATACAGTAATAGTTTCTTTTTTTGGTGATTGGTTGGTGAGGAAAGAGGTAGTTCTTATTTAGGGAAGTTCATCTATAGCATCTTCCACTTTAATCGAGTTTAGAGGAATTCTTTTTTTCTTTAACCGGCTAAGGTCACAGCCACTAGTCGATCTTACTATGGTGAAGAATATGATTTGGATTGAGATGCTTTTTAGTTGTGTTTAGATTGGTGGTGTTCTTTTACTACTTGCAGAGGTTTAGCATGGAAGGA…
lncRNA_PveLR135	TGGTTAGTACCGGATGTACCAAAAGAAGTTCAAGATAAAATTGATCATGAACGTTTTATTGATCAACGTGAACGATGGGCAAGTCGAGGAACTGAAGATAAATTTAAAAATGCAGCTATTGCATCCGAAGCAGTAGTAAAAATGAATCAACGAGTAAATGAATCAGCGATATCACCAACAAGATCAATGAAAGGTCCATCACCAAGAACACAAGCACAAGCAAATCCGAAACGGAGTGTAATTCGAGTCCGAATTTCACCTGAAGAATAAGAATAACTTTTTATTTTTTTAACCTTGTTACCAAGCTTTTCTACCTGTTTACTAAATAAA
lncRNA_PveLR136	ATCTATGAGACATTTTGCATAACACATAGTTTGGCAGTTTGATGGAACTGAGGTGTTGAAAGTGGAAGCTGCTATCTACATTTGATTTGACTCTCCTACAAAATGCATATTTACTTAGATGCACCAAAGAAGAGCAAGCCCACATCCATAGCCATTTTCTAGTCCAATAAGTGGGGATTTCTTGAACCATTCCTTGTTACTGGCATGTGTACATTTATTAAATCTATAGTCATCCATAGCCTAAAACATTGGGTTCCGAAGTTTAATTCTAGAGTAATTTGTCCCTACTATTAGTTTTTGTTTAGGCAAAGATCATACTGTTTATAGCTGCAATATAGATCTACCAATATTCTGAATTTCTCAAATTACTATGTCACTGTTAGTGCAATCTAAAATCAT…
lncRNA_PveLR137	AGTCACTCTCAAGTCTCAGTGTAGATAAATTCCAGAAATATTGTTGGAATGTGAACTCTTTTTGGTAGTTTATGAAGATTTTTAGGAGAATTTCAATTTTAGGCGAATTTCTATTTTAGGAGTTTGTATTGGAGAATATTTGTTTTCCTTTACTTTGAGTTGTATTGGGAAAGTAGAATTGGTTTAGGACCTTATTTTGAGTTAAAATAGGAGAATAAATTAAATACAAGGAGTCATATTAGGATTTGAAATATGAATCCTAGTAGAAAAATAATGTCCTATCTTGTCGATAAAAATAGGGGTTAGAGCCAATTCATAATTATAAGAGAAACTATGTGAAAGAGGGAATGAGAAGATGTGAGAAGGGAA
lncRNA_PveLR138	CAATGAACTCTTTTATGAAATAGGTAATTATACCATGTCTCTCAGTTTCTTGCATAGGTATGCACACCGTGTGTTTCACAGAATGCAGTCTCACATTTTCATATCTGATGCAAATTGGTGGACTACAAGTCCTGTTTCAGTATCCTGTGAAAAACACAAAGCTTGTTTGTTGCTTTTTGATTTTTGATATGCCTATATTGAACAACTTGAGAAACACCAAGTAAATGTCAAAAAAGTTAAAGGAAGGCCAAATCTCCTGAGTGTTTCTGAACTTACAGTTTCAGCAGCACAGGAGGTCTGCAATAAGGCCAAAAGTGCATATTTTCATTCTACTGGTAGCTACAACTGAAATGCTTGATTATTGTTGAGGAAGTTTTGGTCATTCAAACAAGATACATA…
lncRNA_PveLR139	GAAATATTCACAAAGAAGAAAAGGAATTTACGAGTGAATGACAGATTACATGTACAGACTGAGGGGTTACGTCATACGTGAACAGAAAGAAGAGTTACATAAAGCGAGTTACAGAGATGTTGGAGTTACATACTGCAGTTTGTAATGGGATCCTTGCTATACCTTGGAAGAATCAAGAACAATCGAAACTATTCAGAAGATATTCGCGGCTTGATCAACCCGTGCAAGTCTGCAAGACCACCTCAAATGGTGGCCTGAATGGCCCTTTCTTTTGTTGGCATCACTTGTGTCATATTCTCTTATTTACAGCAAATGAGGTTGTATGTAGTTATAGATTAACAGTAGCCACTTGTTTGAGTGTACTGTGAGAAAGTTTGATGAAGTAATGCTAATTTTCACT
lncRNA_PveLR140	CTCTTTCTCAAGAACAAAAACTCGATCAATCTGCAGAGCGAGAGAACTATGTTTGCTTATATACCGTTGACCAGGTTATGGCGAGACAGCAGCCGCTGGATCAAAGTAAGATGAATGGCCAGGATTGAGTCACTCAACATTAAAACCACAGCGTCTCATTTAAAGTAATACGGCACCGTTTCAGTCTTCACATTTACAATATGTTTATATAATACTGAAGCAAACTGCTTCTTTTAACGCCACGTAGGATTGATATATGATTGTTATGTAGGATGTCGTTAATTAGTTCACGTGTTTGTTGTTTATTGGGCTTGCT
lncRNA_PveLR141	GTTGTTTTCCCTTTTGCAGCAAAGTTAGTTTTAACAGACAACAAGTCATATGGGGAACTAGATGGTCAGGCAGATAGATTTGAGCGTTCAGTTGTTTTCCCTTTTGCAGCAAAGTTAGTTTTAACAGACAACAAGTCATATGGGGAACTAGATGGTCAGGCAGATAGATTTGAGCGTTCAGTTGTTTTTTGCTTTCTACCGAAGATAGTTTCAGCAGACTTTTAGTCATATGGGGAAGTAAAGGGTATAGGTTTTCTAAGTAGAGTAAGATTATATTTTTCTAACTACTGACTGATGATATTTGTGTCAATATTTTACTGCACTGATTGACAGGTG
lncRNA_PveLR142	CTACCTTATGAATAATAATGTACCATCGGTTGAGATCTGAACTGCAACTTGTCTGTTTGGCACAAAGTTTGTGTACAAAGTCTTGCATACAAAATGATATAGCACATAATGAATATGAATTAATTTAAAAGTCAACTTTAATAAATGAGGTTGAATAGCATGGTAACATAAGAGTAATGACACATCACTTTGTATACAAAACTTTATATATGTAACACCACTCTTGTTATAAAGATGCATTATCGCTTGGAGGAGCCAGTTTGGACTTGTTTGAATTTCAATGGCACTTTTATAGTTCGGAATCTCGGGCACTCTCAGCTTAAATAGGAATGCTTTATCATAGGAGCA
lncRNA_PveLR143	ACGTAATGTGCCTGTTCTTGCTTCTCGATGTTGTTCTTGTTTTGGCAGTGAAAGAGATCTGTATGTGTTTCTTGAAGTTGTTTTTCTTGTTTTTGTGATATTGCTGATGTGGGTTTCTGAGTTTGGTGCATTTTGTGTTGGAAATGAGGGTTCTTTAATGATGTGAAATGTGTACTGTGATGTTAGGTGAATTTTGTTTGATTTTTATGAGAGTGGAATTGAGGGTTTTGTTTACTGTTTTTGAAGCTGGGATCTTGGTTGTGATGCTCTTCGTTTAATGATTGGTGTTTATCTAATGATTGGTTTTTTGGGTTCAATTATTTAGGCGGGGTTTGTTTGATTGCTCTGAAAATGTGGGTAAAAGAAGAAGTTGAGTTTTGCGGCTTTGAGTGAAATGTG…
lncRNA_PveLR144	ACGTAATGTGCCTGTTCTTGCTTCTCGATGTTGTTCTTGTTTTGGCAGTGAAAGAGATCTGTATGTGTTTCTTGAAGTTGTTTTTCTTGTTTTTGTGATATTGCTGATGTGGGTTTCTGAGTTTGGTGCATTTTGTGTTGGAAATGAGGGTTCTTTAATGATGTGAAATGTGTACTGTGATGTTAGGTGAATTTTGTTTGATTTTTATGAGAGTGGAATTGAGGGTTTTGTTTACTGTTTTTGAAGCTGGGATCTTGGTTGTGATGCTCTTCGTTTAATGATTGGTGTTTATCTAATGATTGGTTTTTTGGGTTCAATTATTTAGGCGGGGTTTGTTTGATTGCTCTGAAAATGTGGGTAAAAGAAGAAGTTGAGTTTTGCGGCTTTGAGTGAAATTAG…
lncRNA_PveLR145	TGGATGTCAATATTGTATTAGATTATTCACTGATTCATAAAATTGGACCCAAGTTCTTGTTGTGACACACACACACATATTATTTTGGTTCTAAAAGCTCAGTTGCCCCTAAATTTTATTACCCTGATTGTTTGGTCAATCAAAGACCCTTTGCGTTGAGGCCTCAACGTGAAGTTGATTTTGGAAAAGTTAACCTCTGTTTGTTAGATGGAGATTTTACTTGTTGCTGCTCAGGCTCAATTCTTATGGCTTAGGTAGTAGGTCATTTCTTTTCTGGCTTTATTCGTGCCAGAGGAAAGCTGTTTTATGCCATTCTTGCTGCCACTTGGAACATTCAGTCTGATAAGAAACAAAAGGAAGGACCATTTATGAAGTATACTTATTCTAATTTTAGTATCT…
lncRNA_PveLR146	CCAAAACGTAAACAAGTATCGACATCGAACGAATCGTTAAAGAACAAAAAAATCAACATTCTTCTCTGTTGGTCATGTTTCTCAGCCAACACGACCAACACCGATTAAACCGCCGACAAAACCTCGACGTCGTACTCGTTTCATTCCAACAATGGTACAAGCTCCATTGTCAGTTGTTGATCGAATATCAATGAATCAATATGATTATAGTGATCAAGATTCTGTTGATTCACCTCTTTGTCAATCAAGTGAATTACTTGAACAATCGGTTACAACTCTTCGACCATCGGAAATGGTTATTGTCAATGTCGAAGGCAATGTTAACGAATCGAACGATACAAAACGAACACAAAAAACAATCTGTAAAGTTCCACCATATTCCTGAAAGTTCAGAATCGA…
lncRNA_PveLR147	TATATATCAGGAATGTTTGTTGGACAGCTTATTAAAAAGAAATGTGAAATTAGGTAGGTTAGGTGATTTTTTGCTTGCTAGAATTTAATTGATTCTTTGCATTTGAGTTGAAAAAAATGGAGAGGCACGGAGCTGTGCAACTACAAATAATCTGATTAACTTGTTGGATACGTATTAAGTTGTGGATTGACAATCAAAGATAAGTATGTGGGAAGCTTTGGAGGTTCTTGGGTGAGGGTTGAGTCCCACTTCAGGAGAAGAGTGAACAAGTGGATTGTTTGTATTCACTATTTTGGCGTGTTAGTAACTTATTAGCTAAGCTTTTGGTTTAAGATGGTGTTTGGTATATTTTAAAAACTATGAATTTAGGTGCTATGTAGTGGCTAAATAATTTTGTGA…
lncRNA_PveLR148	CTATGGGGTAATGTCTTTGGCTGATTTTCTTCAATGATAAAATTGATCAATTGAGAGTTTTCCTCCGAAGGGCAGGTGAATGTTGAATGTCTTGGTTGGTTGTAGATTGGAATATGGATGTTACTGTGAGCGAGAGACATTAATCTTTAGTCTCAACCCCTTAAGTAAACATCAGAATTCAGAAACATTGGTGAGGTCCTTCAAGGTCTTTTAAGTATAGGGTAAAGTTCTAAAGGAGTTATGACAATAGCCAAATTCATGTTGCCCTCAGTTTTTCCTGCTATCAACATCACTCTCTTTAACTGCTTAAGGCTTTAGGGTAATCTGTTAAGTTAGCAGATTGCCTTTGTACTTAAACATACTCTCTTATGTGTTTTCTTTAATCTTGTGGAATGATTG…
lncRNA_PveLR149	GATCTGTATGTTTTGATCGAAAATATTAGCTCTCCATTTGGTTGCTCGGAAATGGAATTTGCATGTGTTTGTTTTATTGTCTTTTCAAGACGTTGAGAGATCTAAGTTTTCAACTTCTGGAAAAATACAAGTTTTTAATCAAATATTTCGGCGACCGAATGCAGCTTTGGATTTTTTATTTGTTTTGGTTCTTTCTTGATTGCAATTGTAATGCGGATATTGCATCATTAAGTCGATGATGGTTACTAATATCCGTGAACTAAAATATTATGTGATTTCTCGTCTGGTATTTGTTGTTTTTAGGTTAGATCTGCTCTGACCAATAATCCTTTTTTTCATTTTTTTGAGTTTCCGTGTTTGGTTTAGATATATTAATCATTTATTGATTTTATATAGCGT…
lncRNA_PveLR150	ATTTAACTATGTAAGCATTCTTTTTCTTTTTTTCTTTAGAGCAGCTTGATCTCTTGTTCTAATTAGGTTGTTGAAGTTTTTATGCTGATCAAATATGCATTTGTTGCAGCTTTTTTATGTGTAAAAAGATTTCCTTCACTTTACATTTGTTGTAGATAGCATGGAATAGAATAGCACTAATATTGATTCATAAATGTTTATTAAGTTACAATATTACTACTTCTTGTTTTCATACCCATGATGTCACATGAAAATTGAAAATGATTGTGTTATTTGACGTAACCCAAGTTCAATTTGGTAAGCCATGAATTTGAAGTCTGTTATAAAGTTTTCAAGCTCAAACTGACATTTGCGGTTAGTCATTGTCTTGCTGTCTTAACATAGTCTTATAAACTTTCA…
lncRNA_PveLR151	GTCCTCTTCAGACATGGATTTTGGTAAACATCATTTGAAATTATAAATCGCTATATTTACTGCAGAAATTATGTTTGTTTAGGGCAGAAGAATAAAAATTTAAAAAATCTTTCTTTAAATCTCTCTTGTTCTAATGGACATTTCTGACAATATGGAAATGGTTCGAACTTTCTTAGAATAGCTTGGGCAATTGATTGATTGCCGAGGTATTGAGGTAAATTATCTACTGAAAACCTGTTATTACTATCGTGATCTCCAAATCTTAAGTAACTGCAAACTTGGCGTAGCCCTTATGAAAGCAATATCACAAACAAGATGATGCTATGTACAGTATGTTGATCTTTCACATTTATTTTTGTGGTAGTAGAGAAGCTGATGAGTAAATCAATTATGATGAGT…
lncRNA_PveLR152	GTACGATTCGTATGGTTTCTACTTGCTAGTGCTTTTAAACCCTAGAGGGTTCTTTTATTCAAGCTTAAAATGCGCATGCTTCTGAATCTTCTCTGGTCATCCCACTACACTAGCTAAGAACACTTTTCCTGCATCTGACTCTCCCAACCAATGAATCTAGCCCTCTCTCTTTATAGCAGGTAATAATATTTACTTAAATATGGTCACAGTTCAGGTTGTAGATTTTAATTGTCTGCATTTCATGAATTATCCATCTTTGATTCCTTGCATGTTTGCAGTTAGAAATTATTATTCTCTTTTGGTAAGTGCTCCTACTGAAAAAAAATAAACAAAAGGGTTTTGAAGAACCTTAAAGTTATAAATATTATTATATACATAAGGATCCCCACAGTTTTTGTT…
lncRNA_PveLR153	AAATAAACGAAAGCACATGCAGGTGGCTAGTAGCCTGCAACCAAATTCTTGCCATGTGCTTACTCAAATTACAATCCAATCAGTTTATACTTTAAATTGCGTAATTAGCGGATTTCTCTCCAAATATTCTGTCAAAATCCATGAATACTCACTCGGGCACGTCTGTTTAGAGATTCTATAATCATAATGGAATGAGACCGCCGGGCACGTCGATTAAGGGGTCCATGTCTTTTTTTATTTTCATTTTTAAAAATGTTTAAAAATTGTGAAGAGGGAAATGAAAATGAAAAAAAATGCTGTAAATGATGATAAGGATTCGTTG
lncRNA_PveLR154	TAGATATTAAGGCCCAATCATTTGATTTGGGTAATTAGACTTATTAATTGTATTATGGGCTTAATGGAATTAAAAATGACTAGATCATACTGTTGAGTTTGAAGCAAATTAGAGGGTTAGCCCATTCTTAATAATACCCAAAATTGTGTTGATTGGGTTTTGGGTTGGAATTGGATTGTAATTGGTGGAAAGACTCTGAGGGGGCAATTTTTTAGTTTTGAAAATATTGAAGCACAAGTAGGGGGTAAATTGTAAAGATTAGAAAGTTTTGGGACTAAAAAAATAAAAGACAGATATGGTTGTAAATGGATATTTTACAAAGTGATGTATTTTAGAATGTTTTGAGTACCGTGCTCATATTTACGTGTTTTTTAGTAGAGGAACTATAAGATGCTATTA…
lncRNA_PveLR155	AAATCTATGGGTTTAATTGGCTAGTGGAAATGAAGCCCAAATTGTGTTAAATAGGTTTTGGGTCGTATTGTTGTAGTGGGCTGGATTATAAATGTGTGGCCCAAATTGTGTGGTTGGGTTTTTTAGTTGGTTAGTGGGTTGGCCTATTATTAAAAAGGCCCAAAATGGTGTTGAATGGATTTTTGGGTTCTGATTTGGATTGTAATTGGCGGAAGGAATCTCTGGGGCAGCTTGTCAGTTTTGCGATATTGAAGCACAGGTAGGGGGTAAATTGTAAGGATTAGAAGTTTCGGGGCTACAAAGCAAACGACAGTTATGGGGTGTGAATGGATATTTTACACAGTGATATATTTTGGGAATGTTTCGAGTATTATACTCGTATTTACGTGTTGTTGAATA…
lncRNA_PveLR156	CATGTCTTTATGCTCAAGTTTCCTGGAGCTGAATCCAATTGGATACTTTTCGGAGCATTACTAAAATTTTAAATATGAGAAACTTTTTGCAGTTGACATTTTGATGTTCTATTTTAAATACCAGTAAGGTTATTCCTGGGTAGAACATGGATCTGAGGCTCTCATAGTAAACACATGTAATTAATAGTGTGGCATCAACTTAACTCCAAGAACTTTTATGAATGGGTTTGGAACCCATGAGAGTTCAAAAGTCATTATGATCGAAACTGAACCATCACTATTTTGAGACCATTTCTTGGGAGAACACAAATTTTGGAGTCATTTCATGTTTACACCACCTTGAACCCCAAAAACCGAGCCAGTGAGCTCTGGACCTTCTATTATGATCTGATGTGAGAT…
lncRNA_PveLR157	CTTTGGGCACCCTTTCATCTATCTTGACCCCAACACCTCCTGACTCTCATAAACAGTCTTCTGCTTTCTTCTAACAGAGGATCTATGAGGACATGCTCAACAGTTGAGGGTGTAGGAATTATGCTATGAACTTGGACTCTCTTCAGATGTCTAAGGCTACTGATTTTTTTTAATAGGAAACAAGTTCAATTAATAAAGAACTACAAAAGTGGACCAGCTGTCCACAGTTACTAATAACACTTGAGGGACAAAAGCTATAAAACTTTGTGTGAGTGAATCTTATGTAACAATTAGCCCATGGAGCCATGTGACTAATCCTTACTACAAAACCACCCCCAAGAAACTAATCATCAAATAACATCTCCCTAATTAAGCTGAGTGAAGAAGAAAAAAGAATTT…
lncRNA_PveLR158	CCTCTTTCGAGTAATAATTTTCTTTTATCTTTTTTTAAGGCTAGTTAGGTGCCCTATGTTTCTGACATCTAGGATACTTAAGTTGGATCTTATGTGTAGAAATGAAGGTACGTTACCCTAATGAAGAACAAAGACCAGATGAAGTATACTTAGCTTTAGGGTACCTTTCTTTGAAGGAGATATACTTAGCTTTAGGGTACCTTTCTTTGAAGGAGACATTTGGTTTCAAATTGAAGTGGGTAATGTAGATTTTGAGAGAGGCACTTGGGTTTGGGCAACTGGGCATCCTCTTCTATGTTGTTATGATGAAGGCAGATCCATTTCTTTAGGGACCCATAAGTGTTTCTTATGATTTCTGTTGATTGTAGTTGGTAATTGAGCAGTGAGGGATTTGTTTAT…
lncRNA_PveLR159	GACTTGTCCAACTGTTTTTGCTGGGTGAGTTGCTAGTTTAGCATGGACTTATCCTTTGATATTATTCTTATATGTTGTAATGATAGCTGAAATACATAATATGGCTCTCCTTTTTTTTTCTCTTATCCTCTATATTTCAACTTGTTCAACTATTTTAGTTAAGTTACAGTTTGACATAGATATTTCCTCTATATGCTTGTTTGTTTTCATAAATAATTTGGTGTTTATTTACTGAATGAATGAAAACCCTTAGTTAATTTGGTGTTGTCTACTTGATGAATTCTTTCTTACTATTTTCTACTTAGCTGAAAACCAACAAAGCATCATTCAATTTGAAGTACTTATGTGATGTTCTGCAGCAATAGCTAATTAGATGTCTGTTTTTCAGGTCAAGCTAGC…
lncRNA_PveLR160	CCCTAAGGGTCAAGATGGTCCAATCTGGTTTGAGATCAAGAACGATGGTATCTACTATGTTCCAGAACTTGATGTCCATTTCAAGCTCCACAACCCAAACAAGCATGGTCATTAAACATTGAAATCAAACAAAATCAACAATATTATTGCAATTGTTTGATATGAGGAAGGAGAACGTTGGATGGGTTACAGAGCTGCATATTTGCAGACAATGTCCTTAGATATTACATGCATTCCAATTCAACATAAATACACACGGAGCAGAGCAGTAGGTGCTCCTTTCTTATATATTCTAAGCAAGCA
lncRNA_PveLR161	CTTCTATAATGTTCAATTTTGTGAACTTCTTTTTTTGTTTTAATTTGGCTAGTTGGAAACTGAGCTTCGTTCAGCTCAGCTTTTTAGTGTTTTGTTTTAATTTGAGGTAAATTAACTCGGTGTTGAGTGGTTATGTATTTTCTGGTTGGTCCCCTAGAAAATGAGGGAAAAGAGGAACTTAAAATTTTTTTTCCCTTAATTTAGTTAATAAAACTGTTTCTGAGTTCATATTTTGATTTTTAAGTTTTCATTAGAATAAAGTATTATATATTGTTTTCTGAACTTTTTTTTTATTATGAAGTGCATAAAATAATTTGAGTTTATTGCGGAG
lncRNA_PveLR162	CTCATGTTTGGCATGAAAGGTACCAAAATTCGGAGAGGATTACAAATTTCTGCTCTTTCCCTTGTATCTGTTAGAATTGGTTTTGATTACAATCCCAAAATAACCATCATTTTTTGATTAATTGACACTAGGTAGAGACATAGTCAACAAATTGTGTGATGTTTTTTCATAGCTTTTTGGATTAGTTGGAACACTCGAGAAGGTTTTGATCATTGTTCAATTGTGATACATTTTTGGAATTCCTGCCTTTAATGACCTTGGAAATAATCATGTCTATTGGTCTTAGTTAATTGGAGTCGTACAAGAGTTTGACTTTTCAATTACGACATGCAGTTGAGAACTAGAATATAATGGCTGTAATCACTCTGCATGTACCTCATGTGTGCAGTGCAGTGCAGT…
lncRNA_PveLR163	ATCAATTCTCATCACATACTAATAAGTCATTTCCCATCATATACTAATAAATTACTTCTCATCACATATAATAAATTACTTCTCATGGCCATGAAATTCATATATCAAACAACCTCAATTTTCAATCTATAATTCTTATCATCTAAACACACATACAACATATAAAAAGTTTTCTACACAAGCATTTATCCAATCAAAGCTAAAGTTGGATTTACTTACTTTGAATTTGAGCAACTCTAACACTATAATTTCTCTTTGATAGAATTTCCCTTCCTCTTAAACCTAAGCATATAAAACCAGAAGAATTCAAAACTTTAAAATTTAATCTCACATCTTGGTGCAAGAATCTTACCTTTGAATGCTTGGGATTGAAAATCTATCAAAATCTAGCCAAAATCC…
lncRNA_PveLR164	GCAACTTTGAACAATCCACCGTTTTCATTACCGATAAATCCAAATCCTCTTCCTTCAACAACTGCAAATAGTTCTTCGTCATCGCCTCGTTTTTCATCTCCTTCTGTAGGTCAACAAACACCACGATTCAACAACCATAACGATCATTATTCAACACACAATCCTCGTGGCAATCATCGAGGTCGTGGCTTTCGACGTGGAGGACATAATAATCATTCGAATCGTCGTGATTTTGTTCCTAATAGAAATAACAACAATAATCGTAATTCTACGAACAATAATCGAAATATGTTTACCTGAAAAAAGAATTATTAATTATTATCTTCTCTTTTATAATAGACTTTTGTAGGTTAGCCG
lncRNA_PveLR165	GAGATTAATTCATTTTTCCATGAAATGCAATTTCATTTATTTTGAATTTGAGCATTGACATTTATCAGTTGACAGATCTCATTGAGTATCATAAGTTTTTGAAGTGTTTTTTGCCTTGTGATAGAGCTTACTTCAAACTAATACTCTTTGCCATAAATTTTTTCTTATACTAGGATCGAAAACAGGCCGTAATCTATTTTCTTATTGCTTATTAATAAGTAACGTCTTCATTGGAATTAAGTTCTAAGAATTGAAATTATGTTATATTTCTTTGTTCCTTTTTCATTCATCTAATTTTAGTATTATTTTATTTATTTACTTTTTTTCCTTTTTACGCATGAAT
lncRNA_PveLR166	TGCAGTCAACGAGTTGTGTAAGTAATGTTTGATGTTTGTTTCTTTATTTATTGCAAGCTTTGATTTTGATTCGTGTTTGAGATGGGTTTGTGCTGTAATGAGAAATATGGGATTGGATAGAGAGCTTTTGAGGTAAGAATTTGATGAAGAGAATCACTTTTGAGGTGTTTATTTAAGCACTTAATTTTTAATACGGTACAACTGTTGAATTATGAGTTTTGATTGGAGTGAAGAATAGAAAGCTGTGGATTTTTATTGTGTTCTGTTTGGAACATTAATTACTGAAAGTGCTTTGTTTTATCATGAAACTTAGTGAAAGCGCTTATGGAAAATGTAAGGAATTTGTTTAGGAGATTCACTTTTGAGGTGATTAAGCACTTTATTTTTAATAACTACATC…
lncRNA_PveLR167	TGAAAAACCGTGGGTGAAGGCAGTTTTAGCTGAAATGGTGCTTCGAAGTTCAATTGATATTTGCCTATTGCTGCTTTATTGATATTATTTAAGGATAAATTCCACATAGTGATGAGAGAAGTTGAAATGGGTGTTATAGGATTGGATATTATTATTTTTCATTAATTATTGGAGTGTGTTCCTTTAAGTTGCACATGATTTTTATGCTGAAGTGGGGAAAAAAACAGCCCTTAGATCCTGACTAAAAGCTGAATCCTTGACTTAACTAATGCTTAATATCAATCTAATTCTTCATCGATGGAGTTGAATATAATTTTTCTTCTACTTTATGAATGGTAATCCCAATCTCCATTGCATTTTATCTGGTGCATAGTGAAGAATTAAAGTTGAACCCTATTG…
lncRNA_PveLR168	TAGATATTGGGCCTACAGGCCCATTACTTTGAATCAGTTTTGAACTATGACCCACCTCACTTTTTGGCACACTTGAATAGGTAGAGTTGAATTTTGAAAGCCACTTATCCCAAATCATAACTATTTAAACGCATCACTTTCGACCAATGTTGTAAAGACACGTCATCCATTGCTTGTACTTGAATTATCCACAAACTTGAAAAAGCTCCTCAGTTTCCACATGATGTTGTCATGCTCCACAGTCGAAACTCGCGTTCAATTTCTTAGTGTTTTCGGAACATTAAAAACGTTTTCAATCTACAAGTTTGAGTTGGGCTTAAGGCCCAGGCCCAGGCCCAATAAGAAGCGCAAGAGACCAGGCTAAGAAGGCCGTTTACTCTCACGCCACCACCTGCCACG…
lncRNA_PveLR169	CTGTGCCCCTCACTATTGATCAGGTTCCATTTCAATTAGTCGTTTTCTTTTTTCTATTTATCTGTAGCAGATCAAAGTGACATACTTATATATTCATCAACAATGGCATCGGAGTCAATTCTATTGAATTAAAGAAGCTTTTATGAGATAATTAGAAAGCGAGGAAAAATTACTTGTTTTAACTTATAAGAGAGTTATAAGATATTTACTGAGTTAGATTTCCAGATCACAATTCGAAGCTACTTCTTTTATTATCTGCGAGAAGAATGAGCATAACTTTTTGTAACAATTTAATTTCTTTTATTTTTTCTTGTTTAAAGTTAAATTTGG
lncRNA_PveLR170	GTACACTCAACTTCATTCATTATTCATTGTTACTTTGCTATATGTTTATGACTACTTCTAGTCGGTTTTAGTTAACAGGATATAGATCAAACACTTTGTTGAAGTAAAATTTGGCTCTTGTAGAGGACTTGCTCGATCTGGTTTCGGATTATATGCTTTAACTGTGTAAAATGATTATACCATGTTTCTATCTAGAGGATTGACTTGGTTGCTTTGTTATTTTACGACAGTAGATAAGGAGTCATATACTGTTGTTATGAATTCACGTGTTTATGAGGTTGGATAGCTGTGTGGATTATTATATTATGTAGTTTCTAACTGTGGAATTAGTGAAATACAATTATGATTATTGTGTTTCTTCTTATTTTCTGATGTTGTATTCTTATTTGGTAGCCTTCA
lncRNA_PveLR171	CTGACATTCCGAATTTGAGGGTAAAGACAATTTTGCATCATGATAGTGATTATTTCTATTGCCTTTCAGTTCTTTTTTCCTGGTAATCTATCATATATTTGAGCAGATTCTATATAACACAAAGTTTTTGATACTGGACAATGACTAAATTACATTTTCATGTGATCTTTCACTTACCTTTTTAATTGACCTCTATTATTTGTCCTCCATCAAATTTTTACTCTGTTGAATAAATATGGACTCTCTTGGTGTGTGATTGAATAAGTACTTTTGTGGAATTTTTTTCTAAGAATAATATCTTGCGACATTCTTTGAGTAAAAGTCATGAAAAGTAGCTTGTGAGCAAGAGCAGGATGAGAGGCAGTACCTGCGAACATTCATATCATATCTTCTTGAGGA…
lncRNA_PveLR172	GGCCACATCGCCCGCGACTGCCCAAGCGAGTAGAGCGTGCGCGTGGCGCAGCGGCCTGCCCACCGCGCAGCGACGCAACAAAAACGAGAACGTAACTGTGGATGATGATAACAAGGAGGCGCCGTGAAAGCATGTGTGGAGGAAATTTGGAACGGAAATACGGCGCGGGAGAAAGTGCGGGGAAAGTGTGTGTCTCGGGGAGTGCCTGAGACGACGGAGAAAGTGACGAGGCAGTGCAGAAGGATGGATGGATGAAGACACGCAGAACGCAGGAGAGAGAGTGAGAGTGCAGACAAGCCGCGAGTCCGAACGTCGAATGAGGCGGCGGGAGCCGAAGGTCAGAACGGATTACGTACATCCCAGAGAGGGACGATGCTCGCGTGGGAATGTGGGGAGCGT…
lncRNA_PveLR173	TATAGCTCAACGCTGATTAATATATTTCTCCTCTTTTGGGATTACATGAAGATATATATGAAGTTATGAATCCATTTTCGTCTATATAATAATTGTACTTGAACCATAAAACTTTACCGAAAGCATGCACATTTATTATTCAATAATTCATAGTGATACCAAACCGACCATTAAACATGCAAGGTAAGTGTAGTTTGATTCGAACAATTGAAGGTTATGTACCAAAGATTGTTTTGTTGAATCAGACTTTTTTTCCGTCTCTCTCTGTGTCTCTTTCCTGATTTGTCACCTATGACATACTTTACCCATTTTTTAATTGTTGATATTTATGTTGTTCTGTATTTCTGCTGATCGTTCTTTTTGGAATTCATTAAAAAAAATCTCGCTTGTTCATGTATT…
lncRNA_PveLR174	AAATCGCCTCATGTTTAGCCACTGGTTTGCTTGTTTTATGCCAATTCAAAGGGCTTGTGGGGCTTTAAAACTTGATGAATTTTAAGTTTTAATCCTCATTTGATTATGACCCAGTTCCTGTTTTTTCCCCTCAGATCTCTCTTTCTTCTAATTCTTCCTTAATTATCATATGAGAAGACCATGAAGAAACCTATCTTTAAGCACTGGATATTACACTTATTGTTCATGCATACATTTGAAGTAGTTCTTCATTTTTTTCATGCATATGTTGATGTAAATGCATGATTTTATGTAAGTCTTTATTTTAATAATAGGATTGATCATGCATATTTTATAAGTATGTGCCTGGCTCCCTGTATGCCATTT
lncRNA_PveLR175	CTTGCATAATAATGCTTCTGTTCTTTTTGGTTTCATTTCGAAAGTTAGTTACCTTTTGCAAAATAAAAAATTATGAAAGAAGGAAGAAAGTCTAATTTAACAAAAATGAAGAGAAGGGAAGTGGATTTTTTTACTAACACTATCATCTTATTGCACATACATGTATACCCTGTAATATCTTTGAATACATGGCATCGTTTTAACTAATTGTTTTGCTATATCAATGTACATTATCAAATTAATTACATAGAGAATATGCATAGTCAACTAATTCCAAAGCTGGTATAATTTTTTTTCTTCTCGACTTAAAACCTTAGAAAGTGCTAGGAGGGTTCTGTTCGTGAGATATTCATATATGCACTGACCTTACTTTATTATTTTATATTAACTTGGTAAACA…
lncRNA_PveLR176	AGGGGTTGACCTTGATAGTTAAGAATGTTTATCTCCTTCATTGACTTTTAAAATTCAAATCATCTTAAGGTTACTTATTACATATTTGTGACTTACCTTAAAACATTAGATTTATAGGATGTTCAATAGGCCTTGATGATTTATTGAGATGTATATAAGTTGACTGGAGGCCCCGATTATTAAAAAAATAAAATAGATTTGTTAATTTGATTGAAATCAATAAATCTTTGACAAGTCTATAGTCTATACTTTAAAACTAATTATGTTGTAGTTATCTTATCTACGTTTAAAGGAAATGCCCATGTGGTTTATATAATTATAATTAAG
lncRNA_PveLR177	GTTGAGGAGAAAGCCGGTACAGGTATGTGGTTTTATCTTAATGCTTTTCGGATACATAATGCTGTTAGACAAACTCAAATGATTTCCAATTTGCTTAGAAACCATCAGTTTCCGAACAACGCATCTAGAGGTATTCTGCTATTTGTAAGATGCTTGCTAATTATGGGCAGAAGAATGCTTTTCTTGAGATTCAAGTGATCTCTAATTTGACTTTTGGTAAATTGGCTGATTTTGTTTTATTTAGACATTTTCTGCTCATATCTTTTATTGTTCAACATGCTGATTCCAATAAACCATTTTATGATCATGGCAATATAGTTTTGCTGAAGGGCTATAAGGTTTTCATGAGTTCTTGCAGTACAATATTCCTTTCTATGTAAATGTATTGCACTTGTGGAT…
lncRNA_PveLR178	TGCACAGATTTGATTGACATGCCATATTTGGGTGGTAATTGAGTTGAAAATATAATCACCATCTATGGGTTGAATGGTATTACACTCGATTTCTAATCACTTGTGGTTAGAGGATCTAATGCTTTTGGAGCCACCTATCTTAGATATTATATTCTATTGATTTTTTGACCACTAAAGGCTATAGGGTTATATTGAGTACCCAATTTCGAATCCAGGGCATAGACAAGTGAGGCCAATGGATTTTTAGATAATAAAAGAGAGGGAGAAAACAAAGATTGTGTCAAAAACATGTATCATTTCTTAATTTCCTGAAGATTGTCCTAAGAGAGTTTATGAGTGAACTAGGTTTTGACATTCCTTCTTGAGATTCTATCTTTTTTGGTAAAAGAAATTTGAGAG…
lncRNA_PveLR179	TGTTGTAGTTGATTTTGGTATGATAATGGGGATTTTGGAGAGGAAGGAAGAAGAGAAGGCATCCATGTTAATATTTGTTGTTGAACAGAAACCAATGGACTTAATCATAGCAAGTGATGGATGGATGGTAGTATATTTATGAGCAGCAAGCGAGGGAATCCTGCCAATGCCAAAAGATACCAAACTGGCTTGAGACTGATATTTTCGGTACCCTTAAATGGACAGGGGACCATTGGTAATTGTTTCTCAAAAGTTTGCTATAAAAATGATATGAAACCAAGAGAAATTTACCCATCTATTCAACACTCCAAGACAACAATTAGTTGAATATCTACAGCTACTAACAAGTTGAAGCAAGTTTGTCTTCCAATTTTACGGCGATGTAGCG
lncRNA_PveLR180	GCTTATGCTTTCACAGGAATTAGAACGTGACGGTGCACATGAAGGGAAAACAGTGAGCCCTAGCCAACATTTATTTTTAAGAAGAAAGCTGTGGCTAGACAATGCGCTTTGAGAGAGTATCATAAGTTGTGGCATCTCTCAGAAGAAGAAGAAGAAAAAAAATAGACTGAAGAAAACTACAAAAAAGAAAGAGGCTAAGAGAAAAAAACCAAAATAAATATGCAAAAGAAAATTTCAGAAAAAGACAAGTTACTTTGGCGCGTAAAAAGATGAACACCTACACCCCTGCGACCGTGGTACAGTATACTTTTCAGGTTAAAAAAAGTCGAGAGATTTTTTGGGAGTGGTCAGGTGATTCATGAAAGTGAGTTTCAATGTGTTTGTTTAAAAGAAACAAGA…
lncRNA_PveLR181	GCAAGATCAAGCTGTCAAGCGCTTTAATTTTGCAGTTGAAATAAAGATTAAAGAACAAAAATTAAGCTAAAGAGATTGGCTGCCTACTATTACTTTAGTGGGCTCCAATCTCCGTGCTTTCTTTTTGGTGTATTTGCACAATCAAAAGCAAACTTTGATCTTATTAAATCTCGTTTCATTATTTGTCTCTCAATATTAGAGTTTGTAGGTCCTGCACCGCCAAACTGATGCTATTATTTTTCTTTTGAAAATCATTTATGACATGGAAATATAAACTCTCGGTTACAATTTCAGCTTAACGTTTCATTTGTTATAAATATGACATTTATTATCGGTTTTATTGTTTTATGATGGC
lncRNA_PveLR182	CCACTTTCCTCGCCTAACATCAAATTGTCTGTATAATATGCTTCATAAATGAAGTGTTAACAAAAAACTCATCACTTGTGAACTTATGATATTGGTAAGGAGAGTCATATAATGGTCTTACATCGGATGCTGCCATGTAGACATTTTTCTTTGGTTATACCTCCTCGGTAGTGTTTCAGTGTTACTTTCAAGCATTGGAATTGCTGTGAGGTGTGATAGAGATTATATTGCTTTCTCAACAAAATTTGTAATAACTATTTAATTTAAATACTTGATTCTAACAGTAATTCACTTCCTTGTTTTACTTATGGTATGGACATACCTTGCTGGCAGTTGCTGCATCACAAAGCATGTTATGGTTCTTTTCTGATTCTCTTTATATATGTTTTATTAGGGTCT…
lncRNA_PveLR183	GTCTTTTGTTAGCTTCAGGTTGATAACTATAGTTATGCACAAGAAGTGTCATCTCAGTTATTAGTAGTCAGAATGTTGGTGACTCCTTTGATATCCAGTCCTGTAGCCTTTTCTTCTCTTATATTGTTGGCAATCTTTAGGTCTTTTATTATTCTCTTTATATAATTTTTCTGAGGATCTTTTGTTAGCTTCAGATTGATGACAATAATTATGCACAAGTGCCACCTCAGTTATTAGTCTTCAGAATGTTGGTGACTCCCTTGATATTCAGTTCTGTAGCCTTTTCTTCTCTTATATTGTTGGCAATCTTTAGGTCTTTTATTATTCTCTTTATATAATTTTTCTGAGGATCTTTTGTTAGCTTCAGATTGATGACAATAATTATGCACAAGTGCCACC…
lncRNA_PveLR184	TTCTCAGGCAGTCTCCTTGGCTATGCTGACACACTCTTCTCCCTCATGCTAGCCCTTCTCTTCTTTCCCAGTGAAATCTTCTACTTCATACAAATGGTGAGCCAATGCCAAGCTGGGCTGGCTACAGATTCATGTAGGTTGTCTTGAACTGATCGAAGAAGCTGCAAATTTGAGGTACATATGCAAGCAGGGCCGGGGAAGAAAACGTATCACTCAGATCCTAGAATATAATTATTATTTTTCTATTTAAAAAATAATTATTTTATATATGGATGTAAATTTTCAAGTGTTTTAAATTTTAGATATTGTGTATACAAGCAGATAAACCATTCCTGAAGGATATGGTTCATGTCACTATCTCATTTTTAGTAGGTCCATGAATCTTTTTGTCCAAAGCTA…
lncRNA_PveLR185	AATTACAATTTCTCTTTTGCGTCGGAAAAATCACCAGGCCAGGCTTGTCTAGGAAAATACCCCGACGGAGGTTACAGTGTTAACTCTGTGAGCCCCAATGCCCGTAAAACACACAACTCGCGACTTCTTTGAAGGGATTGTTGTCCTTGAGGATACAATAATCTTTCATACAATCGTTTTGGTGTTTTAGAAGGGTCTTGCGTTATAGGAAGAACATACAAACATCTACCTGAGGTCCTGAGGAGTGAATACCGAATACCACCAACACAGTCTCAGCCGGCGGAGTGGTTCATAATACCATTTTTGAAGAACATGAACATAATAGATAAGTTGTAGATAGGTAAATACCAATCGTAAAGATTCATGTCATGGCCTTTTTTCTTTATTTATTGAGTTGTA…
lncRNA_PveLR186	TTGACAATCCCGCAAATCCTAAGGTTTGTGTTCATGGTTCCCTACTGTACCTTGTTGGCCTATATATATTTACCTTAGGAGATAGTTCTATGTATGCAAATTTTGTCTGTAAGGGTATAAAATGGGTTCAATTGGTGTATGTCTGGCCAATAGGACAGTAAAACAGGCATCAGCAGAGATAATCTGTGTTGGTCACGCTGAGAGTTGGGTTGTAGCTCATATATTCTTCTATGGTAACATGCAGCAGTCTAGCAGGTGCTGCATTTTGTGACTGTATCTTATGTGATAGAATTCTCTTTTGTATCTGAATATTGGAGGATCAGCTGTAGGGCTGAATTTGACATTCCCTCTCAATGTTGGTGGAAATGGGGCATAGGTATTTTTTTAATGAGTAATGAT…
lncRNA_PveLR187	ATTTTTATTATTCTGTTGTAAGTTAGCATAAGGATTATGAATCTTTGCACTTCAAGATTGGTTATTTGCATAAAAGTTTATAAGGGCAAACATGTTCATATTGGTGTCTGCATATAAGAAGAAATGTGCCATTTTTTAAACTTATGAAGTGCTCTTACTAGTAGGGAAATGTGATTTTTATGGAAGTACTATAAATTATTCCTTTATTTTTCTTAATGGTAAGAGTTGAGGTCTAAACTTTGTTATTGTTGTTGCATCCTAACCAGTTTTACTAAAAGGGAACATCTATAGTTTTGGGCTTAGATTTCCTTGACATTACATTTCTAAGTGTGTTTGGAAGTTGGATTATTTTTTTCAAGATATTCTTGGCTGGTCTATACCACATTGAATTCTTCATTG…
lncRNA_PveLR188	GTTTGTACTTAAAATGCTCTTGCTTTGATTTCGTCTGTAGCGCTAATTCTAATATCATTGATGCCTAGGTTATTCTTCTACGCAAAAGATATAGGCATTTTTGATAGATTAAAATTATGTAAGAATAATGATTTGGATGTCTTATCGGCTCTAGCTGCCTAAGAATGCAACCTGTTTTTAGTTAGGCCGGACTTGAGTTCTTCTTCTGCTCATAAAAATAGCTAACCCAATCCTGTCTGTTGGGCAGGTGTGAGTTCTTTTGTGGATCCTGCTTAGCTTTTGCCACTTTTTTTCTGATAATGCTTTGAAACACTGTCATCG
lncRNA_PveLR189	CGATCTACCAATTCGTACGGTTCGTTCCTCAATTTCGATTTACTGTAATCCATGATTCTAGTTTGTTCACGAATCTGTGTTTTCGAATGGCAATTTTTTGATTCTGTTAATTGTTTTCTATGATTTTCGAGCCATAATTGTTTCGTTTTCTAGATCTGAGATGAAATGGAGACTGAGATTTTGCAGTTTCTTTATCGGCTTGCAAACAGAGTGTTTTTGAATTATCTGATTGTATTAGTGTCAGATCTGTCGCTTTATGTATGTATGTAACGGTATTATCATTTGCGTGACTAGTGGCTATCGTATAGTGAGAATATATATATTTTTTTGATGTTATTCAGATACGAGCAATTGATTAACAAATATCCGGAATTGCTTAAGTTCGAGCTTACTAGTGAT…
lncRNA_PveLR190	CAAAAAAATTCTTCAATTATTTCTACGTCAATTACCTATAATACCTTGTGAATATTTAATAGAAACTCCAATAAATGATCAATCATGGATTTCTTTGAACAAATATCAACCATCTGAAGCACGTTCACATATCGAACGATCAATAAATCTCTACAATGAACATTGTCAAAAACTACGACAAATTGTTAAACTTAAACAATTAATTCGATCAAAAGAAAATGAATTAGATCGTTATATAGAACAAAATGATCGATTTGATAGAATAAAACAAGAGAATCAACGTTTACAAGACGAAATAAATCGATTAAAAAGCCAACATCAATGATTAGATTTTAGTATTTTTTATGTATATAAAAAAAAATAAATCTGAAAAATAGTATCCGATCC
lncRNA_PveLR191	GTGGAATCACCCCTTTTATGCCTAACATGTGAATCATATTTTGTGAGTGTAGCTGAGGCAGAGCCAGCCATGATTCAGATCACTGCTACATTATTCTTCAAGGCTAGGGTCCATCTGAGCTTAAATCCAACAAAATATCAGGTACTCATTTTCGAAACAGCTTTTCGTAGTTAGCCTAATAAAGATGGTAGTTTACTTTAGTTTGAAGATTAATGATGTTGGTCACCAACTGGGTTCATTTTCCAAGTAAGCCTCCTAGTTTCTACTAAAGATGAAGAAGAAAGTAATTAGAGGGAGGAGAATAAGTAGAGGGACATGGGGAAGCAAAGTAACATGAATGACATTGATTTCTGGGTCCCATACAAGTCTTGGAGTATAGACAAAGGTTACTTCAACCAA…
lncRNA_PveLR192	TTTAGAAAATGGTCAGCTTTTCTATAACACCTATATTGGTCATCTGTTATGTTCTTTTGGCTGGCTACCATTGTTTTCCCCAATACTCCAATCATAAAAATTTTGAAAGCTAATATTTATTCTGCTCCATTTATGGCTCCAAAAATGATTTCAATTAAATAGATATCATCTCAATTTATTTTCTTCAGTGTTCATCTTTGAGTTCTTGCTTCACTCGTCCTCTTCCTTCTTCACCACCTCAAATCCTAACCTAAAATTGAAAATGAAAAATCCGGAAATAGAAATGAACATACAGTGTTTAATATTTCCAGACCTAATTACAAAATATTTTTTCTGCAACTTTACTTCCTCTTTTAGGAAGGCAGTCAAAATGTGAAAATTGGGATCCAAAATTTTCTA…
lncRNA_PveLR193	CACTGAGTCCAAAACCATTAAATTTTCATTGTACACTCATGTTCATGCACAGACACACAGCCCATGTTTCAAAAGAGAAAACATGCATACCATAAAGAAAAGATACATCAGCCAGTGAGTGTGCCTTCCTGACTAATGAATCAAACACTCCAGTAATAGAATTCTGTTAAAATGCATCATATATTTAAGTCTGATATGTTCCACTGGAAGACTGAATCTGATGACAGGAAAATACTCATCCATAATAATAGTATTCTTAACATAAAATTTCCAGAAAACATTCCAATAGATAAATATTGCAACTCACAAGCAATAAAATACAAAGATTTTGCTTCCAAGAAGCTATCTTCACAAGATTAATAATTTGCTAACAATACTGTAAAATGTATTTCCCCTCAT…
lncRNA_PveLR194	ATCTCTAGGAAATCTTGCCAAGGTATTCTGCTGAGAAGAGCTTTTATTTGTACTGTTTATATTTATGTTTTAAAATTTACAACTATTGTCATGTACCCTGTTATCCGCTTCCTACATTTGCTTTACTCCATCATGCACTAATAGATTATGAAGAGTCATTCCCTCAAGAACATTTTTTTTAAAGGTTTACACAGCTGCAATATGTGGTGGATCTAAGTCAGATATATACCATGCCTAGAGCCTCTATTCCATGGAACAGAAATGTGATTGCTGAAAGAGCCACGCAATACTTGTTGTCAGTTAGTTACTTTTGTTTTTAATGGAGAAAAATATAAAATTTCGAAGAAAAAATTTTGAAGAATTGAAGAGGGAGCAAGAGAAATAGGGAATGTGCCAACA…
lncRNA_PveLR195	ATATAATCATAATAATGTGCTCTTATTTTTACCTTCAATTTATCATAAAATTGATGCATATATCTTTTAAAGAAATGGACGAATGTCCACTGCATTTCTTATCTGAATCAAATCTGATCATCCTAGCCAGCACCATACTTCAGAATTAACCTAGAGTTTGTATTACATGTAAGATGGTTTGCTTAATTGTCTGATCATTTATCTGAGTTCAAAATCTTCGTGAAATATCATTACCTCAAACTTAGCTATGTTGGTAGGGGCAAAACATTTTATGATGTGACAGTCCTGAAAAATAGTTATCCTTTTGAAATTAAATGTTTGGTTGTTATAATTTTCTTATTACCCAAAAAGCAAAAATCTGCAGTTCAGAATTGCACTTGTTCAGTATTAAATTTTCAT…
lncRNA_PveLR196	CATTGTAATTAATGGAGAAATTAAGGGCGATGAAAATTAAGGAAAGTCGGTGGAGTTGAGTGGGGATGCGGGAAGAGAAGAAGAGAGGAAGATTCAGAAAGAGTTATTAAGAAAAAAATTTGTCCCGACAATTTTTTATAATTTTGTAATTATTTAACTAATATTTCCGACAAAATTTTATTATTTGTTTGGCCCCGTTTCAAGTAAGTCACGTTGAAGGATTTGTGTGATGTGTGAGAGAGGTGTATGTGCGTCATATGTTGAGCTGGCATCATTAAGGACATGGTAGATCCAACCGGTATTTACTGTACAGTAATTGCTTTTATGTTTTAAAAGGC
lncRNA_PveLR197	TTTGTTTCTGTTTTTTTTTGGCTTGATTATTCAATTTGGCATTTGTTTGAACGGGTCATGTGCTTTTAGTTAACGAAGCTTTCCGTGATCTTAATAATTTTGATGATAAAAGAAAATTCAACGATACAGAGCGGAGTGATATTTTCATTTTTGTCTTGACGAAGTTACTAACAGAGAATACTATTACCTCAATTTTGATGACATTTCATAAATTTGGTATTGTAACGTGTTATTTGCTCACTACCATCTATAACGATTGGAATTCTTTTTAATTTTACAAAACTTTTTCATTGGTGGGATTGGGTGAATTCAGGGCAGTGGCAGAGGAGTAAGTAT
lncRNA_PveLR198	GCTAGTGGGACCTAAAAAAGAAACTGTTCCCTTACCGATGCCCCTATTCCTTCCTAACTCTCCCTACTCTTTGATTTCGGTTCCTCTCCCTCACCCCGCAGCTCAAACTCCGCATCCTGATCCAGAGTTTGAACTGTGAAGGAATTACCGGTGCGCACAGAGAAGGAGCTGTGAGGGAGAGAATACAGAGAATACGCCCTTGACTATACGGAGGATAAGGAATTAGGCAGCTTAGGGACTGATTTCCTTTCTTATCTTATTGTTGAGACAGGAAAGCAGGCAAAGTCAAGCAGTCAAGCGGGTCGGCATCTATCTGC
lncRNA_PveLR199	ATCTGCAGTAGGAGTAGGACGTAGCACATAAGAGGGTCTTAGGAATCGATCGTCATGCCCATGCCCAGAAGAGGATGCTATCGAATCGGAGTTTCCTGTAGGGACGGGAGAAATCGGATTGATGCAGAGAGGAGTAGGTGCATTGATGCCGCAAATCCGATGTTAGCAAGAACTGTTAGGAATGGCATTGATGCATCGAATACAAGTTGTTACAGAAAGAGAGATATATCATTAAAAGAGGAAGGAATTAACTACTTTCTTTCCTACCCTATCTTCGTGACTGGGACTTCAGGCTTAACACATGGATTCTAAACCTGCTTTTATATAAGTTTCTGGATGGACAGAAGGAGCTGCACATTCATAGGTTCTTTAAAAAAGGTTGTGCACATGAATATGAC
lncRNA_PveLR200	CGAATCTCTCGGGTATCAAGGGCTTACGCAAGACTTTGCGAACGAATCGAGTCACTCACTGAGTTAATAGTTGAAGAAACTCGAACCTCCACTTAGGCAAAAGTGCTTGACGCCCTGACCTGTTCCTTAAATTTAATTGGTGGGCAAGTTGGTCATTTGTTTTATGGGTCGGCGGTGTGTGTCTCATAAATCAGGGCATGAGCTGCACGTGATTTTTATTTTAATGGAGAGGAACAAGACCACGAGATGAGAGGACAAATAATAGCAGCCCATGCTTTCAGCATGCTGCAAATTTCGTCGACCGTTCACTTTTCTTTTGCTTCCAGT
lncRNA_PveLR201	TACCTAGTAAGTTGCCTGCCTACCCGAAGTTCTCCTCTTCTTCTTTTTAAGAGCTAAAAAGTTCTTTTTCGATTCCCCGACATCTACTAATTTCTTCTTCAATCGATGCCAATTCGGCTATTTACTGATCGCCTATCGCCTTTTGCCTGTAAGTGAATGAGGAATAAGTGAGCTGATAGCTATGATTCGATCTCTCGCGTTCGAGGATCAGTCTTTGATGCTTGAATTTCGAATTTCTAGGCCGGGTAAGTCTGGTTTTCTGCATCTTCTAATTCGTATTCCATTCCCATCTCAAAAGAGTGAAAATCAATCTCCTTTTGAACTCACAAGGCCTTTCGTTGGGTATGAGAACCCCTCCCTTAGAGTAGGAATGATGACAACAGATGCGGATGAAAGAGC…
lncRNA_PveLR202	GTTTCCTTCAGTTTTTCTTTCTTATTTTTCTGAAATTTATGTTGGAGTGTCAGATAAATTTTATGTTCATGACTACTTATGTATGATAAATGTTTGTATGAGCATGACAGATATATAAAAACATGCAGAGGTGGATATAACCTCTAAACAACCAGATAATATGGCTCCAGCTTAGTGTTTTATACCGAATCTTTGTGAAATCAAAATCCTTATAATGTCCCTTTTGTATGTGCTTAAAATAGTAACTGATATATTAAATTATTAAACCTGGTCTAATGATTGGAGGTGTCTTCTGTAAAACTTGTTGTACTTTCCAATAATTTCTGAGTCC
lncRNA_PveLR203	TTCCCAACAACAGTCACTATAATATAAATTAAAAACATTTCAATGTTGCGGAAGAAATTTGCCGACGAGTAGAATGAATTTGATCAGCCTCTGAGGCATAAGCAGCATTTTAGACGTTGGCCTTGAAAGGGAAGTGTATGGTGCTGGTAGCTCTGGCAGTTTTCAGTTGAATGATAATTTAGCAGTGTGGTTGGAAATGCCAATGAATCATGCTCACCGCTAAACATGAGAGCTAATGCTCCTTTATTTTTTTAATGACTTACGATCAACCTTGACAAACCGTGTCCTTCTCCATATTGTAAACAATTGTTTTCCACTCTCTGGACATTAACTGAACCTGGCACTTGCATAGAAAGCTTCTGAATTGTATCTGTGTAAAGATTGGCTCTTCTGATGTAA…
lncRNA_PveLR204	ACACTTGATTTCTTGCCGATTGCCAACGATCGCAAATCTAGGGTTCTGTTCTCAGCTTATTTATGACTAATTTCGATGGCAAATATTCAGTCGGTCACCATCATTCAATCCACCAACCTCTACTCTATAAAACTCCTCTTATCCTAGCTCCTGGTAACTCGCTGAATGTTGACTGAGAAAGTGGAGTATATTTTGGGTATCAACAAAATATAAACTTTGGGTGAGAAATTGTCATTAAGTCAAACCTTGGGTGGGAAAAATTCGTTTACTCTAAAATAAAGCCCATTAAAAAATAAAAATATC
lncRNA_PveLR205	GAATAAGGGAAATAGAAGAACCTTGAAACTCGTCAGCAGCTGAAGCCTAATAGAAGCAAAAAGGCAAACTCTATCAATTAACCTGCTACTATTTTCTTGTCTTTTTCACCAATTATTTGATTATTTCTTTCTTGTCAAGTCACTAAATGAAGAGCTAAACAGCACATCTTCAAATGGTTTGACTTTCTTTCCTCTTCCAAAGGCAACTACATTATCCATAATTTTGAAGCCTCTAAACAAGTCAGGGTATTAAACAATGAAGAAATGATCAGAGGTTGGCCAATGAATCACATACCAGGAGGGGGAAAGATTCACCATAGGTTGTTTTCTTAGCTTCTAAACAAGCTCTGGTCCATAAATTTGAAGCCATTGAACACTGAAAGAATAAGTGATTAGAGC…
lncRNA_PveLR206	CCAGTCAGCAATCGAGGCGTTCGGGAAGGTGGCGACTCTTTTTGGACCTTCCGCCATTCACACTCATTTACCTCAAATTGTTGATTTCATTACTTGCGTTCTCGAAAGAAAAACCAAATCACAACTCAACCACGAAGTCTTTGATGATGATAACGTGGAAGAATACTCACTTTTCCACACCACGCTCGAAACCTTGATTGAGATGGCGAAATCATTGGAGAAACTCTTCGTTCCATATATCCAACCTCTTCTTCAGCGACTCAGCGTTTATTGCGGAGACAACGTACCGGAATCATATCGATCCGATTGCATCGGTTTGACAGCCATGATCGCAGAAG
lncRNA_PveLR207	TTTCCAATTTTTTTTTTTTTAATAAACTTAACTGGTAAAAATAAAACAATGGTGTGAATTTATTTTCAAGTTGGAAGGACAAATGGTCCCAGAAATATGAAAGAAACAGAAGAAGGAACAAGACAAGATAAAAGATGAGTTTGATAGACCGTAAGTATTGAGTAAGGTCCGCCGACACAGTAGTGAGTGGTGTGCGATTAGTGATTTCGCCGTTACTGATTCCCTGTTATCCACGGCGTCTTACTGTGTTTATCTGTACTTGTTTCATTTCAAAATTCTTCACTTTTTCGTGTCACGTGTTCGCACGTGTCTCCTCTTATGTAAAAGATCATGTCATTCTCAAGAGTCTCATCACAACTCCCCCCACTGTCTCTGTACGCGCGTGACCAAATTATATTA…
lncRNA_PveLR208	GTTAACTTTTACTTCCAGAATGATTTGGATTAGTGACTTCTTTGTGCATTTAGATAGTGGAGTTTATTACAAACCATACAATCAAACTGAAAATTATTCCTTTCATAAAGTTATAAATTTACTTGTTTGGTATTACACATAAGTGGCTGGTGGCAAGATACCATTTTGTACTAGGGAATAAATATATCTTTACATAATACAGAGGGTGAAGAATGATTAGTTTTTCCCGAGTTCTTATGATTAAAGGCTTTGTTAACTTTATTTAGTGTTCTTGTTATGGACTTTCCTGGAAAAACAGTTTCACTTTTTAGTTCTATAATTTCTTATTGATGTTCCTCTTTTCTTATACGTTGCAGTCTTTTTCTTCAATTGTGAACTGTCTTTTACTTTTGTTTAGCA…
lncRNA_PveLR209	GCAATTTTGGCTGCTTGGTTTTTCAAATTTCTTTTTCCTGCGAAAACCAATAAAGAGAAAAAAGCCTAAGAAATTTAATGTCTTGTTTGATTCCACTTTCTTCTCTTGAATAATGATTCTATGTGAGCAAATATTTATATCACATTCAGAAATGAAATTGAACGGATGATGAGAATTGATTGGTACTTCGATAGTTAGATTTCAAAGGAATGAATAGAGTTTACCTTATCTTTCATGATATCTGTTAAGTGTCATACAGCTTACTTGTAAGTCAATAATACCTTTCTATATATTATGTCTGGG
lncRNA_PveLR210	GCGGAGTGGATTAAGAATCTTCAGTCCGGTATAACCATTGCTGAAGTCATATTCCTCTCCATCCGTCATCCCACGGTGCACTAGGGAAAGTATCCTGAGGGGGCAGTGGGCTCTGGATTTGCCCATGGACCTGAGAGATAGACTGGGATTAAGAGACTCGTGCTCACGTGGTTTGGGCTAGTTATATCTTGTACCGAAAGGACCTAATCCAGTTGGATCATATCGGGATTGCGTCTGGCTTCTTCTTCAGTGTCGAGCCCATTTTTTTATTTGGGTCAAGGATGATTTTTGGCCAAGTTGTCCAAGGCTCACAGTTT
lncRNA_PveLR211	TGTGTTCATTCAGCATGTAGGATAAGTGTCTTTTCTATCAGCCCTCAAATAACCTTAGTGCAGGCAAAGTCATGGCCTCGTTTTGTTTTTATGTCAACGAGGAATGTCCATTCTGTGAGGTTCAAATCCAACATATGTTTCACTCAGACTTTGTCGACTGTCATTTTCCCCTACTTGCATACACATACTAGAAATTTTTCTCTAAAAATTTCTAGTATTTCAATGCCTTCTTGGCCTGATTGTCGAACCGATTACAAAGCGGTATTGTCTTTAATGAGATTTATTGTCACATCCACATCATTACAGAAGATAAAACGAGCGTTTAAGCTAAGATGGTTTGACCATCTTCTGATAAAAACAACTACTAGAAGGATAAATCAAATCAAATGATGTATGTTT…
lncRNA_PveLR212	CCTTGAAGAGGCAGCTTCTTGGTACCTCAATCTCTTGTATATTTGTTGATTTTGCTGCATGGCCACACATTGAATTTGGCAATAGGATAGAAGCTATTGGCTCCATCAGAATATGCTTTTGCTTCGAATACATTTTAGCTTTAATTAGATTAGGCAACTGCTTGGGAAACTCAAACTGAGGAATATTTTTGTTAAATAGAATATAAGAAGCATACATAGTAATTAATTTTCAGGTGTATTTCAAAGTCAGGTTTAGGGGTTGTTTACAGGATCAATGACATGTCATTCGTTTGGACACCCTTCAGGTGGCGGAGTGCTCTTCTTTGGA
lncRNA_PveLR213	GAAGGTATTGCTTCATCTCTTCTGCCTTCTGGCCAAGTTTTTTCTTCTTTCCTTGAATTCAAGGAAGGTGATCATCAAGGTGGTATATGCGGATCTTTACATACACGAGCCTGAGAATCTGACCAAGTTATTACTTCCAGTTCCAACTTTGTTATTAAAGTTTCCAGAACTAGAATTTGGAAGAAGATATGGCAGCACAGTTAAGGGGAGACATTGCAGACTTTTGTAAAGGAGTCTTGGCGTCCATAAACTTGCCTCCTCGATTGAGGAATATATTTCACCCACTGGAGGAGACTCCCTACAAGTGGACTTCAATTTGGCTCTCCATAATATCTACAATGTTGGATCCCTTGTTCTTCTACATTTTTCACGTCAATGATCACAAAAAATGCC
lncRNA_PveLR214	CTTGAACATATTTATGTTATTTATCCTGTTTAGTTGTATAGGAAAAGAAATTGAAAATTCCTCAAAATTTTTATTATCTAATGTTTAAGTGCCTTTTTGTGACCCTTTTAAAAATTATAAAAGGCCCAATGGCTAGTTTCAAAACATGCTGAAGAGGTTATAGCGTTGATACGTGATTATTTTGAATTTCTGTTAGGAAATTATCATAGTTCTTGGATGGAATGCTTTCTCAAAAGGGATTTATTAGTTCTGCATTTAGATTTTAGTGTGTGGGGAATTTCTTGGGAAAGTTCCTTGAGCCTAGGTGGTTGATCCTGTAACCCGATAAAGATTTAGATTTTAATGGAGCCTAGCCAGAGGAAGTCCATATATTGAGTTACTGGCAACATTTGTTTCTTT…
lncRNA_PveLR215	CTCTCATTCTTCACTTTTCATTAATCCTTTCATTTATAGCAGACCATTTCTTTTTTCTCTATTCTTCTCTCCCATCCACTACTATTACAGCAAACCATTTCTTTTTCTCTTTTCTTCTCTCCGTCAACTGCTATCTTTCCCTCTCTTCTCTACTGTGGCAACGCAACCGCCACCTCCTCCATTTTATGGGTATTCGAGTCAGGCCAAATATACGTATCCACCAGTGTAACAACCGCCTAAGAAGAACAAGTTTGGTGCTGGTTTAGGAGTGGGGTTGATTGGAGGAGTGCTTTATGGGCTTTTGCTTGGGGATATTGTGTTCGATTCAAGCAGATTGTAATTTTTTTGATTTTGTCTAGTTTTTGTTTAGCAACTTTAGTTGTTAAATGTTAAGTTGAA…
lncRNA_PveLR216	CTTATGTTGTATATGTAGCGGTTATGAAACACGGTTTCAAGTGTATTGCTATGCACTTTGGTGTATGCAATAGTGCATAATGAAGACAAAAGACAGGTGAATAAAGATTTAAGTTTGGCCATGATTTTTATATTTCTGCAGAAAATTTCAAGAATTGTCAACAAGATGTAATTGTACTGATTTTTATGGTTACTGAAGTTCTTACAACTCAACAAAAAAGAGAAACGGGTCAGAAATCAGTCGCTAGCTTGTGTGACCACCATAAATGACACTTTATCTGCTGTTGACAAGTTGTTTGTTAAG
lncRNA_PveLR217	GTATTCTTGATTTTTAGTTGTAAATTGTGGCCTGTGTATCAGTCCTGATATTGAAACTGTAATTTAATTCCTTTTTTTTCGCTTTGTTTCAGTTTGTTTTTTTACTTCGGTTTGATGGTGAATTGTTTGCTTAATTTGAATTTTGGGGTCGGGAACTGATATGATGATGCTTACTTAAAGTAATTGTTTGATGCTTCTCGTGTGTTTGTGATATATCTTCTTACCCTTTTGTTTGTTGCTGAGGAAACAGAGAAAAAAGAATAGCAATTAGCGTTTGTTTTGGTTTCTTAAAGATTGAAAATACATCCAAATAGTGACCAACAGTTGTTGTGGTATGCTTTGTTGCCTGGAGATATTTCAGTTTCTTTTCTTACAACTTTCTGAGGATCTCAACAAAGC…
lncRNA_PveLR218	GTAGTATCTGAGAAAACTTAGTTTTTGTTCAATCAATGCTTATGTTACAATGAGATCCCGAGATAAATAGCTACAATACTCAATGCTGTCTTAACTGTTTAACCCTTTGTTTTATGTTGTAGTTTCATGAAAAAGATATTCTTTGTCATGTATGTGCATGTTTGATGTGTGTCTGCATGTGTATATAAACTCATTATAAAGTTTTATGATTGACGAAGTTTAGGATGGGCGTTACACCGTTGCCACTTTAATCAGTGTCTCCAGCTTTCTTTCAAAAAAACCTCTCCCCAAGAATGAATTTGAGAATTCAGTGTTTATGAAATGTACTCATTTCAAATTTCAGTTGTGAATTAAGCAGTAGGTCTCATTTAGAGATAATGTATGTTAAATTACATTATG…
lncRNA_PveLR219	TCCAATTTTTTTTTTTTTCTTTCTAAAATTAATTTGGACATATGTCAATCTTGATATCATCTGCGACAACTCAATTAAAAGGTTGGTGATAGTGAAGAAGAGGTTTGTATCTTATAATCTATGTTCCACACCACAATGTCAAGCACCTAGTATCTTAAGTTTTTGCGTAATTACTATTATGATTCAGCCAATCCCAGCACTGGAAAACATCATCTCATAATCACCCATTTATTATATCCTTTTATTTAGTTTAACCTTATTATCTTGTAAATTCCAACTAATAGTTCCACTAGTTTAATCTTTTATTTTCATTGAAATATAAAACTAACTCCATATCACATGTCCATG
lncRNA_PveLR220	CTTTTGGATTTTTCAAGATGAATTTTCATGATTCCTTTCACTGAATCAATAGGATAGTTTTGATAGTTTGAATTTTACTTTGCACATTCTTATAGCCTATGTCTTTGAATACACCACATCTTTCAGAAAAAATATCTCAAATATGTGTTTTTGCTTTGTGTTTTACCTTTTTAAACTGACTTGATAATTTGGCTGTCCCTTCCTGTCTTCTGAAAACTGAATTCACTATATGTCTGTCTCCCAACTATCGCACCTACCTGTTGTTGATGATAATCTGTTGAAAGAATATTTTTATTTATATAGTGTTTAACTTAGTTCATAGTTAGCATTAGGATTTCTTTCACATTTTGTTTGTCATGTTAAAATTGTCGATATGATATGGTTGTTTGATCTGTTGCA…
lncRNA_PveLR221	CGATGGAATAAAGGATTCAAAGTTTGAAATTTGAAACCCTAAATCCCTTATCTAGTTAAAACACTGCCGCTTGGTCCACCTCTTCATCGTCAAACCTTCATCGGAATATCATTGCCTCTTCGCCGATTCCGACCTTCACAATTCATCGGTGGCTCTTCGCCTCTTCGCCTCTTCTTTCTCCGCCCCCTTTGTGTCATGATTCAAGAAAAAGAGTGGGCAGTTTGTGCTGATTGAGTGTGCTGCTTGAATATGGTCTGTTCAATGATCAGCAGTGTTAAGGTGCTGTTTGATAAAATGGGCAGTTTGTGCTGATTAAGTGTGCTGCTGTTAATGTTCATCTGGTTGGTGTTGATTTCACTACTCAAATGTGCTTATCTGCTGATGAGTCATAAAGACTGA…
lncRNA_PveLR222	TAATTTGAACAATGTACACCTTCTTGAGTGGTTTCATTGTCATTGTCATGGATGTGGTGCCCCTTTTGCTTGCCCAGATAACATGTGAATATGATGGCAATATTTATTCTTAGAGCTTGATAGATATCATGAATCCTTTCTGTGAACTTTCTGTGGTTAAGACCTTATTTGTCAGTGTGCTTGCACTTACATCTGAATTCATGCCATTCATAGGAAAATCAACCTTCTGTCGTATGTACTTTCTTTGGATTTTAATGGCTAATATTTGGTTTTGTTTACTTGTAGTGGAGAGGGCCATGTGAGCTGT
lncRNA_PveLR223	CCAGATAAAAACATTAACATTGTTATGAATGGGAAGTGTTTTGTATCTCAACCACTCAGTTCAGATCTATAGAAAACTAAAACTAGTAAAGATTATCATCCCTTTCCCCTTTCCATGTTTCTCCGAAAATATGATCACCCAAATAAAAGCTCTCCCAAAATGAGGCATTTAGCACTTCAATTAACTGCCTCCCTCCACATATCCCCGTCTTGCTTTTGCACGCACTGTTATGATTGGTGCAAGAATTTCGTTTGCAGATTTCGTTATACTAATCGGATTTAGATTATTCTATAGAAATTACTATCAGGCTCTTACACAAATTTTCAACTCGGGGTTCCTCCCTTCTAACACCTCCTTCTAAGCTAAATTTCATCAAATTTTGCATTTTACATTTACATT…
lncRNA_PveLR224	ATCTCACATACTTCTCTTACAACCTCTACGTGTCAATTGGGTTGACACTGTTACGTGAAATGCCCATTCTTTATGAAAGGAATGACTGTTTCTTAACTATTTTTTTCATAAGGAACATCTGTTCCTTTATAAAGGAGTGGTCATTCGACCCTAAGAAACGGCTATTTATCTCTAAGAAACGACGTTAAAGTTTGGGGTGTGGTGTGAGCTGACGTTGAGTTGGGGTTGTAAGAGAAAGAGAAGGTTGTGAGATTGAGTTGTGACGTACAATTATTACTTTCCTTAAAAGTTTTAACTTTCCTTAGAAGCTTTAACTCTTTCCCATCTCCACTTCAATATGTTTTTTCTCCATTGTTGTTGGCCTTGTATTAGTAGTTTATTTCTTTACCCTTATGAAGT…
lncRNA_PveLR225	GTTTCTTGCTGCAGTAATTGTTTAGTGATAACACGTCATTGGCATGAATCGTTCCCTGTCTCAACTTGTCTATGGCATTTTCTGGAACAAGTGGAAATTAATCTCCACCTGCAACAAGAATGGTCAATGTTATTGTTCAAGTCATCTGGCCAAGAGATTTTAATTTGATCTGATGATCAGTCTGATTAATAACCAGTTGATGACCATTTGACATGTCCATTATTTTTCTCTTTGGCGAATAAACAACATGATCAAATGGCCGTGATTTTGGTATGAAAATGATGAGAAAAGCTGTAGATGACTGCAAATTATGTGTACTGCAGCAACGACATTCTTTAATAAATTCTTTGCCA
lncRNA_PveLR226	CTGCAACAGCAGGTTGAGGTATGTTATATTTAGTTTCTTATTTAGTCAAAATTTTCAATATCCCTTGTTATAAGCTGTGTTCATTGTTTGTTGGTTGTGATTGTTTTTGATCCATTAGATTAAGATTTTCAGTTGAATGGTATATTAAGAAAATGTCTTTCAGAAATTACCTAGCTTGTATCAGATATAATCATGCACTTTTAAGGAGCTGAGTTCAATATATCATATCTTTGCACAGAAGATAAGCAATGTACTTAAAAATAATAATAATTCAGTTGTCACATCAGCCATTTTATGGTTTCTAAATTGTTGTTTTGTATCTCTTTGATGTTTATCTTCCTTGTCAGATTCTTATGGGACTCTGACTTGCTGACAACAGTTTTTCCCTTTTCATGGTGC…
lncRNA_PveLR227	CAAACATTTAATGTTGAAAATTAATTGTCAAGTGAGTACGTTGTACGGTCTCGTACAAATCTCGTATACACGTGATGAAAAAGATACATTGAAAAATTCGATTCGACTTCAAGTTAAAATTCCAGCAAATATCCATGCTGAACTCGTTTTTGAACCATTATTTCCTGGTGCACAATGTACACTTTTGACTGAAAGTAGTCAAATTATTTGGTCGAAAAATTATCATCAATCGAATATTCGACATGATCCACAAACAAATCATATGATTGTTCAATTAGGATCAGGAGAATATCATTATCAAGCAGTTTGGGAATGAACAAAATTTTACTTTCTGTGC
lncRNA_PveLR228	AAAAGGAACAAAAATATGATAGGGTAAGTCTCATCTTCAGTGATGGAGCCACACTTTTGGTTCAGTGGGGGTAAATTAAAAGATAAAAAATTAAATTTAAAAAAATACGAAAAATTAATTAATCATATATAACCTTGAAGTATCAATTAATATTTCTATTTTAAATAGAAAAAAAAATTAATATTGATATTGTAAAATGCAGTGATTGTTTTATTACAAGTACATAAGAAATTTTACAAGGTCATTGGGGGCATGAGTAGGGATGAGAAGCGAGTCGAGTAGTTCGCGAGCTACTCGAGCTTGGCTCGTGAAAAGCTCGAGCTCGACTCGATTGACT
lncRNA_PveLR229	TTTAAAGGCAACATCACGGCGGAGAGAGCGAGGCCCCTCCGAAACCTCACGCACCACTTTCATGTTTCTCTCTTCATAGTAAACCGATCCGGTGGTGTTCGCGGCTGCTCGGGGTTGGTGCTCCCAACTAGGGTTGATTTTTACTTTTTCGTTTTGATTTGATTGGTTCTTCCTTCAAACTACCGCACATCTCTTTCTTTCTTTCTTTTTTCCACCTAGCTGACCATGGGTTCAATTGGTGATGGCGTTCATTCTGTTGGTGGTGTATGGGTTCTTTTGTCGGTGAAAAATCTTGTTTGTGCCATATAAATTCTTTGTGAAGATTGGTTTCAGAAATTCTGTAATGGTGG
lncRNA_PveLR230	GTCTTCTTACTTCAGCACGCAATGAAAATTTAGGCGAAGAATCAACTCCAATATTTGATTCTACTCAACCAACACTTTGGTTAGCTGAAGGTCTAACAATGTATATTCCAAAGTGCTGTAGGTGAATTTATATCACTTGTGGATAAACTATCAGCAAAAAATAGTGCATTTATCTTCGATGGTATAACCGATATGGATAATTATCGCAAAGATTTACCTGATCTTCCAACAAACTTTTTGGTTTCATCGGCCAATGATACTTTAGAACCATTAAATCGTTTAGGTTGGCAAATTTATAATAATGTTCACTATTCTGATAAAGGTGAAGAATTTTATACTATATTAAAGCAATAATTC
lncRNA_PveLR231	GTACTTTCCTGATAATCTAGTCTTTTTCTGCTTGAAAGGCAACCGCTAGTTCAAAACTGTTTCTTAAATTGCAAATTGATGCCCACTTGATAACTTTTCATTCATAACATGATTTAGAAGCAAACCTTTAAAACTAACAACTGTGAGAGTAGATTTTCCCTTGGTTGCCTTTTGATGTTTGTTTTGTATACTATCTACTATATAAGCTACATATATGTAAAGTTGTTTGTACATTTGTAATCACATGTATATGTTGCAATGAAATAGTCTTGTGCTGATTTTATGTATGAAATTAGTCTTACGTGAATGTTATATTTCTCATGTGCTTATTTAGTTAGTTGACGATAATAAGCTAATGGAGTATAATTACAGTGCTGTAAACTCCCCCTGAGCTAATTA…
lncRNA_PveLR232	GTTCGTTGCGAATGGACTCATTGCAGTCAATTCTGAGATTTCCTGGGGAAGCCCACTTCAACTTCTGTTTTCCTTCCTAAATGAGAGGGGGCTTGCTTTTCTTTTGGCTTTCTAATAACACCCTTCAAACCGAATGAATGAATCAGCGAAGAAAATGTTAGGATGGGCTGCTGGTCGAGCTAGCTCTAATCGAACTGTGACATTACGTAAAGTCAGTGTAAAGCGAATAAAAAAACTTCAAAAGAGCGCCGTGCTAGAGTGCAGGCCCTTCACCTTCAGCAAGGGAAAGGCATGGAGATTGGAATCAACAATAAGCAGCCCTTTCGTAAGCATATACATACGCGGCTAGCATCCCATTAACGAAGCGATGGAAGTTCGTTCTTCTCTTTTAGCTCTGGA…
lncRNA_PveLR233	CTCTAACTCTAAGTTCTAAGTAAGGGGCTATGGATCAGGCAGGGGCAGGCTAGATGAAAAGGTTAGGGCAAGGAAGCAAGAGGGAGTCTTTCCATTGAAAGCATGAGTTTTGAAAGGAGGAGTATGTTAAGCAAGTTCATTTGTAAAAAGCCAATCCTAATTCCTTACCTGCCGAGGGAAATGTTTACAGCCGAGCTCGTGTGAAGTGTTTTCACAGATTTCTTGTTAGGATTCTTCCAAGCCGAGTTGGAGTTATAGTTATAATTCCTAGCCAGCTACAATTGTAGAATAAAGGCAAGCCCATTCAATTGAAGTTAGAAG
lncRNA_PveLR234	GATATATTGGCTTTTAATTTCCCATTGTCATATTAAAGAGCATGGAAGCAAATTTTAGATTTGGGTGTCAATTGTTATATTATGGAGAAAATTTGAGACTTATGATCAAAGTGTTATTTTCTGTTTATATGCCATCAATATTTGGATTCCGGTGGATTTTTGTATAACTTATGTGTTTTTTTTTTTGATATTTGACAAAGTTCCATGAGTAGAATAAAGAGAATATAAAGGAAAATTATAATTTCTTGTATACCATGAAATAGGTTTTGTTGAATACAGTTGATGAACATGATTGGTAAAATATATGTGTTTTATTTTTTATTTTTTAAGAATGTAGGTTCTACCTTTATGTACAACTATCATGTATGTTTAAGCTTTTCCTTGGTCTTGTGGTGGGCC…
lncRNA_PveLR235	ACCATCAACAACTGTATCTGTCTCTCCTTCTACTTCTTTTGGATATGTTTACCCATCTTCGACACCTTCAAATACTCAAAATATCGCTACATTATTATATCAAGAAGAACAAGCTGAAGTCCCACGATATCCATTATGGTATTGGGGAGTTCTTGGTCTCGGATTAATTGCATTTTTCTTAATTATTTGCTTCCCGTTTTTCCTTTTCTTTTGGAGAAGAAGCGTCGCTCTCGAGAGAACTTACTCACTTCGATTACCTGATTCTGATGATGTACTTCTTTAAATTATTCAGCGGTCACCATTTTTGAAAAATTGTACCTTACTACAAGCAATACAAGCATACTCTATTTTATTATATTAAACTGTCT
lncRNA_PveLR236	CAACCATTGATCTTAATATATTAAATTAGTTAACAGGACTCCAAGATTTAAAAGTTGTATTTAATTTGAGAGCAAGACTTTGCACCTCATATTGGTTTCCCCACTAGCTTCTTCTGATTCTTCTTTAGAGTTCGAGTCTTGTCTTTGGAGAATTATGGCTTTTTACACTAACATCATATCGCTGAGAATCTAAGAAGAGTCCTACTCCCTGTGTTAAGTAACCATATAGTGGATTTCTGTTAACCGTTCTGTTGGGGCGATGGGCAAAAACTAAGTTTAGTTAGCACGGTTTCAAAGATTGTTACAAGAAGAAACATTTTTTATAATGGAGATTTCAAAACGAGGTTTCCTGGTGTTCAGAAGTACAGGCCCATCAATAAACATAAAAATGGCA
lncRNA_PveLR237	TTTTTTTTTAATATAACTAAAAAAATAAAAATAGAAAAAGAATAATAAACAGTGGCATGTTACAGTTAGTTATATTGGAATGAGTATCATTGGTTGCATTCATAAAGAAAAAGGAATGACAACAATTAAATAATTAGTAAATACTGGGCATTTCCTTGAGAGTAGTATTATAGCTGTGTTGTGTAAGACCTTGATATTAGCCAGTAATGCGACCACATATTTTTTCTATAAAGTATCAATATGGACAATCTCATGTGTAGTTTATAGACTCCACAGTAAACACAAAAATCTTTATGCCAAAGGCCCATTTCTCTCCAGTCATGCTCAACCTTCCCTATCTCTTTTCTTTGTCTTATTAATACATTTCTCTTTCCCTG
lncRNA_PveLR238	TGTTAACAAAAAATCCATCAACCCTATTGTTAAATATTACACTGGTGAATCCTAATATCCTGAATATGCTACTAACTCTGAATTAGTTTAAACTAGTGATTTAGTTGCTTTAGATAAAGTAGATCCTGCTAATCCTGTTGCTCACACCAACTTTGCCATATTAGAATTCTGTATCCCTGTTTCTGAAACTCATTCTTTATAACCCCTTGCTTTCACCTAATCTAATTACTTATGGTCACCTTATGATGAATTTGGAAAAATTGGAACTGATAAATGGGTATTCCCCAACGCTATCGAAACCGATAAAGATGGATATTAAGAAGTTTGTAAACATTTATATGAATCTGCTTAAAAAAAAGAATAATAAGCTGCTGCTGCCCCCGCTGCCAACGGAACTTA…
lncRNA_PveLR239	AAATCCTAGATAATTAGCAAAATTATCAAGTTCAACAGATTTTACTTAGGTAGAAGGTTACTAAGGATTTTCTGGCCACATCAGATTTAACTCTCTACAACGAATAAACCAGGAATGTTTTATCATGCAGTTTTGACGTAGATTTGAAGAAAAATCTGTATATGAACGTGTTTAAATGGAAACTAAAAATAAGTTGAATATAAGGACTTTGAGTGCTAGAGTCTTTGGGAAGTCTGGACATTATGAGACACCCTTTTCATCATATTTACATTTTCACCTGTGCAATGATGGGATGAATATGTTCTTATAAATGTTTTTCTTGCCAATATTTGATTCTGAAGTCAGTTATTGAATCAGGTTATCTATATTAAAATTATCTCTCATAGAATTCAAAGGCAT…
lncRNA_PveLR240	TAATGCATGGTTGAGGATTTGAGTGTGACTAAATTTCACTTGAATGTGCTCTTTACAATTTAATTCAGATAATGGACATGCATGAGTAGAGATGTGCCAGTAATGTTTCTAGTTTGATGTTAGGAATTTTAAATCTCCTTCTATCCCAGTTTGTTGAGGAGAAATGATATGACATACAAAGTAGTCCCTTTTCTTTTTTTGAGTGCAATAACCATTTCAGATAATTACTTATTAATTATAACGTAATATGTGCAATTGATTTCAGTAGCACCTTTCATATGGTATAAATTATTTTCTCTCTCTCAG
lncRNA_PveLR241	CCAAAATCAACTGTTAAAATTTTCGAAGAAAAAGTCGATTGGAATGCAGACGCGAAAGTTGACGCGAATAATGAAGCAAATATTCGAAAAATTCGTCAAGCACCCAAGCGAAAAATCTTTCGTGAAAAACTCGATTGGAATGTTAAACCACGAACTGATACGCGCAACGAAGCAGCTATGGAAAGTCTTCGTCGATCGAGTGTTAAACATCAAATTTTCGTCGAAAAACCAATTTGGTATGCAGAAACTAAAATCGACACACACAATCCACAATTTACCGAAAGTCAACGTCGACATACGACACGTCCTATTTATGAAGAGAAAATTAAATGGACAGCTGATCCGAAGATTGATTCTCATAATGAAGAAGCCGTACAACGTTTGAAAAGTGCTCCA
lncRNA_PveLR242	GGATTTGGTTACTAGCTGCAAGGTACTTAAATTTGCTGGATTGTTGTATGTTCAGTTTGCCTTTTTAGTTTAATTTGACTGTTGTCAGTACCTGTTAATGGGCTTTTTTTTTCTTGCTTATCAATTGTAGTTTTTTTAGTGTGGTTTATTGAATTCTTTTTTAGTTGTTAATTGGAGGATAGTAGAAAGACGGTTTGCGGATTGCAAATTTGAGTTATTGGAATTAGTAACATGTTAATTCGCTCGTTATGATGTGATGAATAAATTTTGTTATTAGTTTTGTAGTCCAGTAGGGTGAAGC
lncRNA_PveLR243	TTAATAGACATAAAATTATTATATTATCCTTCTTTAAATAGATTTTACTAACAGATTTGGATAGAAAATGGATAATTGTCATTTTTAAACTTTTGGAGTACTAAATTGTCTTTATGACAAACTATGGGTGGGTGGATGTGCCTATTGCTATTCGTAGTAAATCAATAGTTTACAAATTGCTTAATTGGCATTAAAAATAACTATTTCTAACTTCTCATTCAAGTCCATTGGATTACAGTGAAACAAGGCCTGAAATTTATGTAAAACTTAATTTCATAATTTAAGTATTTTATATTTGCATC
lncRNA_PveLR244	AAATGAAGTAAGTTGCTTATCTTTGTGCCTTTCACTGTGTCATTCTCTTTTGTATAAAAGAAAAATTGTATTTATTTTATTGATTCGTTTTGTATACTTTGTCAATCCAATTGATCTTGGAAGAGCTGTTACATGTTAATGGCAATATTTATGGTTAGAATTTGCTGGAGGTCTGTGAAGTAAAAAATCATACAGTGGCTTGTGTGTAGTGTAATTAATTTATATTGCATGTGTCAGATTTTGATTGTTGTTGGAAGTCTATATTCTTATAGCGTGTGCTGTTTATTTTTCTAGATTTCTTCCACATGTTCCATGTACTATGGTATTTATTTTTAGTTACTGTCATTTGCTCGTGTTCTTTCTTTGCCACCTTTTTGATGAGGCATGCTAAGAAAGATT…
lncRNA_PveLR245	GCAGAATAGAGGGGCTGGAGGGTTGCCCTGCATCTCCAGCCCCCTATTCCGCCACCTCCTGTCATCCCCAACCCTCAAACCTCCCACAAATAACCTCCCTACGGCCTCCCTTATCTTCCCCCATCCTTTGGAACCCAAATAAAGCCACTCCCCTTATGCCCGCCAACTGCTCGACAAAACGCCACAACCATCATAACAATAAAACCAACTACATATCCCCCAAATTTGCACAAATCAATCAAATTTTTCATCAAATTAAAAACAAAAAGTAAAAAACGTACCCTTTTCTTCATCGTTGTCCTCCTTATTGCCTGAATATTCGTCAACGTCCTCCTCTTCAGAACCATTTCCCGATTCTTCTTTCTTTTCTTATGCCACCGTTGTCTCATCTGCCTCTAG…
lncRNA_PveLR246	CTGTGGGGTCGAGCAAAAGGATAGGGCAGAGTGTAGGGAAATATGAGGTTTCTTTGTGGAGCAGTAAAACATGTTAGACCATGCTGGACTGCACTAGGCGACCACTGTGCTCGAGCGGTCGAGGAAAAATGTGGAACTTGGGGGATTAGGATGGTTTTGTGGTTGTATTGTTAGACCACGCTAGACTATGCTCAAGGGCCAATTTGCTCGACTGGTCGAGGAAAAGGGCAGAATTTAGGGAATTAGAATCATTGTGCTGTTGTGTTTCTAGATAACGTTAGACTAGGCTCAGTGACCATTGTGCTCGATTGGCTGCGGAAAATGGTTGGATTTAGGAAATTAGATTGTTTTCATGTTTATGAGATTTATGTTTTTG
lncRNA_PveLR247	GTAGGTTGTCCGTCAAGGAATGAGAAAACCCCAATAGAAGAATGAGGCATGAAAAGCTAAAAAGGATGTGATTTCTTCCCCTGCTCGCCATTAATTGATGATGCAGATTGCAGAACAGATTCTTTAGTACAAGCTATATGAATTGATTTTAAGTTCCTGCAATGAATTACAGTAAGTATGGAAAAAAACTTGATAGGCACAAATTTCAGAAGTCTATTGGTCAATGCATTGACTATTGACTTGGGGAGCCATTACGCCTCTCTGCGGAAGCCAAAAGACAAATATTGGAGACAAACTTGTCAACGCATAATTAAATGCTCTTGGATGGAGACAAAATTGCATTATTCGTACCAATTTAACTCAAATTAATTAGATCTTTCAATGACCCTACATATGGAA…
lncRNA_PveLR248	CCTAAAACGACGTCGAAGGTACGAAACCGATACTTCTATTTGATTCATGTTTTTCAATAAAAGGTTACCAGTCGAGCTCGTATTTTGCTTTGTTGTGTGTCTATTAATTATACGCAATTTCGATTAAAATGTGTCCGTTTGCTGAGAAAATGCAGAGTGGAGAAGTAGGAAAAAGAAAGAAATGGGAATGTTTTGTTTTTATTTAGTTTGATGTTTCATGACTCGGGAAACGAGAGAAACGTATGCTTGGCCGAGCCTAAGTACAAACTCGGTTTGGCTCATTTTGAGTTTTGGCTTGTCTTTTTGTTGCTGTAAACCAGAAGAACTATAGGCTTGAAGATTCCTCAAGGTTTTGTTTGTTTTGTTGGGGAGGAAATTGTCAGAAAGTTCTGGTTTTTA…
lncRNA_PveLR249	ACTCAAATTGCATTGCATAAGGGTTCTTGTTCATTTCTGATGGAGAATGGACTTTAATGTTTCTTCAAGCTGTGGGTTGGTGTACGGTAGAGTAAGGCATGTTGGTGGATTACAACATTCATATTCTTTTCCCGTAGGGTTTATCTTGTGCTCATACTATGACATTAATCTCAAAAAACTACATCCATTGGTGCTTCTTTTTTTTCTTAAAAAAATAATGCAGTTAAAAAATATGACGAAAATAAAGTAATATTTGGATCTTTTAAAGTTCTGATCTTGACTTGCTTCATTTTAGGTTTTAATGCATGGTTGAGG
lncRNA_PveLR250	GGATTCGTTGATATTGTGTGTACTCTGACATAATTTTCTTGGGAAGTTTGTTTCTCAATTAGCTTCTAGAATCATTTAAACCATTCATTACACTTGAAAATGTGTTGTAGTTAATGACATGTATAGAAGGTGTGGCTATATATACCCAGACTGCAAAAATTTCTTCTGCATTCTGAAATTAAGTTTCTTAGGGCAACAGATTGTTGCTTTTGTTGGACTAGAAGATGGTAAGTGCTGTGTGTGTGGCTACATTACTCAAGCATGAGGGCAAGTGAAGAAGTGAGGTGGCAGATACAATACGATAAACATTGACAATAAGTAAAAAATTGAGCGGATAACAAGAGTCATTCTAGAATTGGCTACTAGGATTGAAGAAG
lncRNA_PveLR251	AGAACCCTCGTCATCGTCTCACCAGTTAGTACCCTTGTCTTTTTCTCTTCCAATTCCCATATATAAAATCCTAATTCTGTTAATGGGTTTGATTGTTTTGGTTGTGTTGTTGAGATTGGTGGATGCAAGATTGTGCTTTTGGATTTTAGGGTTTTGTGAGATTGGTGGGTCTTTTTCAATTGGATTGGATTAGGGTTATGGTTTTGCTGATTTTCTTATTTCGAGATTTGTTATCTGAGAATTGGGTTTTTCTCAGATCTGGGTTTTGTTTTGGGAGTTATTTTTTTTTTGGTTACCGGGAAAATTGAGGGAAATATAAAAGGAAAAAATCAAGATTATATTTTTTTTTATTATCAATTTTTGTTGATGTTATCTCCCAAATTGTGCATCAATTGGATG…
lncRNA_PveLR252	CCTCGCCATGAATTGAAAAGGGTTAGTTGTATTATCTCTAGTTCTTTTGTTGTGATAACAGCTCATTTTAGCTTTGGTATTGTGGCATTATTATGAAGCTTGGAAATATGTTTAAAGAAAAGATTGGATAAAAAATAAATACATAAATAAAGAGAAGATAGATACAATTCGTTAAGAATGTTTTGATGTCTGCAAAAAGTTATCAATTCCTTGTCAAAAGTTGCAAACACTATGGATAAGGAGTATCTATCTTTTGATTTTCAATTGGCTCCTTTAGGGGATAGTTTTGAATGGAAAGGAGAAAGGAGAACATTTCAAAAATAAATGATTTTATTTGACGCCCGTGTAGATGCTCATGGTCTCAAGCAAGATTTACCTTTGTTGGATCTTGTTTCTCTT…
lncRNA_PveLR253	CTGGTTTTGACTACTTCTACTCTACTTAAGCCCCTTTTGTGTGGTTCTATCCGGGCTTAATGGTTTTCAGCTTGAAACTGGAGTAGTTAGTCTGATAAATATTTTACGGCAAGCATGCAAGTATCATTCTAGGATTTCTTTTCTGTTGAAGGATTGCATGATGCTCCATATTTGAATTCGTTAAGCATGTATGCAGAATTGTTGATCTTTTGATGCAATCACTGTATCTAGGCGTGTCAACTGCTTCTATCTTTTATAGTTGTCTCTCATACCTTTTTGTAAGCCCTTGCTCAAAAGGAAACTTGTGTCTTGCTGTCTACGCTAGGTTTAGGGACAACCTTTCAGCAGCTCTCCTCGCATTCTCAGAGAGATAGTGTGAATCAGGAGTTGCTGATGTAA…
lncRNA_PveLR254	CGTATTCATGTCGAATCAACGTTTTGAAATTCTTTCATTGCTCGTTCGAAATGTTTTAACAGCAAATTCGAAAAATTTTCAATTACACGGCGATAAACAATTAATAGTACAAATTTTGCCGACAGCACCCGATCGAGCGTTTATAACTAATGATTGTTATGATTCAAGTTTTGATCTTGGTTCAATAACATATACCGATATTCTTCAACGTTTATTACGACAAGGTTTTCAAATTCAATCATCATCATCGGGGTCATATACTTTACCTAAACCAGAAAAATCAATTATTAAAAATGAACCTCAACAAACATCTGCACAGGATACATATATTCTTCAATATACTCTCGTTCGAACTCAAC
lncRNA_PveLR255	TTTTTTTTTAATTGCTTTTGGATTTTCGCCACGTCAACTTAAAATGCAAATTAAGATCATCCAAATACAATATTTATTGTTGGTTACTTACCTGCTGATTCTACGCTGTTTACTCATTTAGTCACTCACTCATGATTCTTTAATACCGTAGAATATTTCTTTCTGCTTGATTTATTAATTTGATAAAAGGAATTGAAATGGAAAGGACAATTTCGACAGTTCAATGTGATCTCAGATACAGCTCTGGTATCGGTTTAACACATGCTTTAACACAAAAGGCTTGCTGCGTTTTAGGTTTCTATCTTTGATTTTGTTAAATATTTAATGAGGAAAAAATAAAAAGATAGTTACACAATGTTCACAAAAAAAAAAAAACACAAAGCCATAAGTCAATCATAT…
lncRNA_PveLR256	CCAGTTTTTTGTTTTGGTCAGGTATTGGTTCTGTTTTTTTACCCTCCTTTTTCACTAAGCAGTATTTATGCAAAGTTCATCTCCCTTGGCATTATTGTTGTTATGGTTTTCTTCATGAATCCTCATCCTAGGGCTGGTGGTAGTGCAACAAATGTGATCACTTGCTGATTTTTCTTGCCTTTTTAATCTATTTCTTCCTATTACTATCAGAATTTTCTCTTGTATTTGATCTATTATTCATCTGATTAATTTTTCTCTTTATCCCTGTTATGCGTGAGGCATCACCCATGATGTTTAATTGTTTACCTTTTCTCTACATTTGTGCTTCAGTCATATGTCTATAAATAGTGGAAGCCAGGTGGGAAGTTGTT
lncRNA_PveLR257	CCAGTTTTTTGTTTTGGTCAGGTATTGGTTCTGTTTTTTTACCCTCCTTTTTCACTAAGCAGTATTTATGCGAAGTTCATCTCCCTTGGCATTGTTTTTGTGATACCTGCATTATTGTTGTTATGGTTTTCTTCATGAATCCTCATCCTAGGGCTGGTGGTAGTGCAACAAATGTGATCACTTGCTGATTTTTCTTGCCTTTTTAATCTATTTCTTCCTATTACTATCAGAATTTTCTCTTGTATTTGATCTATTATTCATCTGATTAATTTTTCTCTTTATCCCTGTTATGCGTGAGGCATCACCCATGATGTTTAATTGTTTACCTTTTCTCTACATTTGTGCTTCAGTCATATGTCTATAAATAGTGGAAGCCAGGTGGGAAGTTGTT
lncRNA_PveLR258	GGTGCTCTGGCTCACCCACAGGTATTTTGAGTTTATTATATAGTCTCATGGATTCTAAATTTTGCTAAATTTTGTATGTAGAAACCGTAGTCAAATCTTGTACCAAACTTTTATTTCTCTGGCTGGCAACTTTGGTAGATATAGACCAGTACATTTTGTATATAGGACTTGTATTGCATCATCAGATTAAGTCATTGTGACTTTGAGTCAATCATAAATGGGTACCAGTGACACGATCGACAATTCTCCAAAAAACAATCCAGAGTATAAAAAAAAATCATATGTGCTAATGGACTTCAGTTTTGGTTTCTCTTGTATTATTTGATAGAGTAATGCAATTCCCTAACTAAGTACATCGCTGAAGTTTGGGAACTTTAATTGGTTAATCAGGCCATTCAG…
lncRNA_PveLR259	CTATAATCTCACACTCCTCAGTTTTAGTTTTAACGTTGTTACTATATTTTTATTTCTGTTACCATGTATTTTTATTATTATTATTTTATAAGAAGCTATAGATTCTGTATGAATAGTGAAAATGAGATGAAGTTACAAAAATGGACTATTAAACCTCCGTAAGTACTAAAGCCCAGATATCGGATGGACCAGCCCCTTGTTAAAGATCTTCTGTTACTATATATTAGTTAGAGGTTAAAGTTTGTTCAAGGCATCAGTTGAAATTTCAAATGTAGAAAACTTATTCAAACATCAAGCTGTTTTTAGATTCACAAATTTCAAGCAAATTCTTGCCATACAATTTTCTCTTACCAGAAGTTTGTGCGATTTTGCCAAACTTTTAAATCTCAACAAATTCTG…
lncRNA_PveLR260	ATGGAATGCTATTTTCTTATTCTCGTATTTCTGCTTAGTTCTGCTATTTGGATTTCTCTGGTATTTTAATGAGTATTCTAATATGCTATTGGAGGAACTGTTAAAAGGAACGTTTTTGCCGCTTTGGCCATTGACTGTACAGATACTACCATCCACTATAGGCTACGCTGTCATTGTGGCAAGTAGGATTCTTATCTCGAGAGAATCTGAGGCATTGGTTCGTACATTTTACGTTATCAATAGTTACCAACATGTTAGTAGGAATTTATTGCTTGACAAAAGGAATGTAATCGTTTCAATTTGCTGCTGCTTTTCGCTGCTACAAATACTACATCATTTTTCCATATTTTTGCTTGGATTTGATACTACAACTTGCTGTTCTAGGATATTTAAGGGAGT…
lncRNA_PveLR261	CATCAATAGTTTTAAATAATAATGATGATACAACTAAACGTATGAAAACATCATGGGATGAACAAATTGTTATCAAATTAATTGAACAATCAAATGAAAAATATAAACGTCTTAGTTGTGAAATTAATCAACGACAGTATCTCGAAGCGAATACTTTGTATTCAATGCAGAAAATGGTTTGGTTAAAACACATTCCAAAAGATACATCTGTATTAAATCGTATGAATTCTCTTTATCCGAACGATATTTGCCTAAAGTCGAAATTAATACAAATTTTTGGACACAATGGCAAACAAATTCGTTG
lncRNA_PveLR262	CATTTTGTAACATGCTCTCCATTTTTCTCTTAAATCTATTCTTGGATGTTTCAGTTATTTTTGTTGAAAATTACCCAACTCTTTGGAATATCATATTCCTATGCTTCCAACTACCCAATTATCCTCTCTCCCATGCAAATTTAGTTGTGTTCATAATATGATTGCTAGTTCAGTTTGAAGTCAATTATCTTTTTGAGAATGTGTGATGTGCTACTTGATGTCATACTTACTTTTTTCTGTTTTAGAATATCCTTCACTAATTTCAACCATTGTCTACGTGCTAGGTATATGGCATATATTATGGACA
lncRNA_PveLR263	ACTATTTTAGGTTATTTCGCAGATCCATATTTGGAGCAGCAGATGAAGTAGAGTTGAATTTTATGAATAGGTGCTACCTTGCATTGGACTATTTCATATGCTATACTGAAAAAAATTTCAGTTTTGCTAGTCTTTTCTCTTTTCTGTGTGAGTCTGCCATTGCTTTTGCATGATGCATTAAACAAATAATGTTCACTTTTGAGTAGGAGAACCCAAAAGGATATGCATCTCTTCAGTATAACTTTGAACCAAGAGATCAGGAGGTTATCAACTCATGTATCTTGCTTCTTTACACTTTTGGATTGGTTAGTTTCTTTCATAGTGCAAAATGGCCATTTTAAGTTTTCTTAGAGAGTTTTGCCTGGATTGAGAAATTATAATATAGTGTTCAGACGATTC…
lncRNA_PveLR264	ATTCTAGTGCACTCTAATGAACAAAGATATTCAAAATGATGCTTGATAGTCGTGAAGCCTAATAGATACAAGTAGCAAATTGAAGAAACATGCCATTGGCATCTATTCTAGACTTTCAGGTCAACAGATGTCCATGAGAGATTTGAAAAATGATATTACTTTATCTAACCCAAAAGCATTATCAGCAATATTGCATTATCTGCGTCCAATGTGTTTTGGACATAATGATCAGACCTTGATTTGCTGGTCTATCTTCTAATGTATAATCTTAGCCAGGTCACTAGATCATTTAACGTGCACATCAATGTTACAGAAAAGCCAATTTTTTTTGAAGAAAATGCAGCAGTAAGAAGTTGTCTACTGTTGTCAGGAAAATTTTGCTATGTTCAGATATGACGT…
lncRNA_PveLR265	TTATGAACTGAGAAAAACAATTCATTCTTCAAAATATTTTGGGTTAAATTCAGCAACAAATTAAAGACTTTTCTTTTTTTGAGAAGCAGATTTAAAAATGAAGTTAATCAATGAAAGAACCCAAAGATGTGTCTTGCATCATGGTATTTTATGTGAAGTTGAAATGAAGTCTTCAAGTCGTATCTTCTTTTGCTGCATTGTGTGTCCAACTTGTTTGCTAGATGTGCTAGGTAGCCAAAATAGCTTAGGTCTGTTCAGGTTCTTGTGAAGCATTGCTTGTGCAGTGTATTTTTGCTTTGGGAAAGGGAAGAAAGCCAACACTTAATGGAAGATGTGATAATCTATAGGAGCGAATCATTTCTTTGCCTCTTTTTGGGGTTCTATGACCAAGTAGGTTAA…
lncRNA_PveLR266	GTTAAATTTTGTGGGGCTTGTGATTATGACCTCATTAAATTTTGTTATTGTTATTTTTACTGGCTTACATGTTCCAACAAGAAAGAACTCTGCCAGCTGCATTGGTGGGGTTAAACTGTGGAAGTTGTTGTACATCATAATGATGGTTTAATGACTTCTGTATGCTATGCATTTGTCGTTAGTGCTTTCAAGTAACTAGTATGATATACTCGGCTGAACTGTATGTCTTGTGAGTAGTTTGCTCTTATTGAAAGACTCGTCTAAAACTTTAGTGTGGATATGCTTTTATGGGATATGGATTCTGAATGACATTGTTGATGCGTTCAAGTGCTCTACTAGTCTGTCTCCCCTGAACTATCTTAACGTTTGTTTGTTCCACCTTATATTAAACTATTTTTA…
lncRNA_PveLR267	TTCCTTTTCATAAGCCTTGGGTATATCGACTCAGCTTGTGAACTGATTCAAATGCATTTTTAACCTATGATTTTGTTTTCCAGTTGGGTTTGGCTGTACTCGAGTAAAGTTTTGATTGTATTCAAGGAACGATAGTTTGTTGCTAGAATTAGTGCAGTTGACAATGCTAAGGAAATTGGTTGTCCTAGAATGTTGCGTCTCTGGTTGTATTTGATTCTTACCTTTGTTGAAATACTCCAGACAAAAGAAAAATGTATGCAAATCTTTTCCTTAAGCAGAGTTAGAGCAAAATTTTATATGAAACTAG
lncRNA_PveLR268	CCTTAATTGAAAATCAATGCTTACTGTTCGTTCTGTTTCTCTTTGTTCTTCAGAAAACAATAATTTCAATTATTAGAAAACATACTTCGTTAGTGACATGATTTTTTATTTGAGGGTATAACAAAATTATATCACCCACGGGTATTAATCGTGTATGCAAAGACTGCAGACAATCAACTTTGTAAGATCGCATATGAGTAACTCTTACAAACGCCCACATGGTGATTGGTAGAATGCGCAACGATATGAAAAAAGTGAATAAAAAAACTTTTTCTTAATTTTTAAAGTACATTTTCACATGGGGGCATTGATTATAAGTGGAACTTTTTAAGCTGCTTTTATCAGGCTTTGCCCAGTTTTTGAACGAAAAGTACTAATAAGACACGTTCCACGAAAATA…
lncRNA_PveLR269	GCGGCGGCGTCCTTCATGTTACGGTAACTGTGGTTTTTATTGTAATTTTGATTATTAGTTTTTGCGGAGGGAGAATGTTGTGTTTGGTTGATTATTGAATTAATTGGAGTTGGTATTGTATGCTTGGTTTCAGTATTTGTTTATATGACTTTTTGCTCTTTTACTTTGTTTGGGGATTGCTGAAGGAATGATGAGTTAGAAAAGAAAGTAACTTCAACCTGAAGACAATATTTTGAAGTTGTTTCTCGTTGACGAATATGGAAAACTCAGCTTAACTGAGAGGTTTTCTATTTGTGGCGGTTTTAGTTTTTATGAGTATGAAGTATCTTTAATGTTTCTTCAACAGCAATCAAACTTCTAGACCGCAATTTATGGTAGTGCAATACATTTTAAGGAGCA…
lncRNA_PveLR270	TGGTCAATTGACAAGTGTAAGTGCGTGTGAACTTCAGGGCTTGGCAATAGTCGGTACCTAATATAATATTCAGACAAGTTTCAGTGGTCATATCTTTTAGTGATTTTGTTTATACTTCTGTAATTTGCTGACTCTGATAATTCATGCACTCCTGAACATCCCTATGATCTTTTTTGTTGTAAAAGGCTATCTATAAACTGCTGGGTCTTTCTCCCAGTCTCTATTTTGTAAAATATCCCTTGCATGAATGTGAAACTGTATCTTTTAAGAGATTTGAATTCCAAATTCTCTCTTCTAAATTGTATGCTTCTTCACAGGGACGATTTGAAATTATTTC
lncRNA_PveLR271	AAAACAGTATTTATACAAAGGCTCTAGGGATATTGAGAGTTTTGAACATTTCCTCGAAGGTGCTTACGTAAATGCTGAAAGTGAAAACATTCCAAACTTAAGTAAAATTGAAATAAAACCACCTCAAAACTCGCCTCTCACTCAATTTACAAAAATGGTTAAATCGCATTTCCTCGAAGCATTTTTCATCGTTAGTTTCATATTTTTCGTGACAGGAGTATCATGTGGTATATTATTGGATAACTGTTCTCGTCCAACTCCTCGGTCACCAAAAGCATCTAAAAAAGATTAAACGGATGACTAACCATTTGTCAAAATTTTGAATCAC
lncRNA_PveLR272	GGATTATCTCTAAACTTCTTCAACATTTTGTTATGATTTCTGAAGTAGTTTTTTCTTTTAAATTAATTGTCCTCTGATTATTTTGTTTCTTCTTAAAACGCCAGAAATTGATATCTGAATATTTGGAACATATTTTACCACATTCTCAAATTCATATCACTTGTTAAGTGCACATCCAAAATTGAGAGTTTTTTCTAGCCAGTTATGACTCGATGCTTAACTTAAAGTTGTGCTACCAGCCTAGCAAATGTATCAAATTTTTTTTACAATGCAGCTATTATGGCCAATGTGCTACCTATCTGATTTCTTGACTTTGAG
lncRNA_PveLR273	AGGGTATGCTATAGCTGCCAAGTAATGGGATCAGAGAATTGCCATTAGGGCAGTGAAAATTGCAGTTAATGAAGCTTTCAAGGACTGCCCAGATTTGTTTTAATAAAGCTTAGGCTGACACGCTAATAAACTAATTATCAACACAAAGGAGATCCTGCAATGTTACGGGTTCGAATTACACTGGAAGCATCTTGCGGTCAGGGGTACTTACCCGAGCCCTTATAGAGATTAATCTCATACCTACGAGTATGGGGAGACCAGAGGCTTTCACCAAAAAAAAGAAAAAACACAAAGAAGATGACATGACAACCTCCCAATCAAACAGTCGACACTCAATTCTTATCTATTGGAA
lncRNA_PveLR274	TTTTAAATTGGTCATCCTTTTATCTCCCATCAATTTGATTGGGATGGCTCGTATTTTACAATTTTACCCACAGGTTAATCTAATCCGAATAGAACCAATTCAAATGGTTCTGTTATTGCACTCTTTATCCATAAACCAGCCTTAAGGAATAAAACATGTAACAAAAAGTCATTAAGGTCAGCTTAACTAAGTAGCCAAGGGCCCCAAGGTTAAAGAAGTGGCTTCAATGGAACCCTTGAAAAAGAAAAACACCTCATTACAACAGAAATAGAAAGATGAACATAAAGAAGCAGTTCACAGAAAGGGGAAAAAAATTGTCCACAAAACAAAATCAGC
lncRNA_PveLR275	CGATGCTCCTCCATTCACTGGACGACCACATCCTCCTTCGATGCATAACCGAGTCCTTGGACCCCATTTTGGAACAACATTTTCAGATGATATATTCACTGAAGGGAGTGCTGACTCCTATTTTATTTGATGTCGATCTTTCTAGGCACTTGATCGCAGCCCTAGCCGGCATCACTGCAGGAATTTGCGTGTACTTGCAGATATTTTCTTTTGGATCAACTTTATCAAGATTCCCTGCCGATGCATCAACTTGCACTTGGGTCTTGGTTTCTTTTATTACAGCTTGATTTTGGGACACTCTCGCTGGTGTTTTCTGATGTGTTGCACACAGATTACATTTCACAATCTACGACCTGATATACTTCCGCAC
lncRNA_PveLR276	CATTGGCCTTTGTCTCTCGCTTCCCTTCACTGTGCTATTGAAATTTCTTCTCTTTTTCTCCAACCATCACTCTCTTTCTCAAGCTTCCCTCTCTCAAAAAAAACCATTCCCTCGTTGGTGCAATGTCAGAGATTAACCAAGAAACCCAAAAAACTCCAGCAACTCCGAAATAGTAGCCATCTGTGGATCTTCCAAAAACGGAGAAGAAAAGGTTGCGGTGGAGCAACTTTCGACGACTAAAAAGAGTTAAGAAAATACCCTGTCGGCAGAGGAAGAGACGCAAGGCACCCACAAGATACCAAGCCCGCCAGTGAATGTAGCTGAACACGACGATGTCGACAAAAACTCAGGCCAGGAGGTGGAAGAAGAGGAAGAACGTGTACATATTCATTGATATAA…
lncRNA_PveLR277	TTTTTTTTTTTTTTCTGGTTGCCCTTTCTCTACCTCTAATTCCGGCTGTGATTCCGGCGAATCCAACCTTCGCACCACAATCTTCTCATATAAAACAACCCACAAAATCTTCACTCTTATCCAAATCAACACACTACACCATCACCCTTATTCAAATCAAAACACAACGAAATCAACCAAATCAAAAAAATAGTTGGTGGGACTCTTCTCACCTTTTCACACCAATTGGCCGGAATCGCTCTCGGCCAAGTGGGCTCTAACAAACCAACTCCACAATCAACACAAACAAAAACTCCAATCAGTGAAACGTCAGCGGTCATGGGGGCTTGAAATGTCAAGGATGCTGGGTAATGGTGATCGAGTTGATGAGAGGATGGTGAGGAGGGGATGGCCTCAGTC…
lncRNA_PveLR278	GCTAGGATTTACAACACAAAACTCGTGAATTCATCACTCGGTGGAGTTAGGGGTTGCGAATTGGGGAGTTTGACATTAAAGGCAAATTCGTGAGATTCTTGTGTGAGAGAGATTCAAACCAACACAAGTATTTAGGTGCTGAAAAATGAGGATTTCAAGCATGCACGTTGAAGAGTAAAGAGACAGAATCATACAGGAGTGAACGTTTCAAGAATCGAAGCTCAAACGAAGAATTTATGAATATTTGAAGATTGTTGCAGCGGAGGATTTTTGTGCCATGGTGTGAATGAACACGCTGCACTAAAATGGGTGTAACTTTACCTACACAACTCCGATTGACTTGATTCTGGTGGCATTTGAAATATACGAGATAAATCTATAATTTTATATTATTTAGTG…
lncRNA_PveLR279	CAATAGTAAATGGACTGCAATTTTGGTTTCTTATATGAAACTAAGTTGATTATATGCAGAATTTGCAATTTTCTTTTCTCTTCCCGAACTGTATTCCAAATTTCTTTTCTAAGAGATTGTCAATTGATATGGCACCATCTTGCGGATGATAGGATGAAATACTTGGTATACGGTAATGTTACATCAGCTGATACTTTTTTTGGATGAGAAATTTGGAATAATATAATTTTTTATTTTAAAAAAAAAAATAATGGGATAAAGTTTGGGTTGTGTCTGATTGATTGACCGGTACAATTGTTAGTTTGATGAAACAAGAAGTGTGTTTGATCATACATTAACTCTTTTTCAGTGATTCATAAATTACTTACAAATAATAAAATTAAGAGAATAGAACAATA
lncRNA_PveLR280	CAATAATACATCAATATTCAATGGTACTTATCCATCTCATTCAACAACATTTCACGATCCAGCACAGAATTTTGTTTTTGCCATTGTTCTGTTTGCTGGCATATTTCTTTTCATTCGCGGATTAGTTTCATATATAACAGTCAAAACACGAGCTAATCAACATGGACAAACAGTCGATGTTTTTACATGGTATTAGCTACATCAAATCTCTCACACTCTCTCTTTAATTCTCTCATTTATTTATAACAAAAAAAAAAGAAATCATCAAAATCAATATTCAAGTGATCGTTTTTTTTCTCGAATAAAATCAAGTAGAC
lncRNA_PveLR281	TATAATAATTACTACTACTACTATGCAATAAGAAAGAAGTGAAACGCACAAGCTGTTGCAGCTTGAAAGAAAATGAAATAAAGCTGATTCAATAAAAATGCAAAATATGCGATTTATGATTAAAACTTTACATGGACAATGCAATTACTAGTATTAAATACCATTGAGATCGAATTAGTGAGGGAAGGGAAGTTAGCAAATTTAATTCAGTTTTGAGGATTTTGTAACTACTCCAAATTTGAAGGGATTAGACACAGAAATTCATGGAGTGGAGGGTTATAAGTGCAAAAGGAAATAACTATGATGCCAAAGCTAGAGCGC
lncRNA_PveLR282	CTCGGTTTTAGGGTACGTGAAAAATATGGTCCATGTTTGGGGGGGTTAAAGGAAACTGTACGGTTTGTTGTTGTTATATGGGTGATGTATGTGAATGACCGAAGAGGACTCGCTGCAACTGACTGACACATGGTCACGTGAAGGGTACTTTTTTCATGATTTTGGATATATTTTTTAATTGCTTACATCATGGCACGTGCGTTTGGGCATGTGGGATTTTGTATCATTCTTTTGTGTAACTTATTTGGGCCTGCGGCTCATGGTTGATGCCCTGGAGCTCAGGTTTTTCTTTCCCGAATGCTAGCTGAAAACTAAAACCACTCCTACTGTAGAGTATTGCCTTTTTCATGCTAAATTTTTGTATCCGATCGATTTATTATTTGATACCCAC
lncRNA_PveLR283	CTTATATTTTAATATATTAATTTTGTTTTTAATTGCATAATTGACTGTTCATAGCAAAAAAATTTCTTTGTTTAGTGGAAACTCAAACTGATAAATATATTTGAATATTCTCATTGTAGATTACTTTAAAATGAGAGGGTGAGAATATGGAAAATGCTTTTATTTGAAATACTTTGAAATGGATGCCAAGCAACTTGAATTATTGTAATATAAAGCGAATGAATTTATTTGAAGAATGACTAATCAATCTATGATCTTAACATCGTTCTATACCATACCGTATAGATTTACACTTTGACACCAATTACGCCTGAGATGAACTCTTTTTCTCCCCCAAATTCTGGTACTTACATTGTGGCCGCTCTCTCTTCTTGAGAGCAAAGGCAGATAGACAGACAT…
lncRNA_PveLR284	TAACAATCCAAATATCTGTCGGTAAGCTTCAAAATATTTGCCCATACACGCGCTTGTCATTTACTGCACGATAAGAATATCAGAATATCTTCATCTCTTGCATCTACAACTTTAAAGGCGACAGAGTTACATAGAAAATTATCTGCAGAGTATGTTGACATACCCGACAAGATATTTACTTATGTATAAAAAGCTAATCAAGGTCCTGCATGAGCATTGTCTTCCTGGTTTTGCTTCAGCTTGGAGTGCTACATTCTCTTATGTGCACTCTGCTATAATTCTCGCACCTTCATTGTTAACTCATAACTGTTATCTGTGGAGTCTTTAGCTTGCTATAGAAAATGAAATTCTAAAGGAGGAAAAACCGTGGTTTAATTTACCATCTCAGTATATAATTAA…
lncRNA_PveLR285	TTATAGAGCTAGGAGTCACTCTTTTCACTTGAAAGGAAGAGGAACAGCCCTGGCGGCGTGGGAGAAATTCTAGTGGTTGGTGGTGCCTACGTATGGATAAAGAGAAAGTCTTAGCTTTTAGAAAATGGAACATTCGGGATACCGGTGAAGAGTAAGACCCGACCCGCGGCCGAGGACGAAAGCTTAGTACGTTCGCTACGTCAATAGAGCCCCTTTCTCTACTGAATAAGTATTAGCCCGCTTCTAGAAGAATGAGAATTAGCCGACTAGCGCATTGGGAGTCCTCCTCGAGAGCCCCAACAAAAGATTTGCCTTTTCTTTATCCATATCAGATTGAGTTTGTTTACTCCATATTATGATCAAGGTGGATGCCGACAACCAAAGCTCCTACTAGTCCTC…
lncRNA_PveLR286	GTTTCTTCATCATCTTTGGTTAGTTTTGGAGTGATCTTATATATAAATTTATTATGAAAATAATATGTGCTGAAGAGATTCAGTGAGCTCTATTTCTGCTCTACTAATATATTATTGGTAGCTTAACTTGGGAAGGGATGATAGTGAAAAGTGAATAAATTTCCCTAGTTCTTACAATTAACACCCCTTTATTATTAATATTTTCTTATGCAGGAATATCAGCCATGTATTCTTTTGCATACTGTTAGTCAGCATAGTAATGCTAAATTATACACATGCTATCCGCTTAGGAAGTACTTATGTTGTAGTATTGAATACTGTTAGTCAGCATAGTAATGCTAAATTATACACATGCTAT
lncRNA_PveLR287	ATTCAAGATACTAGAAGGTTATAAAAGAAATTTCACCAAATCAATTAATTTTCATGTCTTCAAGGACGTTGAGCTTATAATTAATAAACTATTGGGGGTTTTTACTGAAACTCCTCATGAACCTCAAGTGAGGTAATTGCAAATTACCCAACTTGATGTGATTAATCCAGCTGCAACTTATGAAGTTGACAAATCAAACAATTTCTACAAGTTGAACCACACATGAAGCTGATTCATATGAGAAATATTGACCTTGCTTTTACATAATTATAAAGATCCTTTCTTTGAAACAATACTAAATCAAGTCACAGGCTGCAATGTGTTGTGTCGAAATGTCAAACCATGTTGCGAATTCCAACCTCTGGCTTCCAAGTTCTTGTTGAACCCTTACCATATTAT…
lncRNA_PveLR288	GGAGCGCGACCACCGCTAGAACTTGGCTGGCTGAAGGCCCGCGTCTCGGCATGAGTGACTTGACACCAGCTCCATGATGATCATAACGGTGCTGTGGGTGCACCTGAAGCTGGTGTGGCTGTGGACGGTCACGATCACGCTCGGCCATTGAGGATAATGGATAAGAAGAAGAAGAAGATAAGTATAAGGAGATGACGAAGATAATTGGAAGGGAGGAGAGAAAGATGGGTTTAAGAGAAGAGAAATGGAGTTAGTTTTATAAAGAAGTGAGGAGGTTCAAAAGGGTGACACGTAAAAGATTGCATGGTGAGCGGTGACCAGAGGCTTTGCATGAGAAACAAGTTTCGATGGGGGTAGTGGAGATATAAACAAAAAATACAAAATGAGGTGGCTTTTAAA…
lncRNA_PveLR289	GGCTTACCTTATATTGCTTTTAGATGAGGATTTGGGTTAAGTTCTTCAAAACTGAGTGTACATTGATTTACGAGTCTTGTGAGCCTTATGCAACCTTGGGCATACTTCTTACAAGTTACGATGCCATGTTAGCTTTTACCGGCTATCATCTTGAGCCATTTGACCTTATCAAACATTGCAATATGCTATAATGCAGTGCTTTCAATACTATAATTATTATATGAAGATCTGTTTCTCGCTTTCTTTGCTGAACCCAAATCAAGTTAACCACTGTGAGCTTTTTTCAGTTTAATGATTGTTGTAAATATTCTGAACAAAGGAAAAATCTTCAGCATAGTTCCTCTCTGTCAACTAAATTAGT
lncRNA_PveLR290	CTTCTGCAAGTTACTTCCACTCTTCCAGTACCCTCCTTCTCTACTCCATGCTTCTCCTCATAACTCATAAGGAATCAATCGAAAATAGATTAAATGACAGTACCTCCGATGGTGGCTGGAACTGCTGCCGAAGATGAGAAGAAATGAAGATGAAACAAAAGCTTTCGCTGAAGTGGAAATGAAAGAGCTAAGAGATAAAACGAAAAAATCGACCAAGAAATGAAGAAATAGACAAATGGAAGAGTGCAAATATGGGTTAGGGCTTGAAAGAATGAAAAATTGGGAAAACCGTTTAAAAAATCGCAATTAAGGAGGGGTTAGAGTTGACCCGGTTCTTTTCTAAAACCGGTTGGACCAATGGGTCAA
lncRNA_PveLR291	CTGATATATGCCAGTATTATTTCAGAAACTTGAGGAAGTTTCCATCTCTTCAAAGAATTGGGAAGATTTGAAGGATACTCAAAACTTTTGTTGAACAATTTGGAGCACTATTTTTAATGTGTTTGTTGGGTAGATGGTAAAGACTCCCAATTGTGAGACTGGTGTCTGTTGATGGCCAGAACCATATATTTGCATTCTTAGCTCTTGCTTAGTTAACAGAATGTATTATAAGGAGCTCTTTATTAAGGATGGGATTGCTTGTTATTGGTTTTGAAGAGTCAGTGTCTAATTACTTCACCTAATTTCCTGTAACAGGTTGTCCAAGTTAATGAGAGGTC
lncRNA_PveLR292	AGTTTCTAATGGAGACATTAAGGTTAGATTTCTTATTTATAGCTTTTTCGAAAAATGTGAATCAAGTTTGGCGTTTTCTATTTTAATTAAGTTCCTGATAATTTAAAATACTTTTGGCATAAGTTTGATTAATTGAATTGAAAACGTTCTTAATGTTGCATAAATTTTAGTGAGAGCAGAGGTGATAAAAGAGAAGTTGCTAGAGTCGCTAGGAGTGAATGAAGGTTGACAATGCTTGGAGTTTACTGTTCTCCCTATGAATATATGTTTAGTATCTTGGAAATTTGTGATGATAGAGTTATAATTTAGTTTATATCTCCCCAAATCTCTCTTGTGAAGAAATTCAGAAAGTGGGCTCTATGAGAAATTGATATTGTCAAGATCTCCACAAGTTTTTTT…
lncRNA_PveLR293	CTTTTACTGATTCAGATATAGCTAATGAATATTGCCTTTTTCTTCAGTTATTTGTTGTTTGGTTTATTACTTGTTTAATTGTGGTTTGGAATATTGTGTGTTCTGGAGTTGCTGCTGTTATTTTGGTTTGTATTCTGTGTTGTGAGTGAAAAGGGAGGTTGAGGTCAGAGGTATTCATCAAACACTTACATTTTCTTTTTGGAAGGACGAACTTGGTTCACCATAGCTGATGCCATTTAAATGATGGGACCAAAGAAATGCAATATTAAATAGAGTTGTTTGGTTCTTTAAGTTATCTTGTGTAACACAACAAAGTTTAGTAAAGATTATCCCATAATAAGCCTTCATGAGTTGGATATTGGATCAAGTGCTCGTTTGGTTCGGATTATCTATGGGTCA…
lncRNA_PveLR294	GCATCAACCATCAGAGATGGTTATGTGTTTAATCTTTCAACTATGCAGTTAAAAATTCTGAGTATATTTAGCTATTTTATATGGACTTTGGTATGAAAGCCAGCCCTAGGTATATAGCTAGTTGTCTATTAAAATTTAGAACTTGAGGACAAGGATTATGCATTTAAATGTTTTCCTCTAGATCAGAATGAAGTCTCTATGAAGCATATCATGCCTCTATAGCTTCATGCAATGTGCAATATCAATTCAACATTGAAGCAGATAAAAGTTACCAGCAGTAATCTTTTGGTGACATGGGGACTTGATTCAATCTTTGTTGGGCAGAC
lncRNA_PveLR295	CCAGTGAAGAGTGTCATGGTCGAAAACGATATGGCAAGAGTCTTGAATAAAGTCTGCAACAAATTAAAACAAAACCATAAAACATCTTCAGCAGCTACACCAAACAGTAAATAAGAAGAACACAACCATAAGAAGCTAATTAGCATGACATTGAGAGCCAAAAAAACCATTTCTCTTTGAAGTTCTTGCTTGTATCCAAGCTCATTCAGCCTTTTTTCTCCGGAATCCATCTCTAGAATCTGTGTTGAACTCTCAGGCTGATTGCACTAATTGATTGTAAAGCTTAGAATGAAAGTGAAATCAGTCATACACAAGTGGGTTTTACAGAGAAAGATACTCAAGAGATTCTTTGCAACTTTGTTTATAGAGCATAAAAGTCCAAGGTCAGTGTTGCCATGT…
lncRNA_PveLR296	CTTTAGTTGAAATAGACTCGGTAATATTTATTTTCTTTCTGTATTAACTCCTATTCTGTTGGTAAACTAATAAAGTTCGCATTTCAGCATGATTTGTCTTACTGCTTCCTCTTATTGATAACGACACACTGTAGCTTTTGGATATAGAGTATATCTATCTCTCAGCGTTTTTCTTTTTAATTTATTATCTTCATGCTAGAGAGCAAGGATTTGTGTGCATCATTGACAACAGAAGGATGTTTCATGTTTCATGTAGTTTTTGATCATTTCTGTAGAAATTAGAATTTTTAAACTTTATAATTGTTGTCATATCAGTCTAGGCAAAGGGTTTGTATTTTGATGTTTGTGTGTAATGACCAAGGATGCATTTAGGAAGACCCTTTTTGTTACTATTCTGAG…
lncRNA_PveLR297	CACATGTGTTGTGTTTCTCTTGAGCCCTGTCTGTAAGTGTAATAGATCTCATCCCCATTACCACCTCCTTCTCTAGAGATTTTTTCTGTGTACTCCAATCTTTCACCATCTCTTCACAAACTCAAAACACTCTATATAAAACTTACTCTCTGTTCACTGTGTTGTCGTTTTTGGTATGTTGGGGGGCTGTCTTTTTCGTTTGAAAGAAACCCCAGGTGGTCAAGTGCATGTGAAGTTGGTTGAGAAAGAAAGAGAGATCTAATTGGTTTAATGGTTGGAACGCTCACTTTACTTTTTTGGGATTTTGCTGGTGAC
lncRNA_PveLR298	TCTATGACTCCTACAAGGTCGCCATGGGCCTTGGCAGCTCCGGCGGTGGTGCTGCTAAGAAGTAAGCATGTGGAGCTTCAGCCACGTCGTTAGAACAATTGATGAACCACACTGAGCAAGAGAGGAACAGCGCAAATGGATAAGAGGGAAGTGGAAGATCTCATCCTTTCTACCATCATCTCAACTTATCATGGGCCTCTTGGGTTGGTGTGCGGGTTGTTGTTTCGAGTACGTGGAAGCTTGATGACTTTTTTTCACGAATGGGAGATGATCTTTTAGCGCATTACAGTACAAGAGGAGGCAGCGAATATTTCGAACCATCGGCACGAGCTAAAACCAACGAAGTCTCACAACAAAAATTCATTGATGGCCATTGAAGATGTTTGATACACAATTTTG…
lncRNA_PveLR299	TAGATACATATAAATATTGCATAAATTATATATTTCAAGTCTTCTATTGGGAACGTAATCATTTCACGGTTTTCACATACTTGTGGGGCACACTAAATAATAGGGAGAATTGAATACTCTTCCAGCACACAAATGAAGAAAATTTTTAACTACTTAACTTCTCGCCGCTTGAGAGAAATATATTGAGTGTTTGTATAGGAAGATATGAAGGGACAATAAATCTCGATATAAGCTTTTAAAGAAGAGACATGTAGGTCCTCTTGTTGCATGCATTAGGTGGTAGGAACTCGAAGCAAAATAATTTATTGTCTTTTGACATCTTTCCATGATATGAAAATCATGAATTCAGGTCTCCTGCTCTCAATAACAAACTAGTAGGTCCGCATAGACTCTGTTGAC…
lncRNA_PveLR300	CTTTATTCTTATTATTATTTTTTTCATATTTTAAATTTCTTCCAGGATTTGCTGAAATGAAGCCTTAAATTGTATTGGGTTTCGCCAGGATTTTTGATTTCTTCCATAGCACTGTTGGGCTTGGGTTTCCCTCCTCTGGAGGAGGGTGGCCCAATAATTGAGAGAGAGCCCAATTTTAGTTAGGGCTTTGTATCAAAACAAAAGAAGAAAAGGAAAGTGAAAAAAAAAGGGGTGAAGTGAAAAGAAAAATAAAAAAGGAGTGTAGTGACCATACCTCATCAAGCCTCTAATGAACAGCCTCCCGTGGTCCGATTGAGCTAAAATTTTATTAGCACATTCGTGGCTCAACCCTCTTTGTTCTGAATGGTGGAGAACATTG
lncRNA_PveLR301	TTAATTGTTCTCCATGTTCTCTCTGTATAATATCTATCAATTATCAATATCGACTTTTTTCTATCTATCGCTGTGGAATTGATAAATTATTTTATTCTCTGTTTGAACAATCAATATAATTGTCCGAGAATTCGTTTTATCGCGTTATTAAATGAATTTCGACTTGAATGCTATATGAAAACAGATTAATTTTAATATGTTACGCGCTGCATGAGTGTATAAGATAAGTATGCAACCTGCTTCAATTGCAATGCCAGATTAGTAAAGATTATTACTTCATTACTGCTCCGTAAAACATCAATTAGAACTTTGAAGAATCTCACTTTTTTAGAGTAACAGTTCTCTATTACCTTGTGGATTGGTAAATGTAATGGGAAATATCAGTTGGTTAATGACTGA…
lncRNA_PveLR302	AGTGATTATTGCAATTGTCGGATTGATATCATTGGTAGCATTTGGTTTAACAGCTTATCTCCTTGCATTTCATGTATTTCTATGTTACTCTCATATTTCGACGTATGATTATGTGATTAGTCGAAGACATGATCAAGCTGTTAATGAAACAGTTTTACAATTTAATCAATTGAATCAAACTCAACCAGCAAAAAACGAATTGTTTTCACGTTTTAGAAAAAAAACCGAATCGAGTTGAAAATGAAACGAAATTAAATCATCAAAATCAAAACGGAGAATTATTCATTGTCGAACAAAATCAAAAAAATACCGGTCAATCTTTTGTTTACAATCGGTCGTACGAACAAAATCTTGTGTAAATTATTC
lncRNA_PveLR303	GTTTTGCTCTTCCGCCGAGAAAGGCCACATCTTTCTTTCAACCCCCTCGGGTTCTCACCAGGTGGTATAGGAAGTGCAATGGGTGACAAAATCGAATCTCGGTCTCACCATGATAAAAGAGCTCTCGTCACTTCCTTATGGGATGTCGAGGCAGGGGATAGCATACCAATTCGAAAGCCTCTTAACTTAAATAGTATCCATCTATGAACCATACGTTCGAACAACTTCTTCTGATTCCCTTCTGTCATTATTCGTGTCGTCTTAATAAATAGCATGTGCCTTGCCTAGGAAGTGCTCATGCAATCTCATCTTTGCTCCTAATTTATTTCTATCGATATCGACATCTAAC
lncRNA_PveLR304	CTCAAAAGAGAGACTCACAGTATGCTCCATTCAACATCTCCTACAGCCCTGCAAATTAACTCAATTTCTCATATATGCATTGTTGACCTTGAAGTTTTTTTTCTTCTTAATTATATTTTGTTTGCTTTTGTTGAGGTAATGAACTTCTTGGTTATTAATTTGGACTCCATCAAATCAGGATATAGTTATGACATTACAAGTTTGCATAGTTTCATTGCAAATGGCAAACACACTCGTGTCATTTGTCTGACATTCCTAGCAAGGTTGACATGATGTTATCAGAATGGTCTAACTCTGCAATGTGTTTCAGAGACAGATATAGCAACTTTGACATATGAACTTGATAATGAAATATCATTTTGGTTTTTCCATGTCAGAGTAATAAGAGTAAATGCCTGA…
lncRNA_PveLR305	AACAATGTTGTACCCTTCACTTGGGTACTTGCGTTTGTGGTTTTAGTTTGTTTGGTTCAGGGTCACTGTTTTAATTATTTTGAAAGCGAATTCTTGCTTTATTTTTTCTAACAATAAGTTTCTACCTTGAATATCTTTTGTGTGTTGTGGCTGTTGTTGTCATTGAATGCAAGGTCAAGTTTTGTTGGGGAAAGAATGAGCTTATGTTGTGTCGGTGTGAAATTTGATGGAAATGAGAGAGATTATTTCAATGGATTCTATTGAAGATGCCCTTTTTCAAGTTTTAAGGATGTTGCTGCCGTTTTCCTGGAACTAAAGTAACAAGTTCGATTCCTTTTTTAACTTGTTTGTGTTGTTTTACTTTCAGATTTTGACCTGTAGTTGTTGTAGGTGTGCG
lncRNA_PveLR306	ATTTCTGTCATTTGCTTTGCTGCTGCTTATTTTTTGGAGTGGAAAAAAAATGGATTACAATTATTGACAAATTAGCTGAAGACTGAAGAATTGTTTTAGTTTCAATGGAATTGTGGCTTTTGTGGTCTTGGGTTCCTGATGATGAGAAGCATAAGATACAAAATGTCTAGTTTGTGTCCATCCCTTATTTCTTCTTTCTTGGTAATTGATTAGATCGTTGCATTTTACTTTGAAATCCATATAATTGATTCCTTCCTAGGTCCTATGTTTTTGACGTAGTACTTTAGATTCTTAGTAGTTAAAGCTTTTTTTTTTCTGTATTCTACCTCTTAAGAAGATTCATTTGAGAAAATATGGCTGGTGAACAGCGCTATTTGACCTGTTAATTCCAAGAATTGG…
lncRNA_PveLR307	CCCAAAACTGACCCAAGACAAAATGAACAATATTTCTTATATGATAATCAGATTTTACATTTCAAATGGTGTGTTGAATGAAAACCTTGCTGGCTGCTGGTTTTGTTTGTTTTGGCTGGGGGTTGGCTGCTGACTGCTGGTTTGGTTTGGGTGCTGCTGGTTGTGGGTTTTAGGTGCTGCTGGTGTGTGTTTTGGTTGCTGTTTTGCGCTGATTTTTTGTTCAGGCATATCTCTTGGTTGGTATTACTGGCCTAGGATGTGTAGTGCTGTGTTTAGGATTGGTTCCTAGCTGCGTTGTTTCAAATTGTAAAGGATTGCTTTTTGCTCCTTGGTTCTCTTTTG
lncRNA_PveLR308	AGCTATTAAACTTGAAGCTTTATCATTAGCAAATACTCGTATAGAAAATAATCTAATCGAACCAACATCTCAAACATCTACAGATGCTCATCTCTCTTCATCCCAAAGACAAGCTTTAGCTCCTCTTTTATCTTTACGTCGTTCAGCAAGTGTTGAACTCGGTCAATCATCCCGAAAATCACTTCTAATTATCTCTTAACGACACTCAATTCAATTCATTCCATAACGCCTTATTGTTTGCTTGTTGTTTTTTTTCATCAGAATCTCTTTGTTAGTTAATACAATTAATTAGTATCTTCGTTTTTTTTTCTTTTCTGTCAGATCTCAGAGATCTTCAAATTCATACTAATCCCG
lncRNA_PveLR309	TTTTTTTTTTTTTTTTTGAAGGAACATGTCTAAATTTTTTATTTGTGGACATTTTTGTTGCAATAAATCTTCCTTATTCCATCACACTTTTTTGAGGCTGGTGATAGCTCCTTCTATTCAATGAAAAAATAATTGATCAGAATTTCATTTTTTCTGCCATTAGTTTATGACCAGCGATAAATATTGAGAATTTGGCTTTGGGTAATTATGAATTTCCCTCAATTTTAAAATTATCATGGTTAATCAATTAAGATTCATGTCTAACTACTTTGGAAAAAAAAAATTAGGATAGTACGCAGCTGACCAAATTACAGATTTGAAGATGGGAAGAAGAAAGTTTTGTTTAAGAGGTTTAGAAGCTACAGTATTGTTGGTTAGGAATCAGGATGTTTGTAATTG…
lncRNA_PveLR310	TGTACCTGAGGTAACATGTGATAACCTTGGTTTTGTATTGTAGTTTTGTGCATTTTTTGTCAGTCTTATCTCTGTACGATTGTGTTATGTGAAGTTTTAAGGTTGGGCCTATACTCATGAAAGAGCCCAAGCAAGATTTTTTACTAAAAAAGTTGGTGTTTGGAAAATCAATTCTTCTAGCTTGTGTAGTATGTTGGTGAGAGTGGCTTTAGGTTTCAGGTACCTATCACATATTCCCCTTGAACTGGGGATTTTTGCACATTTAGCTATCTTTTTTTTTTTTTATTCTTTTGAGCTATCTTGAACTACTATTGTATAATCTATTGGACCGCTATTCACCTTTTCTGCAAGTATTTTATTTGGTGAATATATCAATCATTTTCTGGTTTAAAAAAGAAA…
lncRNA_PveLR311	ATGGAAATATTGTAAACTGCACTCCAATCACTACCTATCCATGTGTAATTATTCCAGGTAGTGGTTCAGTCTTCTATGGTAGCTTTTTTCCTCAAGGTCAACAAAAAGTAGTCAAACAACGTGTACGACCAAGTATTGTTTCAACGAAACGTCGAGTAACAACAACTCGTCGAACACCAGTAACTACACGTCGAACGGCTCAATCAACAGCCACTGTTCGTGTTAACACTGTTCGAAAACCGGTGCAAACTCAAAAGAAACCAAAAACAAACAATTCTGTTCAAAATTAATATAAATTTATAAATGCACACATTTTTCTCTTCTTCTCTTTTTTTTCTCTCTCCT
lncRNA_PveLR312	CAAAACCCATATCACCCCTCTCTCGATTTAATTTTGCGATTTTCAGTCAATTCACTCATTGGAAATCACCTCCGTTGCCACCATTGCACTCATCGACCCTTCCTCTTAAAAAACCCCGATATCTCAACTTTCAATTATTCACCAATCATCGTCTCATTTAGGGTTTTCGATGAATAGGAAAATTGCTAACCCGACCCGATGAAAACCCCAAGTTCTAGTTGAATCAGTTGGGTCGAGCCGAATTTTAAAACATTGTTTACTTATAACTTAACAGATCCCCTCTTAAATTATCATATTGGTAACACACCAATTCGTCTATTTAGATCACCTGGGAGCAGGAACCAATTAACCTATTGAGACCTCATAAAGAACGGGGGAAAGAAATGCAATACAATTAGA…
lncRNA_PveLR313	ACTCTTTATTTTTGTTCATTTATTTATTTACTTTTAACCTAAAATCCCTTCCCCTTTCTTCCTCTCTGTTGTGAGAGGGTTAAGGTGTCTAGATCTCCTGTACAATCACAAGAAACCCACAAGATTAGCTTCTTGGTACACATACTGAAAAAGAAAACCCGAATTTCTAAATTAAAGTTTGCTTGATGGCTCAGACATTATTTTTCATTCTGTAACTCAATTGTTCATAAATATGATGTACCTATGGACCACCATAATTTCTAAATTATAGTTTGCTTGATGGATCAAACATATTTGTTTATTTTGTGACTTAGTTTGATACTTCTTTATCTTTTAAGTTGTTCTGCTACATCGGT
lncRNA_PveLR314	AGATTAGGAAGTTGAAGGGAAGCTGCAAAGGCATTCAGTTTTAAATTGAGTTTTTATTTTTGGAAATATATTTGATATCTTGTAATCATCTCTCTGGAGTTATTATCAAAATAGTAATTAACCCTCTAGAGTCTGGCGTTGATGCAAAAATGAAAATCTTCTCTCTGGTGTTTTGCAAATACCTCAAGAGTTTTGAGTCGTATCATTCTGTATCTTGACAATGCACATTGTGCTGAGCAAGTATTGGTACACTCATTTCTTCTTTGAACATAGCTGGTAGGTGCATGCTCATGGCTTTAGTCTGGAGTTGCTTGATGCATCAAATATGGGACAATGCTGTGGAACTCTTT
lncRNA_PveLR315	CTCCAGTTAGATTGTGGTTGTCTCTACTTAATATGGAATCAATTATTTTTCCGATAATTGCATATAGTGTTTGATCAACTCATACTATTTAGCATTGACAAATTACAAGTTGTATACCCAGTCAGATAATTATATATGGGTTTAAATAATAGTGAGTTCCACTATTGGGTAAAATAGTTTTATCAGTGTGTGGTTTGTCGTTTTTGTTGACTAACCACTATTTCTCTTCTGTTTACTCAATTGCTAATTGTTGTAATGAAAGAGCTTATGTGGTAAAGAACTAGTTATTTGTCATATCTTACCTTGATATTGTGATGATTGTAGGACTTGCTGTTCTCGTACAACA
lncRNA_PveLR316	CATGGATTTCTGTAACTGAAATGTGTTGAGATGAAATTGGAAGTGGTGTTCTTCAGAAACACTTAGGTGGCGTCCCAATTTCATTCTGTTTCAGAATTTTGCTCCTATTTAAGTTACCAGAACAGGTTTCTTGTAATAAACAGCGTCACACTATTTTATGTTTAATGTTAGTACTGTGGTGCCTATATTGCTAAATAGCTGTTCCATTAATGTACACCTCCCAGTGATGTAGCAAAACCCTCAATTCCTAAGCTTCCACTAAACACTTGGTTACCGGAGCTAGTATAGAGTAACCAATAATCAAACACCTTGTGGATGACTTTGCACCTCGGGACAGATTTTCTGTTGCTATTTCTGCATAAAGCATATACTTAATGTCAGG
lncRNA_PveLR317	GGTAAATTGAAGAGAAGATTTGATTCAATAACAGTGTAAAAGCTACTGTTTCTCAGCTCACTTTACTCTTTTATATGTGAAAGAGAAAGAGTGAGTTGAGTTTACAATTACGTTTAAACTGAAGCAGGTGTAGTTAAAACTAACCGTTTCTGTACAATTTCACACAAGCCCTCATACGTTTGACAATTATCAAACAACACCCAGTTTGTACTATATTCTAACATTCCCCCTTAAACTGATCTGGGGTAATGTTTTGGGTATTCTGATGTTCAATTTTCTGCTGATTCACACCAGTTTGCATTCCTCTGACTTTACATTCTATCATTCCCCC
lncRNA_PveLR318	AATTGGTCCTCTCTGTGATTTCATCTTGTGGGCAGTTTGCCAAGTTCTACATATCACCTGGTAACAGGTAGCAGTTCAATTCTAAGATTTGGATAGTTGAAATGCCTTGGTCGTTACAGGCCTTTAACAGATAAGTTACATGCTACACGGATTTAATGCTGAAAGAACATAAATAATGCAGAATCAGGAGTTTCAGAGCAAGAAAGTATATTGATCTCTCTCTTTGAAACACGTATTACATATTACTGAGTGTTCCAACAGTGTCTCGGTCCTACTCAGTGACATTCCTTACGTAGTCTATATCTATATGTATGCTGTTTCAAATGCTATAAATATGTCTCTTTGTACAC
lncRNA_PveLR319	TTTTTTTTTTTTTTTTTTGGTATCGAATGATTCTGTGATTTGAAGACGGAGAAATTTTAGTATTGTAAGGTTCATTCTTTAGTTAAAGCAGGTTCTAGTGTTATGCATTTTAAGTCCAAGTTAATTTAGTTTTCCTATCAAACAAATAATAAAGTCTAGCTTAATTTAGCCTTAATCGATTACATTTGCATCTTTGATATGAAGTTTTGTTCTTGGTATTCAGTTCAAAACACGCAGTGGGATTTTGATAATACCTTGCAAACTTTCACTGCATGAACTCATGAAGTCTTTGAATCTTTGGTTGATTGGATGCAAGGATAGGTGATTTTGGAAGTTTTTTCTTAAAGTGTTGTGTTGATTAATAATTATTTACATATACATGGTACAAAGTAGTTCACA…
lncRNA_PveLR320	CAATTTCCCTGATTTTTGGATTAACTGTTATATATATTATACGAGATTACAAGATTACACCAGCTATAAAACCTTGGTTCCTGGAAAAAAAATTCATACTGAGAATTGGCCTGGAGTATTGAGATGGGATATGAAAGCATGTTGATGTTGAAAGGACATCTTTTGTTTTCGATCTTTTTCGCTTTTGGTTTAATCTTAAAAGGAGCAAATAGCTGAGTGTTAACTCTTTTGCTGGAATAAAACTTTTCGTTTATTTTCCTTCATCTTGGTTCATTTAAACTAATAAGCACTTCAGAAATTGAACAGAAAGAAATTGTCTATTTCCATCCCAG
lncRNA_PveLR321	GTAATCTTCAAGGTGATCTTTCTTTTCGTTAATATAATATATCCCTATAATGAAACATTATATGATCTAAACGCCCCCGAAAAAGTATTTTCAGTGATATTTATCTTGTATTACCCTCTTTTTCCTTTTTTGTTTATATGCTGCTTGCTTTCTGGCCTTTTAGGAGTTATACTTTCTGAGGGTGAAACAAGATTTATATTTCTCTGGGATTTGGATAATAATTGCAGGGATTGTATTGTAGAGAAAAGTTTATCTATGGTTATATGTGTATACTTTTGTGGGTGCTGTAAGTACTTGGGAGGTCTTAGACTTGTGAATTTAGAGTGCCTAATTCCTCAAAGCTTTTACCACCTCTCAATATACCCTGAAAGTTCTCCATTGTTTTGTTCTG
lncRNA_PveLR322	GCAGTCCTTCCACTCCCACAGGTAAAGGGGTTTCTTTATGTCCTGAAAATTGTTTTGTCTGGGGCATTTGTACTGTTTAATAGTTTCTTTTTAGATTGCAACTCAGTTTAGTGTGGTGGGACAAGTAATGACTTGATATATAGTATGCAATTACTTATGAGCACTCTGCAAAAGGGAGTTCTGTTTGTTACATTTGGTGTCATCCAAGATATTGAAAATTTTTCCCCGCTTTTTGCTGGACCATTTAAGCTTTCTATGTTTCTACTTGTTTCAGTTTCTTATTGTAAGAGACTTTTGATTCTATTACTGGGCTTTGTGTTGTGTGACTGATAAGAATAGACACTCCCAAATTGATAGGAATTGG
lncRNA_PveLR323	GTCGGCAACGCTTTCTTCATTATTCTACTTACGTTTGCTATTGGCAAGAACCTGTCTTGCTCCCTTAACGATGAATGATCACTGTTGGAGTGGCCTCCTCCTCCTCCTGACTCGTTGTCTGAGTCAGCCATGAATCAATCAAACTGAGTGACTGAGTTGTTCTAGTTTAGTGCTTCCAAGTTGAGTGCTTTAACGACAAAGAGGTGTTAGTTCGGTAGAGAATGGTAAGTTTGGCCTTTGATTTTCAATTGTTTATATTGCATTGTCCACGACGTTTGGGATATTATGTACCGTTCATTTGCCGATAAGTTTCTGACAAGTGTCCCTATTTTTGGCCCCTCGGATCTCTCTCCCAAGAGCCAGCCTCAACCGTTGATTGTGGTGCTCACCACAAGAGTT…
lncRNA_PveLR324	CGAGCATGACATTACGTTCGAAAAGTCAGCCAGCGGTAGAAAATCGTTCGAGTTTTTTTGTTCCATCATCACCTTCTCCGATTCATCCGATGAGAAATTTCTTTGGTAATCTTCTTCAACTAACACCTTATCGTTATGTTTCAACATTGAATAATACACCGAATCGATCGAAAATTTCATCGAGTTTAAGTACAACAGGTCCAAGTGATCGATCATCAAAAATTAAATTTACTTATCATCCATCGGTAGTATCAAGTTTTAGTCTTCGATCAGCATGTGAAACTCGAATACCTCCAACAAAATTAACAATTAAATTTCGACGTATAGGAAATGTTATTCTATTTGCAATTTATTGGTGTAATTTTGCCAGAAAAAAAAATCTTGCTCGTTCATTAGACT…
lncRNA_PveLR325	ATAATATGAATGATTTAAATGAGAAAATCAACCATCAATTTCGACAACAAGAAAAAAACGAACGAATTCGTTCACGTTCACGTTCACGTTCACCAACATTAAGAAATCATAAGAAAAAACGTTTATCCGATGATCCAATTGTAACAACATCGACAAATACAATCACAAGCGATCAAATTGAACATCATTTACGAACATTATTAATGCCAAATCATGAACAAAAACGTACACGAACAAGACCAATTAAAACTCCAACACGTCTTGTCGAAGAAATATCTGCTAATTATCATCATTATTCAAATAAAATACTCGATACTGATACAACAAATTTCGAAGCAAAC
lncRNA_PveLR326	AACAAAGTTAAAAAAACAAACAACAAAATGGATGACGGATTTAACGTAGAAGGTTTAAACATGGGCGAGAACTATGGAGAAGATCAACAACAACAATTATCACTTTTTGATAGACTCCGATTTCCTCTCAAAATTTTCCTCACCTCGGCTGCATTTCTCAAAGGAAGTTCAATTTTAATTTGCTATTTCTTCCGATTCTTAGCGAAAGGCAAAACTGAATTTGGAGACGATTTATACTTCTAAATAATAGAATGCCACAAATGTATGTATACAGCGGAACCATTTATTCAAAAAAAAAACAAACTTTTTATAAAATACAG
lncRNA_PveLR327	CTTTCATTCTCTCTTTCTATCCTGAATGCTTTCTTTCTCAGATCCAAACCTGAAGCCATAACAGTTCCTATTGTTATCGGTGTCAGTTATCTCATTGGAGGGCTAAGCGAGTCAAGGCCTTCTTAATAGTTTTTCTTAGCCTCCATCATGGCTCGATCTGGCCGGCCCAACAGAATTGGTCTTTCCGACACCACCAACGGCTTCAGCATCACCAAAACCCCCCTTAGACCCCGCCGTTTGTAGCCACCGTTCACTAGACGCGCAAGAACTAGGGTTTCCTGTTCAAGCCAGATTCCGACTTATTTCTGCAGCCAAAATTGCTCCTGTCACCACCCACAGACTCATCGGCCCTTCCCTACAAAACCCCCCATCACTACAAAGATTGATTGCTCACCAAAG…
lncRNA_PveLR328	TAATTTTTTTTTCTGGTTCTTAAGAAATTCGTTTTGATGGGGTGAGACTAGAAGTTGTTTATCCATTTGTGGCTTGTTTTAATTTATTTTTGTTGGGTTGTAACTCTTTTTTTCTTCTGTTTGGTTGACTTTTCCCGCTTTGAATTTAGCATTTAAATTATGAAAATCTTAAAGCTTTTACCTTCACCCCATTATAGTTTGATTATGAGAGCTCTACTATTTGGTCGCCGCTCGATAACTTTTATTCTGAGATTTGTATTTATTTCAACCGAATTATTGAATCTTATGCATTCTCTTTTGCCAAATATCATATTGTTCAGTATTACTTTAAGAAATATATTGTACTTAAAGGTGTTTACGTCTTTTAAATTTTGATCCTGATTTATTTCTCAGTTGACT…
lncRNA_PveLR329	GAGTTTCAGAAACTACAGATCACCACATCAACAATAGAAAATGGATAAAAGTGAAAGAGCAAAAAATTTAGCTAGCATGCTCAATTAATATAAATTAAGATCCTGTAAAACATGAATATGTTTTATACTGTTTCAGGTTTGGCATACAATAAAATTCGCCCACTTTAAGAAAATAAGATTTAAAAATAAAGCTAGAATCAGAGTGATGATGACAAGTTATTAAAATATGTGAATGCAATCAATTAAATTTCATATGTGACCTATCTACCAAACCAAAGAATCAATTGAATCATATCAAGAAAAAAGGATCTTCATAATTAACTATGAACATGATCATGAATTGTTCTTTATAACATACTTGCCTTCAATTTTTCATGTAGTTTTTCAGGATTGTCACTT…
lncRNA_PveLR330	GGGGAGGAGAGAGAGGACATGATTATTTGGTTAATGTGAATAATGAATGTTGTCATGTTCTGTTGTTGTAGTTGTGGTTTGGCAGATTCATAACGTAATACGTTTATTTCACTTTATGGGTTACCTATAAGTTATGTTGTGTCTCCACATTTCTGAATGAAGACAGTGAAAGTAGAAGAAAATGTTTGTATTTGGTGCCGTGTTAAAGAATGTACAAATTAAACTTAAGAGGATCGATTTTGGTTCCACTTGTCCAAAACAACCGTGCCAGCCAAATGAAGCAAAACGTAGGGTCAAACTAATTAATTTATGTAATAAATGGAACCCACTTTCCCCTACTTAAGTTTTCATGCAAATAAATCTGTGGGTCTTCCTTCACACTTATACTCAGGGACGGTT…
lncRNA_PveLR331	AATTTTTAATGCTTAAATTTCTTGATTGTGACAAGTTTTATTTGAAATTTATGTAAAATCACTTCTGGTTAGGTTTGTTCCGTAGTATTCAAGTAAACAATAAAGCAAGTATCTTATTTCTCTGGTGACTCTTTACCCAATATGAGGAAGCTCAGTTGGCTTTGCTATAGGAATACTATAGAAGGTAGTCTTGGCAAACAGCTGGTAATTTTTAATTTATGATAATTTACAAGGGCATCCTTCTTTCAGTTAGAATCAATTTCTTTAACACGCCCAAATTTATAATTGAAGTACACCTTTTTCCCCCTAGAATCGAGCAATGAATTTTATGAGCTTGCAGTTTGGTTGTTAACTCTCACATTGTATTATTGCAGTGCTTGCCCATAAATTTTGGTCTTC…
lncRNA_PveLR332	TATATATATATAATGTCCTGATAATTTATACTATAATCAACAATATAGCACAATTTTTTTTTTAATATACTTTCCCCTGTGTCACTACTCACTAGGGGAAATCTATTCATAAGGTCTAAGTTTTCTATCTTCATGTAGATTATGGCTTATGTTGAATGTGATAAAATATGGTTGAAGATCAAATATGTATGTATATATACACTCTTGAAGTAGAAAATGCTTACCAATCTAGATCTGAGGTTTTTTAACAAGGTTTCAGTTTTTAGAACTTGCATGTATCCACTCCCAAAATGTATATTAGCAATTAAATATGCACATTCCGTAATGTGAATTCACTCTCAAGATTCAATATAGATTTCTTGTTATGCCCGGTTTATTAGTTCTTAAACATGTGCATGT…
lncRNA_PveLR333	TCTAGAAATGATGGATAAAACGTTATTATGTTAGTCTGCTTTCTGGATCTATAAAGCATGCTTTTTTTACATCGGTTTGTGTTGGATCATGTGACTTGGCTTCTAGAATAAGATCCCCATTAGTTGGCTAATTAATTTTTTATTTGAAATTGACCCTTTTGGAAATCCTAAAAGGGAGGTTAATTAATGTCAAATTTGGGTCCAAAGAGAAAATTCTAGCTCTATTCACACTAATCAGTGGAGCTTTAGGCGCCACAGGAAGAACTGGGGAATTAATTCTAAACAGTGTTCGCATCTTGATGCATAATAAATGTGTCATTTTATAAAGTTTATTGGCTTTTGAACAATCTAATATGAGGCGGTTGAAATTCCTTCTTTTATAGAAGTTATATATTCATG…
lncRNA_PveLR334	ACGTAAATGTTTTTTATTTCATTAAATATGAAAAATAAAGCCATTTGATTCCTTCCAGTTTTCTTTACTGAATAGAATCTACACATATTATGGCTAAACCCATTTCAGTTTGGACCGCAGAGTTTTTGTTGAAACCTGGTTTTTCATAAGTTGAATTGGATCGAGCCAAAATTGCCACCATCGCGAATAAATAGAAGAAAAGTTGTTTCTTTTACTCGAGTAATACAAGGATTCCCCTATCATATAGATACACAAATTGTTTAGAGGTTCAGTTTAGCTATTTGTTTTTCATGTTACAGGGGATGGTTCTGTTATGGTTGAC
lncRNA_PveLR335	CAACCAACAAAAACCAAACAACAGTAGGAGAAAAAAAAAACGCAAGCTTCAGCGCCATCAGCCAACACTCCAAAACAAACCAAATCACCTCATCAAAAAATCGACATTATATATGAAAACTAATTTAATCACAAGTTCGCAAAAAGAGAGGGGAAGAAACCTTCGATAGTGGAGTCCGGAGAGATCGAAGGCTACAGAAGATTTGTGCGATTGAGTGGTTTCTTCAATCGATTTGTGATTCGATTGATTTGTGCAAGAAGAGAGAAGAACCAGAGAAGTTTCGATCAATTTGTATGAGAAGAGTGAAGGTTGCAGAGAAGAGAGTGAATATTTGAGCGAATGGAGAGTGAATTTTGGGTTTAGGGTTCAAAAAACCGGTTTTTTATATAAGTGACCCAG…
lncRNA_PveLR336	GAAATAGTTTACTTATGATTATTTAAGCCCAGGTTGCCTATGCTCTATTTTTCAGTAAGAATTTCATGAAGCTTATTTTAAATTGTGTTGTTTTTTGGAGATAGTTGTAAATTTTTAATTTATGAACAAGAAAAGTATAGATGATCCGTTTATTTAGAAGTAAGAGAATTTGGCTTGATAGATAAAGGAGATTGTCGGATGTAAGTTTATTTCTTGTGGTGTATGAGTTTGCAATTGTGTTGACAACTGAATCAGAAAGTTTAGTTTTAATATATAAGATACCTTTTAGGCACTGTGTCTTTTGCTATTTTGAAGGCTTTAGAAAACTTCAGTTGAAACTTTTTCTTGTACCTTCAAAATGTT
lncRNA_PveLR337	GGGGAAATATAATGAGCCGTACCTGTTGTAGGAAATCTTTAAAATGATGAGATAAGTAATAAAATGAAATGTTGGAAAATGCTTAGTGGTTGTGCAATAAAAACTCTAGCAAGCCAATGAAAGAAATAATTAGGAAAATAATCAAGCTAAACAATAAGGGAACCCCCAATATCCTGTGAAGAATGCCAATAAGTTCAGGAGGAGTATTATGCCACCATGTGATGGAATGATTTTGAAGACTTGTGTGTGCAATGAAAGGTAATCTGCTTGATATGGAAGAGACAATTAGCGCAATGACTTCTAGGTGACCTAGAGCAAACGATAGCGGTAACACTGCTATGTTTATGCATGTGACTCTGTATATAGAAAGCCATGTAATTTTGCTCACAGTTTAACACT…
lncRNA_PveLR338	TTATTCCATAAAAATCTATTTTCTTCTGTTTCTTATCTTTGGGAGAAACTATAGGAAAATGCCGCATGTTGCCTCACAATCTTGAGTGCAATAAAGTTGTTTAAGCTGGAACTCACAATGTTAACACTGTAAAGATCCTTATTTCATGGACTTGTCTCTGTTTTTCTCGTCCATGGGAAGAATATATGAAATACCAACTGAAATGGATCATTGGCTGTTGACCAGTTGATATCTTTTGAACGACCAATGAGACCTTTATTCCAGGATGATCTATAGCTTAATTCTGGTCTTCTGAATGTACATGACTGATCAAATTTTTTAGTTTATGAGGTGGGCGTAGTGGTTTGTTCTGATCATCTGAAGTTGACATAAAGTAATCTCTTTTTGGATTATAATACG…
lncRNA_PveLR339	CAAGCAAGAAGCAAAAGGCAATCCAGAAGAAAAAAAAAAAATTAAGTTTTAAGGCAAATTTCTAGTTTAAGAATTTGTAATTGAAAATAATTGTTTCCGTTTATATTGTGAGATGTATTAGTAAAGAAGAATTGGTTTAAGATTTTATTTAACTTAAAATAGGAGAATGATTTAAATTAGAAGAATTCTATTAGGAGTAGGAATTTGAATCATAGTAGAAAAAAATGTCTTACTTTACCTATAAATAAAGGGGTTAAAATCAATTCAAAGTTACAAGAAAGGAAAGTAAAGAAAGAAAGAGTATAAAGATACAAGAGGTTTTGATGTAAGGGTATCACAGGGTATCGGCAAAATACCATGTCTAAGTAAAGGTACTAGGTTGATAGTGTAATAAAACAT…
lncRNA_PveLR340	GGCCAGACCGTACGTGCAGACGAGCAGTCTTGAAATCGTGAGCACTAAGTTCGAGAGCAAGACTGCGACCCTCACTGTCGAATTCAACAAGAACCTGCGCTCCGGAGCTGGACCAGTTGTCTTCTACCTCAACGAAGTCCACTACTACGCCAAAGGAGTCGAGTGTTCTTTCGTCGGCTGTGCCAGCTGCCAGATGAACAGAGTCGCCAACGAGAGCCAGCACTACTTCTCATTCAGTCACGCTGGTGCCAAATCCGGCAATATCAAGGTCGTTTGCAGACCGAAGACCAACTAAGAAATTTCGG
lncRNA_PveLR341	ATTTTTTTATGACTAATTATCTTTTCTGTTTAAGTTGAAACATATTACCTATAAGAAGTAGCTTGAGACTAGCCAATTCTATCCAACTAAAAGAACAGGAGCATGAGGTGACTGCTTGTTGAGTTGATATAAACCAAGGGGATAACAGAAGCTTTCAATTAACTTTAGTGAGATGCAGAAGGCAGTTTACAGCCTTTAAAGCTTTGAGGGTTATGCATCTTCTGAAAGTGAGTTTAGGGTTTTCCAAAAGTATCATCAGTGGGGACGTGGTTCTTGTAATAACTTTTTAAAACCTTGGATGCAGTAAGGGAATTTTCATGATTCTAGAGGGAGTATTTGTCAGGATGCAGTATTATGATAATAGTTCATTTTCTATCCAGTATGAAGAATTGCGA
lncRNA_PveLR342	CTTTTCAGTGGGTCCATTATTTATTTACAAACATGACATTGACTCAATTTCTTGGTGTCCTCTATGGCTTGCATTTTCTGCTCATGGTTTTTCTACTCACTAAATTTTGCTTTTGTGCATAAGTTCTCCTGTTTGTCTAATTTATTAGAGTTTTCTTTTAAACTTGGCTTGCATTCATCACTAGACCCAATGGTCTTGGCAGCGGGAAATTTGTAGCTATATCCTGACTTATTCTAAGGGAAAATCAATTTATCAGCAATTGGTTGACTCCACAATAACGAGTGCAAATGCATTTATGCGTTAAAAAGAGTGCCA
lncRNA_PveLR343	ATTTATGATATAAAGAAGAAAAACAAGAGGCATTGTGTTGGCTAACTTAACTAGCCGAGCTGATATTGGAGGCTGAATGCATTGCTGTCAATATTCGAGTACATAAAAATAGACTAATACATCAGTAGGGGTTTTGAGTCTTGAGAGTTGAAGGAGGGAGGGAGGAGAAAGCTTGATACGGAAGTCAAGGGCAAGGCCAGCTGAGGAACCGCGTATAAAGCGGAAGAGAGCAATTGCAAAACTCAATTATTATCAAGACTCCCTTGAGGCAGCGGTGGGGCACATTTAATAATAAAATATTATTAAAAGATGTAAATGGTTGC
lncRNA_PveLR344	AGATTGAAGTATGGATGAGCTTATCAAAAGAGATGGCCGTGGCCCAAATTTAAGAAGTTGTGACTTGTGAGTAATGAGTGTTTTGGGTTGGCTTTATATTTGTGAAAAGATATATTAAATTAGGTTGGGATTTAATTGTTGTAGTTGGCCGGCTTATTATTATTCTTAAGCCCAGTATTGTTTGGGCTGTTGGCTTTCATTAATTGGTGGGCTGGCTTATTAAGGAGTTGAAGTTGTTTTACTCTTTGGGCCTATTGTAATTGGACTCTAGATATTGCCCAAGTCATGTGTTTGGAGTATTGAATTTTGTAATTAATTGGTGGGCTTGATTTGCTTTGGTGGGCTAAGGCCCAGATTACATTGTTTCAACTTGGGCTTGATTTTGAACTGGTGGGTTGG…
lncRNA_PveLR345	ACAAGCTATCCCAGTTTGAACAAGGCATCTATAACTTTTCTTTAGTTGCCATTAAGACTAGAAAATTCATGATTAGACCATTAACTGCATAGGGATATCACATACTATTCACCCTTATATTACAGCACCAACTTATTAGCGATCCAAAATAGCATTGCTAGGTTAAGTAGAAACCCAAATAGAAATGAAAATATTTGTAGGAGTGACTACAATAAAGTTGTGAGGCTCCTTACATTGATATCATGAAATTAGGAGAAGAATATATGTAGAATAAAATGACCTTGAATCTAAAAGACTTTGGGGTCAATATCTAGCTGGAACTCTCTTTTCTCTGTCATTTGTATATTTATTTTCTA
lncRNA_PveLR346	ATTTCATCGTGTTTTTACTGAGTAGTTTTTATTTTAATTGCATTTTGTTGCTGATAGCTAGTGTCATAGGCTCTGTAATTGACAAACCCTACGAGTATTTGTTACTTTGAAGTAGAGTGTTTTCCTTTTTTATCTGCCTCTTTTTAGTTCATATACTGGTAACTAGTGGCCAAGGGCGTGAATTGATGTTTGAATTCTTTGCTTCACTTCATCAAGGGCTGAGATGTGATGTTTCCTAACAGCTTATATGTGGTCTGAATTTCAAGTCAATTTTTGCTTACTTTTGACTAGTGTATATGTCTACTTTAGTTCTTTCTATTTTTTATTGATAATTTAG
lncRNA_PveLR347	GTTTTCATTTTGATTGTTCTACTATTTAAGATATATTCCCAGATGATGATCGTCTTTGAATATAACGTCTTTCCCTCAAATCCAGGAACTGTGAACCAGCAAAAGGAACATTAAGTAGTTTCAGTTTCAGTTGTTGTTGTGTTTTAAATCTTGTTTTGAGTTCCCTTTTCTAAGGTTTTGTAGTTGTTGTCTTGGAAACAACAGTATATTCTATTTAGGGTTCTCTCTCGGGCTCGTTGTGTCGCAACCTTATAGCCATTTAGTATTCGCCACGTCAGTTCATGCTCGTTGGCAGACACAATAAATCTCATCAGTGTGTGTGTTGTTCCTCTCCTTTTTTCTCTCCGTTTTACAAATTCTAATCCCTTTTGTTTCATTCTGGCTTGGATGGATCAATCA…
lncRNA_PveLR348	GACGTTTGTAATGAAATTCAGAAGTGAAAGTGAGGTTTCTAAAAACTTCCAGAACTCTTTTAGTTTGCATTAATTTTAGCCAAAGGGTTGAAAATATCCTGTTATGTTTCTTGATGAAACCAGAAGAGTGGAAGCTTTTGCCTTTGACAATGGTATGAAGTTTAGTGTCATTGTTGATTTCTGGCAACTAAAACTCTTCATTCAATTTCCAAACAAAAATGAAGGAATAAATAATAGATGATACTGAAGACGGGCTTCCACTCTTAAGCACATTACTGTGTTTAGCCTTGTAACACCTCTCAGGAACCAACTGAAATCATGGATTTTTTGAGAAATTGTGATTCCTATCCTTCCCATAGCATTTTTTATTGTTAAAAGTATTAAGTGATTAGTGAATTT…
lncRNA_PveLR349	TGTGAGTTTCTCTAAATTCATGAATTTTAACTAGTGATGTGTGTTGCCAATAAGGTACACCGAAAGTCTCTTTGTTTTGCAGGAATTTGATTTCAAAGATGGAATGAAACAAGATATGCGGTTAAACTTTCATGCTTATTTGCACTTCACTATTGCAAAAAGGGGAACAAATGGTGCAAGAATTGGAATTGAAATGAGGAAGTTATGATGCGTTGAAGATGAGACTTAAAACTTGGAAATTTTTCAAGATGGGCATGCTTTGATGTTTTGATCATAACTTGAGCTATAGAAATCAGAATTCGATGATTCTTGT
lncRNA_PveLR350	GGGGGATGTTGGCAGCTGATTCAACCTGACCTACCGGAGCTCCCCAGCCTTTTCCTATTTGCCCGAAGTAGAAAACCACGGCCCAAAGGCCTAAGAAAAGGAGGCAAATTTGGACCGAGGAATCGAAGTCCGAACTAGAGGGTTTGGGCGTTCAGCCAGAGAGGTCGCAACCTTATCAAGCTGTCCGCTTGGGAGGGCCACTTAAGGGCACGACCCACATCTCCATCACTCCCGAGGGTCCGTAGGCAAGACAACAAGCGACCGTAGTACCCAGGAAGAGGTCGGGAAAGGAGCCGGTAGACGAAACTCTACTTGCTATAGGCACAGACATCCATGTGCTAGAGTTAATGGGTCAGCTATCGGACATCTGCAGCTGGTAGTCTTTGCTTTGCTGGAATG…
lncRNA_PveLR351	CGACGAAAAAAAATACACAATAAAATCTAAACAATCGATTACAATGTTGAATAGTCGTATTTTTATCGTTATGATTATCTTGGTTGTAGTGACTGTCAATGCCTATCCAATATTTGGACCATTGACAGAAGAAGAATGCAGAAGTTATTTCGTTTCGGATGATATTAACAAACGAGTTCATGCAATGTTTGCTTGTCCAAAAAGTTGGCGACCAAAAATGAAAAGATATGAATCAGCTATAGCCAAACGATCGATTGAACAAGATTCTGATGAATCGTCTATGGTTTGGTGAATAAAAAAAGAGAC
lncRNA_PveLR352	AAAATATGTCATTATTAATATGTAGCAGTTGCGTGCTGACATGGATTAGAGAAATTGAATCAACAAACTTTCTTTGTTTTTACGCACTTGCTGGAGGAGGCATAACTAGAGTGTTAATTGTCACGAGTGAGATTAGTGAGATAGAGCCTGATGGAGCTGAAATTTGATCTCTCTGAAGCTATTTGTTGGGAGCATTCCATTGAGTAATTAGTTGGTGCTGACATAGTTAACCTCTTGTTATAAGAGATTTACATTAGGTTTTTGATTTAGAGTGCCAAATCTTATTTACATAAGTTGGCATTTTCCTTCTATGTGATAGGTTCAAATTTATAATAATGAGTTCAGTTTTAAATACCTATTATCATGTTAGAATTTTGTATATGTTTTAGTGGTAGA
lncRNA_PveLR353	CATGGGTGTACATTCTATTGAAAAAATTATAATTTGTTTAAAAAGAGATTAAAATGCTTGAATATGAAAAGAAATTTCAGCAATAATGTAAACTGTACAGATTTGAAGAGGAGATTTTTTTTGGGAGAAAAGCATATTAGGGAGTGGTAATGTTATATGATCAAATTTTAAGGATGCTATGCAAAAATGCTGATTTATTTGTTTTTAGGTTTTAACGTCGAGAAGCGTGACACATATATTTAGAAATTAGAATCAAACAATCATATCACTTTGATAAACTATATACATACACACACATATATTGAAATGCATAAAAAAATCTATGTTAATATAATGCAAAAATACAGAAAAGGTATATCAAAATTTTCCTGTTCTAAATTTGATGATGACTAAAGAATC…
lncRNA_PveLR354	AATCTTCCTCTGGAGATGTATGACTCTGAGTCTGATGATACTTTGGAGTAGCTTTAATAAATGTTTATGAACTACTAATTGAATGAGTCAATTACCTTATGTTGTCTGAGCAACCCTGCAAGATAAACCATAAATGCAATGTATTTTAAAGGCAATGACCAAGAGATAAGGTTTTGGGAGGAGAATTTCTAAGATAGATTTGAAATCAAATTTTTGTCACCTTTTAGTCCTTGTTAAGATTCAGCATCTCTATTGTATACTTCCTGCATATTGGGTAGCATCTTTTTTTTTTTTTTTTTCCTAATGCTTTATATTGTTGACAAATCTTTCAATTTTAAC
lncRNA_PveLR355	TAATTTTGAAGAACGAAAATGCCCGAAATACTTATTTCTTTAACTTTTTCTTCAAAACTCAAGAGGTTGGTCTAGCAGTCAGGGAGGTTTGCTTCCTTCATTGGCTTATTGGGTTCGAATATTGGGATCACCTATCACATTGTAACTTACTTGTTCCTTGGGGCTTGTAAAGTACTTAATAGATTTTGAAGATTAGTCAATGTATGTGCAAATTCATCCGGACACCCCGATTACCAAAATATATATACAAAAGAACCTCTCTATAATAATTAAAAATAAAAATAAACTTCACATTGTAATAATTAGTTATAGTTTGTCTAGGTCTCGTTTTAAGAAACTTGAC
lncRNA_PveLR356	GTTTTTCTGAAATGTTTAAAGATTAGTATAGGTGAGAGGGAATATAATTTGATTTTGTGAGGATTGTTGGTCCGGAGATACTTTGTTTTTTTATCATTTACAAGATTGTAAAGCTCACAAGGAACTATAAAGTGTGAAGTGGTTTTATTTAATTATACATGTGGTTCAAATTTTGATTTTTCCAGAAATTTGAAAGATGAGGGAGTAACTGATTTAACATCTCTTCTCTTTGTTATTGAGGATGTTATTTGGATGATATGAAAGAGTATTATAAAGTTTGTGTTACAGATGTACATGACTTCCT
lncRNA_PveLR357	ATTACACTTGTGTCAATGCGACTTCATCTTCGTTTTTTTCTCTGTTGGTTGATGTTGTTGTTGTTGTTTCTCTTTTACTGTTGCGACGAGAAATCTATACATTGTCGTTATTCTACCATAGCTAACTTCTGTTTCAGTTCTTTCCTTGTCTTTTTCGTTTTTTTTTAATACGTTTTTCTTGTGTCTTGCCACTAACTACAGAAAACATTTACTCATGCACATGAAACAACATAGAACTTTTCTTTCAGTTTTTTTTTTCTTCTTTCGTTCTTCTCTTTATATTCAATTGTTCATCCTGTTTATCACAGGTAGATGCGCATTTTTTTGCTGCTGCTGTGTGTGTGTTTGTTGCTACTGT
lncRNA_PveLR358	ACTTTCTTCCACAATAACAGTCCTATATGAAGCTATTGCTTCCAATTGTGTTGTCGGTCTTAGGCTGTGTTCTCTTTCAATTTTAAAGTCTTTAGATACCACAATTAATAATGAGGAAATTATGAGGTAAATAGTTTTGATTTGCTGCAGATTGAGACTAGTGCTGCAAAAAGAAATCATCCCACTTTCATAAATTGATCTTATTGTACATATTTTCCTGTGGCTACAGACCTACTAAAATCTAGTTAAATTCCGGCTTTTTGCTGGAATGTTTCATAATCAAAGAACGTAACATTTTTCAAGGTTGGATAGGGTAAATAGACAAGTCAGACAAAATTTGCTGTTTATAGTCAATGTTATGATGTGGTAAAATTTCCTGTGGCTGCGGGCCTACTATTT…
lncRNA_PveLR359	CTTTATTTTTCACTTGGTAAAAGAACTTATATATTGCTGATATCAAATGTTTTGCTTATGCTCATGCTCATGTTGGGTTGTGGCTTGGAAGGAATTTGAAGTCTATCTGTTTAATTTGCTAAACACGCCAGCTTTCCTTCTACATCGTAATTTATTCTTTGCAGTATAGCAAGACATATGTGCTTTTATGCCGAATTGAACTTAGTTTGCTCAATGCATTACATGTATTAATCTTCAAATTTCTTGTGCTTTTCCGTGATATCACAGACATTTCTGTTGACTCTGTTCTATTAATCCCTTATGCAGCAG
lncRNA_PveLR360	ACATGCTTTCAACAACGAAGACCTAGAAGAAAAGTCCGACAGCCATTCTCTTGTCCAGGGAACAACCTGGTTCTAGTGTGAGCATCAACTATCTGAAAGTGATGCAAAACTCTCCAACACTTGCTGGCTTCACAGTACAGCATCAATTAACATTTAGGTTCAAGATTCATAAGGCTGAAAGGCGATGAGAAGAGAAAAGGGGAATCTTACTCATCATCTCCAAAGGCATCTGCCATGCATTATTTAAACAGAAACACAACAAATTATGCAAGTATGCCTGTTTATCAGTCTCCTTAATATACGTGGTGCTTGATTTGCTG
lncRNA_PveLR361	GGTGGTTCAATAGATAAATGGTGCACCCACTTTTGAAGGGATAAATGAGAGCTAAAAAGAACGGCTAGTTTTAAATTACCTTAAATGGAAGAGTGCTAATTGTTGGTGTAAAATTTACTCTTAAAGAGATGAGTTTTGCTTATAGGTTGGTTGGATGCAGATTGATGAGAATGATATTAATGCTTATAGTTGAAGCCAACTCATACCTTAAGGTGGGTGGAAGTTGGATAATAGCAATTAATTCTAGCTACTTCATCCAAATTATATGGTGGGTAGCTTTATAGTTCTTGAGATACCATTAATTTGTATATCTGTATTTAAGAGTATATCTATGGTGCTACCTTGTGAACGATATAGGCAGAATGAGGTATCATACCGGTTCTCAAAAGGTC
lncRNA_PveLR362	CAGCTTTCGAACCAATAACAGCTACCCCACCGTCGCCACTCGTTGCTATCGGTGCCGAACGTGTTAAACATCGTTTATCAACTCAATTGAATCCTCCGATGACCCGTGAACACTTTCGAAATGTTCTTCTGCATCTCGTTCAAACAGACGATCATTTTCTTGATATTATCTATCAAGCTTGTCTTAATTATCCAACACAATAAAAATTTATTCAATTGTTACAACTTATATGTCCCTTGCATGTTTGTCTTCGTATATTATTATTATTATTATTGTCAATACGTATATTGTATTTGTTTGTCATTATCAGAAGAAAAAAAGACGCGCACGTATCATACAAGACAATTTTTTTTC
lncRNA_PveLR363	GGAATATAGGTAAGGTCGCTTCCTCTAAAGAAGAGTAAGGGACGAGATCTTTGGGTATGTAGTTTTCGCTGTCACTTAGGTTTTCGGGGGGTTCCGGAGAACAAATCAAAAATGGGATTACCTTGTGAATCGGAAGTATAGCCTTAGCTGTGCTCCAGACTGGGGCAGCTGTTAGGATGTCAGGATAGTTTCCTTGTTTGAAGAGATTCATTCCCCCTTATGTTATGATAGAATGGAATGGGGCTTCCTTTTTTTTCTCGTTGAGCCTTTAATAGAAAGTCGTGAAGACTCTTCTACCAATCACCTAGATAAAG
lncRNA_PveLR364	ATTTCAACGTTTTAGTCAAGGTAGTTCGACAAAATTCGTCTCCGATGAAGGTATCGACGATGTTGCCGTCTACAATGATCGTGGTATCGATGTTCCCTATGATAAATCATCTCGACTTAATCCAAAGATAACTTCCTATATCACGTCAACAAACAATCATTCTGCACAGAAACCAATTTCGATTTTATCTGATAATAATCCTGTGAGATATAGTTATGCAAATAATCAGAATAAATATGGACATAATGATCTTGCCTCAACAATACAAAAACAACGCTTTTAATGCAAAGATGATGCTCGGTGATTAATACCATATGCAAGAGTCTTTCGGTGAAT
lncRNA_PveLR365	GCAAAGAGAAAATTTTTGTCATGATGTTTGAAATGATAAGATTTGCGTTTAATTTGCGGAGTTTAAGGTGGCTGAAACTCGACCGAGTTGATATTATGAGAAATGATGTTTAGCTGTGAATCGTTGTATTACTCTGTTTAGGTTGACTATTTTCCTTGTGAATTGAAGCTATTGTCATTATGTTTAAAATCTTTACGTGTTTGATTTGATTCTGTTCAGAATTTATACGTTGGTGGATCGAAATTCAGAACGCATTTGTTTATATAGTAATTTTTTTTTTAAAAGAACATATTAGTGTTTGGTTACTGTTAAACTGAGAACTTTTTCTGAAGCAAAAGATTGCAGTTTCAAGTTTTAGCGGTAAGAAAATATTAATTGCGTTCAAAAGCATAATTTCTA…
lncRNA_PveLR366	ATTTATTTAAAGCAAGTTTCTTTGTTTTCAATTTTATAATACTAACTTTATTGTCTTCTTTCTGACTCCTTATTGTTAAAGCTGTTATGAGATCTTCTGTAGTTGAGTCACAGTTTCAAGTCTTTGCAACTATAGTAATGCGTGAGAGTAGTGCTGAATACTGATATCTGATTCACAAATAGTTACTGGTGTAAGAACAATATAGTGGGTCAAAGGTTATTTAGTATTATTTTGGAGTTTTATTTTGTTTTCTATTTGTTTTAGACTTTATTTTCTATTTGATTAGGACTAGGATTCTATTATTAGTGTTAACATGCTGG
lncRNA_PveLR367	GTTTTTGAATGGTTAAAAGCATTATTGTGTTAATTTTGTGATGTTTAGGTATAGGGATTTTGAGATGATAAAAGGACTTGGGCTGACGTAGTTTTAGGAAAATAAATTTTCATAGGTGCTCCCTTAAAAGATGTTTTTAAGTGCTTGTACTTAAAAGCAAAAGTGCTTTCTACAGTAGCATTCCCAGATGCACCTTTATTATGGATATTGGGAGTTCTGTTAAAAGTGCAGTTGCTTGGTAGTGTTCTCAGAGCTGCAAGAGATAGGCGCTTCACTGATCTCATAGGGTACTTTTAATTATTTCAGTTGCACACTCCCAAACATGCCCTCATGAGTATTGGTAAA
lncRNA_PveLR368	ATTTGTGTACTAATTGGAAAATCTATGGTTGATTCTTTGTACCGTTTGAATTTCCTTCATTGATCTTGATGTAGGATAGGAAGGAGAAAGAGAGAAAGTGAGAAAGGGAAAGAACAAAGAGAAGAAAATATGAAATAGAGCAGAAAAAGTAGAGATTAGAGAACATAATAGTGATTGGGCAAAAATAGAGATATAATTTTTATTCTTGAAACTAGCTACTTCATCATTAACATAGAGCCTATTAATATGCTTAGCATGAGATGATAATTATGAAATAATCCAATGAAATATTAAGCTCTATGATAAACAAGATAATCTTATTCTAAGAGGACCTTAATCTATACAATTTGAAATCCTAAGGTAAGCTTAATCAAGATAAACCTTATTCCTAAAATATTA…
lncRNA_PveLR369	GTATTTTTGATTTCCAGGATGTTTAAGACATTTGAATGTCACCACCCAAATGAATCACTTACTTCTTTGGAAGACTTCTGATGAACTTTGATTATAAATTGGCCTTGTTTATATTACCGCGTCATATCACTGTTGGCTGAATAGTAATGACAGTTGATTATATCTCTATATTAGCCATGTGTGCTATCATTGTTCTATAAGAACCTATAATTAAAAGGATATGATACTCCACGAAAGACACAAGTTAAATGAATATTCTCAATTGTGATTATTCATTATATCTTTTCTCTATCTAGCATGACAGTTGATGCATTTTGGACTTCTTTGTCTATCTAATCTGTTAATTATTTTTTTCATGATCCTTGATGTTTCAGTTGTAAGATATTCAATTGTAATGAG…
lncRNA_PveLR370	CTTGTTTTCTACTCTCTTGAATGGTCGATGCTGAAGATCATTAGTAATCTTCTTTTATTCTTTGGTTAAATTTTAACTTGTAGGTTGTTTGGTTAATAGGAAAATGAGGGATGTGAGTGCAAAGTAGGGAGAATTCATAGAAAATTTTGGGCATCTTTTTATGTTAAGAAAATAGTTCTTCTAATAATGATTGGAATAACTTTCATGTGAACACTTCTGTTGATGCTGGAACTTCTTTCAATTGCATCCTTGCTTTTACGTCATGGAACTTTCCTTTCTTTCAACTTCTACTTGTGGGTTTGAACTTTTCCCGCTATTGCACCTGCTTAGGC
lncRNA_PveLR371	GATTCCTCTGCTGCTTCTCAGGTCTTCAAATTCTTCTATCTTGGACCTCTTTTTTGGCAGTGGAATAATAAAACTCGTGGCTATACATCATTTGATCATTACTAGATTTTCTCATGATCCTCCCATTTTTTTGTGTTGTTGCAACATTGGAAACCTTGAATTTATGTAAAACACCCATATTTTGCGCTTATAATTCCTTCATTTCTCCTTTGTTTTTCCCTTTCTCCATATGTTGGTCATTGCATTATTTGATTTTATCACTCGCTATGTAGTATTCCTATTACAAGAGTAATGGCAATTACTTGCATGTTTAAAAAAGAAAGGGTTATATAGTATAACTCTTAGAATTAAGATTTTAAATAATTTTACGTC
lncRNA_PveLR372	CTTGTTCATTATTCTTTCTTTCGTCCGTCGTCTGACTCATTCATCGAAATTTGCAAATAAATATGCGTTCACTGCAATCATTAAAAGAAGAACTACGTTTACTCGAACAACATTTTCCAAAACGAACAAATGCACCATTTGCCATTCTAACTTCCACTGTCGATGATATCACAAGTATCTATCGAGATCCAGTCAATCAACGATCAATATCTATATGTTGTAAAATATTGGAAATACCAAATAAATGTTTATGGTATACCGAAAGTGAAAATAATGACGATGTTCAAGAACAATTAACAATTATTTTCGATGAATTAAATTCGAATTCATCGAATGAAACTCGGAGTGTTACTTTACAACTTGAATCGATAATTGA
lncRNA_PveLR373	TGGTAAGCCTCCACTTATCTATTCCTCCCATATACTAATTAGTTCATGAGTTATATATTCCTGTTATCAAAGTTTTTGGAGAAGTCAAGTTTTCCGTGAACTAGACAGTTTTACTCCATCAAAAAGAAATAAGTGTCTTTGAGTTGGTCCTGTCACTGTATTGGTTTGAAAATAATTACATGACCTGCAAAACGGAATGAGAGTTATTAGGGATGTCAGCCATGTGCTGACTTAACCCCTTTGATGCTCAAGTTAGTTGGAAGCACTCTCCAAAGGGTAAGGGATTTGGAGAGTTGCCACCCTATCTTCACA
lncRNA_PveLR374	CATTCGATGGAAATAATCATCATCGAACATCGAGATATACGTCTTTGATAGCTCAGGATGATTATCAACGAAATAATTATTCGAAACCTATCGATTCACAACCTAATTATCGTTCGACGAAATCGAAACGATCTGTCGAATGGGATGAAGAAAATATTCAACAAAACGAAGGACCTAATCATCGAGATGTGCGAATGTATGACGAACAACCGCCACTAGTACCAACACGTTCATCTCGTCAACAATCACCTGACCGATCAATGGATCATCTATCTCATCCTCAAACATCATCATCATCATCTCGTTTATATCAACAAAATTTTACTCTTAGTCGAAGTGTGACATTGCCCGAAACACAACATCAATCGCGTCGTTCGAACAGTTATTACATACCAATAC…
lncRNA_PveLR375	CTTTCAATAAAATGTAGTTCGACTCTTATTTATATGGTTGTAAGTTTGTTTTACAAAATTTATGACTTTAGACATATCTCTAGGTAAAATCCTATTAAATTCATGTGCTTTACTTGGAATTGTATACCTTGTCAATTGCAATTCTTCAGTTCTGACCAATGGCAAGGTCCCAGATAGAAGACGGCTTGATTTGGGTACTTTGAACCTCTACTTGGGCTTGGAGGAAACTGATTTTCGTTTGTCATGTGATGTGGAATGCAAGGGATTAATTATTTTTCTTGGTTGTTTAAGTTAGAAATATTGCTTATGCCACTCCAAAGATCTAGTCATTAATGGTTAAGATTTTTCGGTCCAACGGAGTAGAAATGAAATTTCAATAACAGTTGACATCC
lncRNA_PveLR376	AATTAACTAAATAAAATTAGTATATGCAATCTTCCTAACTGGCTATCAGTAGACTTCATTCTTGCTTGATTATAAGTCTGCATACTAGTTAATGCTGTTTAGATGGATATAAACAATCACATTGTGCCTTATGGAATTTTTTCTGAATGAGGGAGGTATTATTTTTTAACTTTGAACTTTCCGAGGCTTACAATAGAGGCATGTCCTTTGCTGTGACTTTTTTCTCCTACACAACCCCATGGTTATGTCACCTGCCCAATTCTACCTTACAACTGAACCATAGACACCAGCGGCACATTGGCTTCTGCCATTACAGGG
lncRNA_PveLR377	CCTCACCAATCGCTGGTAACAGCAGATTGTTGTCGCCTTACGATTTTCGATTGTTTCACTCACCAAAAATGACCCCAGTCACTACCTTTCACTCACCGGCCCTTCATATTCAAAACCCCCAACATTTCAGCCTTCAATTTTTTACCGATCGCCGTCCTAATTTCTAGGGCTTACCGTAAACAATAAAATTGGTAATCCGGCCCGATGAAGGCCCCGGGTCCCAGTAGAATTGATTCAGTCGATTGGGCCGACCAGGTTTTAAAACACTAATGTAACTAAGCTGAAGCTTCAACTGAGGGTCACCAAAGTATAAAAAGCATATTTCCCACTCAGTAGGACTTAAATCATAAAAAGGCATCAAGAAAGGTGTAGAGGCA
lncRNA_PveLR378	GTCACGGCTGTGACAGGGCTGTTACCAGGTTTTCACTTAGGTATTTTATCAAACAACTAATGTGCATACAAGAACTCTACTTTAACTATAACTTTTCTTCTCTTCTTAACCATCCAAAATGGGAGAAAAGCTCCCTCATATAGTCATAATTCCTGCCAAGGAAAACACTTAAAAAAATATTCATACAAAACTCCTCTAACTTCAACTCAATTTCAATCTCTCTTCACACATCAAACACTTCTCATAATTATAGTATATTCAACAATACTAGAATAAATACTCATCTCAACTCAATTTCTCAACAAGCATAACATACACATGCATTCATAAATCTCTACTCAAAAGATTTCTTGAATTTCTACTTAGTTGGATTTACTTACCTTATGGGTAAATGACTTT…
lncRNA_PveLR379	CGGGAGATGTTGTGAAAAGAATGCCAATATATATAGTCGAACTCGAGTTTGATGAATATTGGAATATGTGCGAATTAAACTTCTTACTGAAATAAGCTTGATTTACTCAATTGTTTTGTTTGGTTAAAGCCGGTTTTTAATTTTTCCCTTTTTATTTTCCGTTTCCTTTTATAGAAGTCCAATGCGTGTGATTAGTGATACCTTGTTTTTTTGTTTTTGCCGACTTCTTTGTAGAGATTTTCAAGAAGCATTTCTCTCTGGCATTTAAAGATAAATTTTATGTGTAGTCGGATTTGTATCATGTTAGTGGTCCG
lncRNA_PveLR380	CTGTGCATGTTCATGTCTGGCTTTTCAATGTTTTTTGTAAATTGTTGTCGGGAAGATATAAGAAAACTGAGCTCAAGCTGATTATGTAAATGCTATATCTGTTCTTTCGTGGAAATTAGTTCTGGGTTAATTTAAAGTTTTAATCTTGTCCAACAATTTGATATTGGAAAAATTGTTTGCTACTTATAAGTTAAATTTAATTTGACAGAATGATCTTCAGTTGGAGACCTGTTTTGATCAATGTGATTCAATGAAACTGATGAGTTAGAGGTGCTGGATTTAGTATGCCATGTATTATTTTAAAGATGTTTAGAGTTATAGTATGCTAATCTGTGATTTTGTGTAATAATAATGGATGTCAAGAGTTTGTAAATGGCTTTTGGGATTGAGGTTATGTCA…
lncRNA_PveLR381	CATTCTTCTCATAACTTGGCTGCGAATTTGGGATGAAGTGAGGATGGTTGGGTTGATGAAACTGCTTCTTTTTTATCTTTTGTTACCGGTTTCTTTCTGCCTGTTGTTTGCTTGTGGTTAGGATCCAGTTAGTTTGCTTATTAGGATTGGTGATAACATTGTTTATAGGCCTTTTGATCATATTTGTCTAGCAGGGCTGTGCGCTCCTTTTTGGGCGTTCGCCTTGATTTTTTGTGTGTATTGTACAGGCTTGGGTCTGTCTGGGCTATGTGTATAGGCAGCTCCTTAGTTTTATTTTGTTCTATTTTTGCCCCTTGGGTCTGTCCAAGG
lncRNA_PveLR382	AGCTGCACTTTTGCTTGAGCAGGTTTGTATCTGGCAGTTCTGAAATATGAATACGTTTTTACCATTGCTATTTGGTGTTGGCAGAAGGGACATAAGATGCTGATGTTGTAGCAAAATAGCTCATGAGTGTGCCAATGATATAGTTTTTGTATATGCTTCAATGCTTTCTATGTCTCTATGAACATACCTGTGAAACGATCATAATTGTCTCTGAAAGCCTTGGCCTCTTAATATATGAAACTCTCTTTTTGGGGACACTTTTTAAAATTTTACAGTATAGATGATATCTCTGCCTGGACATTTGCGTGATCTGCATGGAATTTTACATGTCGGAATATGAGCTAACCTTGGGCTGTTTATAGATCATTTTCTGCTCCAAAATTGTTGAAATGCTACTGT…
lncRNA_PveLR383	CTGAGGTATCATTTTATTCTAGATGGGTTATCTTCAGTATGTGATTTCAGACTTTGAGGCCAACATGCATGATTTTGTTAACAAATCATGGTTTCAGCTTCCAGTTTTAACAGCATGCTCTGTATAGAATTTTTTTGGTGACAAAAAAAGCATATACATGTGTTTGCCAGGTCCAGCAAATCTGGTGTAAAAAATTTTCAAAGAAAAATGATAGATTTTGAAGCTAGTTTTGTTTTACTGCTGAAGCTAGTTTACCATCCTGATTCAGTACCTAAATATACCTTTTCAAGTAGGGAGTAGGGACTGGCTGCTGGGCAGGAAATAACATGGCCCAGCACAGCCCTTGGTTTCACAGAAAAAATTAAGGAAAAAGGCTACTGTGCCTGATCTGACAGCATA…
lncRNA_PveLR384	AAGAAGATGAAAATGAAAATGAAATGCAAAGTCTATAGCTTCTTTATGGGTGGGATTGTACGATTATGATTTATTCTGAAATATGCTTTTAAGCAAATGAGTACATCCGTAAGAGCAGCATTTTTATTGGTGAAAGAAGCAATAATGAAGTAAGATTAAGTTATCAATCTGTTAAAGTTCCTTCAGAAGTGGCCTACATTATATTTAATTTTGCCTAGGGAAAGATCACTAAATAGGTCAGTGCAGCACTACTAAATTTTGAGTTGAATTGGTGCAGTGATCTGAAAACCTGAACAAGTGTTTGTTAATGGAAATTGGAAAATAAATAAATCATGTAATGTACAAATCGTACCGATTGATATGGTATTGGGTAATATTCTTTTGTACCTCTTATTTCTA…
lncRNA_PveLR385	GTAAAACACGAAGGGTAAAATTAATTGACTTTATGTAGTAGTAGCTTCGTAAAGGAATCTGCGTGAAACTTACGATAGAAAAAATGTTATATAATAAAACAAGAAGAAGAAGAAGAGAGTGAGATCATGTGAGTCCCACTTTTGTTCTCTCTCAACTCTTATTGACTGTATCAAAGTCTTACAGCCCACGCCTGTCGGGAGGGGCTGACCCGTGAGTGATATTTCCTAGACTAGTGTGTGATAATGATCTTAAAGCATGTGCTTATGCTATTATAATATAAGACCCCTAAGCTTATATATAATAAACAAGTATTTGAACATGACATTATTCCTTTTCAAAGATTGTTTATGATACAGCAC
lncRNA_PveLR386	TCTACAACAATTTAAAAAAATTCTATCGTTCGACAACATCGAATCTCTTCATGGATACAAATCAATCTCAAACGTGTTTTGTTTTTGATAAAGATGAATCAACAAAACTTCTAATTCAAATGATCTATGAAATGCCAATAACACGTACACGTAGAAAATTTAATCTACTACGATCAGTTGATGAATTGGTTAGTCAAACGATAAAACGTTTGACAGCTAATGTCGAACGTGTTGCTAAAAAAGAAACTAAAGTAGCAAAACGACGGAAAAAACAAGAAGATTACGAAGATATATCAACGAATCAACAAGATCAGATTTGTGTACAATTATTAGATGAACAAAATCAACTGATTAATGAGAATATAACGAATAAACAAGCAT
lncRNA_PveLR387	AATTTTGATTCTCATTATTTGGATTTTCATTAAATTAATAAATTAATTCTTTTTGTTTTCGCCATTGCCATTGTATTTTTGATATTCTTTTCTCACGATTCATCTTCAACATTCATAGTGATATTGACAACAGTGTATCGAACAAATATAATTTGATCGTAGCTAAATGGATCTGTTTATCTCCATCCCATAGATTTGGTTTTTTTTTCTTGACTTGATTGAAATGACAGATTCGTTGTATTTTCTGTTATACAAGAAGTGTTTTTTTAGTGAAAAAGTTTTTTAATGAAAAAAAAAAAATGAATACTACAGGACTAAGGGGCCACCAATAATTTTTGACTTTTTATCTATATTATCTATGTTTTTAATGTTTTTATCTGAGAATTTCTTGTATTTTTA…
lncRNA_PveLR388	CCCAGGAGCTAAACATCATATTCAACATTTCATGAAATCTTTACAAGTAATAAACAGAACTCCATCCAAATCTACCATATGCTTGTAAAAGATGAACAAAGAAGAGAACGGACATGCAAAGTTCAACATAGAACAAAAATGAGGTAATAAGAAATGTGGAAGATGGGTCCAACAATCAGTTTTGAGAAAAAAAATGAAAATGCAACATAAATTTGGAGAGGAAAAAGGTGATAACCTAATTTTAGGTCTCACTTCTGACTTCTAAAAAGAAAAAGCAGCATTACCTCCACCAAATAAGCTTTCATGATACATGTAATAACAACAGTAAATGTATGAAGTTTCTGCAAACCAGAAATCTGATCTCAAAAGTGATAGGTTC
lncRNA_PveLR389	AGAAAGTGTAAGTTTCTCTTCCACATGCCCTGTATCATTTGTTGAACAATTATGCTAAAGAATCTTGATGTGTCACTGTTGAAACTATTGTATCTTTTGATCATTTGTACATCAAATCCTGTGAAGCCTGTTAACATATTTGGTTTCAAGTGTGGACTCTGCATCTGTCCATGAATTCTGTTTATGCTATGGTAACTGCCAATGTATAGGTGGTCCTTGCAAATTTAGGCTCTTTAAATGGTTGCAAACTGCATTTGCAAGTGAAGAAAAAGGCCGTTTCTATTTTCCTTTTGGTCTATGAGTATCAAAGTTAATTCACACTGCATGTTCAAAGAAACTAAAGTATCTCTTGGTTTGTAAAAATTGAGTTTGTTGAAACTTACATTAGATATGTAACAA…
lncRNA_PveLR390	AATAACAAAAAAGATCATGGCACGTTTATTCATATTTTTATCAATTGTTTGTCTTATTCTTATACATGTTCAAGTTCATGAATGTAAGCCTATTTTTATTCCTGAAACTTTTCTTCGACGAATATGGCCAACAAATAACGATTTACCTTCGGATTCGATCGAACAACAACAAGATGATAACACAGATACTGATCGACCAAAGCGAAATTGTTTGACATACAATAAATCCAATTGGATGTGTTGGTAGAAATCATCACTTCTTCATATTACTTCGTTTTAATCTCTCAAATTTCAACAGCACAAAACTTGCCTATTTTTCTCTTAGTATCTCGTTCGTTTCATTTTTTTTTAATATCAATAAAAGTTTTATTTTCTGG
lncRNA_PveLR391	AAGCAAGCCAGTTTTGAGAATTGTGCTCTCAATTGATTGGCTTAATATTTTATGCGTCAATTACCTTCTGATTCTTCTTTTGTATGGTATTCTGGAGATGGTCTTTTGCTTCCCGCACATACCCACACACAGGCGTGGAGCTATTATTTAATGAAGAGATTATATCTACAAGAAGTAAGTAATGTAGGTTTTGTTAGATTGGAGTGTAACTAAAAGGATTAGAAGTATTGTAAGCATGCTATGTGATTCAATTGGTTACTTAGAGATGAATGATGATTGAGTAATTTGGAGTCTAGATAAATTGATGAAAGGAAGAGATCAATTCTAGGAAATTTTCTTCTTGTCCGTTGGAGTAAGAAAATCAAAGCTCTGAGTTTGATGCCATAAAGCTGGAGTTAG…
lncRNA_PveLR392	CAGGAGACGATGAACACCAGATATCAATTGTAATTCCAAAAAGACGGAAAAAGCATTCAGTCGCTGTTGGTGCAGCTTTAGCAGTTCATTTTGCTTATATACCTCAACGAAGGAATGGTATGTCCGGCGCATTAGAGACATATTTCGTAGAAAAATATGCAAACATATCTCGAGCATTTTGTAGATAAACTATATTATGTGTGCAATATCATTACAAACATGAATAGCGCTCATCGTGCAAGGATTCACAATCAGTCTTAATGAAAATATTTGTACATTAATAATTGGTTTCGTATACAGTTGTTTGTGATTGAGAACCCGACTAAGGTCCAATATTTCTGTGAAAAGAAAAAGTAACATTTGTCGAAGAGATCCAGTAGCTCTTGAGCATACTGATGC…
lncRNA_PveLR393	ATTTTGTGGAATCATCTCTCAAATTCATATTGTTTTTTAGCACTTCTGTGTCACTATGCCTCATTCCTTGTAGTGCCAAGGCTTATTGGATAGCTAAGGAACTTCTGATGGTGTCTACTTGTAAGATTTTGATGTGAAGTTTTTTAACTCATTATTATTTAGGCTTAATTGAGTGATTTGTGGTTCTTTCGATTGTTTGTTATATTGCTCGAAACAAAAAGGGCCAAAGAGATGCAGAATGGTGTAACCATTGTAAGACAGTCAGTTTGGTTATGCGCCGAGTCCTTTTCTTTTGTAAGGTTGTGCATTTTATTTTATTTGACCTCTTTTCCCTTTAACTTGAGCTGCTTTTTGCCTAAGCTTACTTTGAAGTTTTGGGCGTCTTATTCTTGTCTTGGA…
lncRNA_PveLR394	GATTGTTTTATCGAACACTATTGTCTTTTAAAATTTTTTGCACCAGATGTGTGATGCTCTGCTTTAGCTTGAATGCAACCAATTTGACCTGAAAGCTACATATTTGAAATTTGAACATCAGTTTTCGGGCGGAAAGCACCGTTTTACTGTTAGCAGCTGAGGTTTTGGTATGATATTGAAGACAATGTGCAATTTGCATCAGAGACACGCACTTGCTTAAAGTTTTGGTGTTGGTTAAACTTCCTTCTCAGCCCACCTAGCTGTCGGATAAGACAGAAGTTGGGTTGCTTCTTCTTCATTATCAAAAGTTCCAATCAAATTAACATTATCAATTTCAGGAAAAAGAATAGGCTTTGTTATCTTTAATTGAATCAAGAACATTAAAATACTAGGGTTTGT…
lncRNA_PveLR395	GTTGGTGATGCTGGTGTTAGGTATTTACTATTCCCTTTATTATTTATTTATGTTTTTATATTTTCATTGCAAATCAAAGTTAGATTGAATTCTATCACCCAAATTTCATTCTGCTAGCATCAATTATTGATCATACTTACATGTATTTCATTCTCTAAGCTATATAAGTGTCTCTCTGTAGCTAAAAATTAGCAAATTTATTGATTTCTGATTCATAAACAGAGTTGTTGTGGCTTTGCATTCATTGAATTGCTTACTACTTCAAGTGATCAACCTTAAACTAATGTTTCTTTGGCGATTCTTTAATGGGATCCTAGGATGAAGAAATTGAAATGGTGAATTGTTCTAGTCAAGAAAAAGGGAATCTTAATTACTTGATTATTGCTGTTGTTGTATAAT…
lncRNA_PveLR396	CTATCCTGTTCATTGGTATCCTCCACCTCCTCCTGCACCACCACCACCACCGCCATCATCAACTGCATTTCTTTATCCGAATCAAAGTACACCTCCAGCCAACTTTGTTTACGGGCCTGCACCGCCATCATTTGTTATGCATCGTATACCTCAACAGCATCAACAACAAGTTCGAAGTTCATCTGCTGATTGTCGTCGAACGGCAACTAACAGATCTGAACATCGTTTTATTCATCCTGAACGGGTTTGGTAGATAATGAAATGTGTAATCAATGGTCAAAACATCTTTTGTTTATTTGTTTTACTTTTATATCTCAACTCTCT
lncRNA_PveLR397	AGTGACTATGCCTTTGAGGCTGGTAAGGGTCTACTTCTGTGTTATTTCACCATGTGATGCTTTGGCTATCTTAGTTATCTACAGACTATCTAGCGAAATAACATAATGTGTTCCAAAGGTCATGGACTAGCTTTGTATAATAAATTATGAGTGCAGTGTTTTTCCTGTCCATCAGAAATTTTAGGTTTATTTTATGATTGGACACCTGTATATGTTGGTTTTCAAAATCCACTTTGAATATCTTTCAGTTATCTTTCAAAAGGTCATATTCATTTAAGTATCTTGATCTTGTATATTGACCAGCGATAGTAATGGACTCTAGGACACTAACTTTCTGGAAGCATGTTAGTTTACATCTGATCCTAACTTCTTGAAGGGTGAACTCTTCATTAAAAAAAT…
lncRNA_PveLR398	CCTGGGTTTGACTAATCTGTCTCATTATGACTTCTCGTGTTTTTAAGGCATCTCTCTTATGGGAACAAATTTTCATTAAGTGTGATGCCCTACATAGTCTTGGTGGTTGTGACTGATGTGCAACTTGTTTTTATATTTTTTATGAATATTTTGGCTGTAAAAAGAAAATGTGTACTTATGCATTAATCTTAAATTGCTTACATTATCCATCGATCTACCTATGCATGTATTAGAATTTCTCTGCTTTGGTAAATGGCCTCAAAGTTAAATTGTAGGCTTATCTCTATGCTATTTTCATTGTTAATTTGATTTGTATCGCTGTTCTCT
lncRNA_PveLR399	AAAAAGTTTGTAAGATTGAGTTGTGAGTCAATCTTTATTGTTTGATCAAAAGCTGATTCTTAGGCTCGTGGTTTGCTCCCACTAGGTTAAGGTTAGATTCTTCAGGGTTATCTACATGATGAAAAATCCTGAGATTCGTAGTTTCTCAAAGATTGTGATGAGTTCAACTAAGCGGATTGGGAGATTTTCAGGTAATAGGATTGTTTTATAATTGACAAAACGCTTTAATCTGAAGCTAGAGGGAAAACTCCAGAAAGAAAATGATAATAAACCATCAATGATTCCATGAACATTACCAGATCTTATCTGAGCAATCTTATCTTTTATTGTGTGGCATTAAATTCTCATTTTGATTTGGTTGAAAATAAAAAATATTATGTGCAGCCCCAT
lncRNA_PveLR400	CTAAACCTAAATCTAAAGTTAATCCCACAGTCAACGCACTCTCCTTAATCCCACAACCGCCACTCCTCTCTCCATCTCTAGCCATTGCAGCGGCTGGCATCAAACCCTACAGCTGCCAACCCTCTCTGCCTCCCTAACCCACTGCTGCCGCCCCTCTCCCCCTCCCAACTTGACCATCTTGACTTCAAATTTGGCCGCATTTGGTCGTTACTGTTGTGCATTGGGGCTGATAGGTAGCTTGCGAAAGGACCAAACAACTGATAATACATTGATTAAATTTTTAGGGGAGTTTTACTTGCTTTGCTGGGGTATTCTGAATGAGATTGCTTATGATTAAGGTTTTCCTGATTTTTGATTAGTGATGACTTTTTTGAAGATTAGTAAACTTTGAATTGTAGT…
lncRNA_PveLR401	GATAAAAGTGATTTTCAAACCACCTTGCATAGTACCTATCCCCCCTATACTATGTTATGACTCTGTGCATGCGTAAGATTTGATTTTGTTGGCCCGAGTGGGTTGAAGGCTCAAGTGAGGCAAATATCGCTAGACAAGATATGATTTTGCCGGCTCAAGTAAGGCAGATATCAGTAGACAGGATTTGATTGTGCTAGCCCAAATGAGTCGAAGGCTTGAGCGAGGCAGATATTGCTATACAGGATATGATTGTGCCGGCCCGAGTGAGTCGAAGGCCTAGGCGAGACAGATATCGTTATACATGATATGGTTGTGCCAACTTGAGTGATGCATGGTCTTGCTGGGTCGAAGGCTTAAGCGGTGTTTGATTCCACTTAGTTGGATTTAATTTGGTTGTGT…
lncRNA_PveLR402	TGGGTCGAAGGCCCGAGCAAGGCAAATATTGCTAGACATGATATGGTTGTGTTGACTCGAGTGATGCATGGTCTCACTAGGTCAAAGGCTTGAGCGGTGTCTGATTCCGCTTAGCAAGATTTGGTTGTGTTGGTTCAAAGCATGCGAATTCTGCTGGGTTCAAAGGCTTGAGTGGTGTTTGATTCTGTCTAGGAAGATGGATTTAGTGTTTTAACCCGTGCGATGTTAGATCTTGCCAAGTTGGACGGAATTACCCTTTGGTACTAGTTGGGGTGAGAGTTTTTAGTGATTAGTATCATAGTCCATTTTTCAGTTAAGAATTAGAAAACAATTTTCAATATTTAATAGTAAAGCAATATTCAACACAGTGTTTTTCCGTTCTAGTAAAAGCTACAGTAT…
lncRNA_PveLR403	AAAGAGATACATAGAAGGGTAATACAAGTATATAGACAACCACAAGTGATGTTAGGAACGATAAAAAAAAAAAAATTAATTGATGAAAGGGAGTGTGGGGTCCTGACATGGTGACGATGATGAATGATCATTTCAATTTGTTTGACGTAATTTAAGCTCTGCAAGTTTAGATGAGTGGTTTGTATTTGCACAATTATTCTGGTTATTGATGGAGGTTTCCAGGATTAGGTAGAAGGAATTATCGAGGAGTCCGCCGGTGAGATCAGGTCCATAACCCATAGGGATGGACAGCAATGGGCAGGCTGGCTAGACAATAGCTCCACCCAAAACACATTGGTCCCGCTACTAATAGACTACCAATAATCAACTCAGAACGAATAGCTAATGCCAACTATTTTA…
lncRNA_PveLR404	ACTGCAGATATTAAGCTCAATTATGATTTGGTGTTATTGTTCTCCATATGTTTTATTCTGTCTTCGTTTTCTAATATGTTCATGGATTTGTTTGATAGGGCTAAATAGGATGAACCGCAAATGTAATGACTATAGAATTGCTTGGGAATCAGACATTTATAGATGTCTACACATGTAACATAGACTTTATTTCTTATTGGCAGTTGACAGTATCATCTTAATTTCTTTATCTGAAGAATTTGTTTAGGGGTGAACTTGGGTTTTTAAATAGTGAAGCAAGTGCTCCCAAAATCCTCTATTCATGTTGCAGATGCTGCTATTTGTATAAATATTTCATACACATCTTTCCAAGAAATCACAAGTGCAAAATACCTGCTATTTGTATAAATATTTCATACA…
lncRNA_PveLR405	TCTCAGAGAAGGTTTGTTTCCATGCCCAGAGTTCAAATTATATAGTCAGTTTCTTCTGTGGATCACTTCATTCATCTATGCAATTAGACAATATTTCAATTCTTATGAGTACTGTAACATAGCTCTGGCAAAATCTTCTTTAGAGTCAACATGTATTAACTTTGTAGGAGTATATCAGGCATATAAATTTCTAAATTCGAGTGAATCTTAGATGAGTATGATATGCATTGTACCATATGCTAATGGGAAAATTTCATTGCACCCTTCATTTTAGGTGTAAAATACAACCCATTACTCGAGATGACCTCTACTAATTCACCCTCATAGTTTGACGATACTGTTAACTTAAGTTCTGTGCTAAATCCTTTATGATTTTAACATATTGAGCAGTTGATCTCA…
lncRNA_PveLR406	CACCATTAATCAAAAACGAAGTCATTGACGAACAAATAACTGATTCCAATGTCGAACAAGCAACGTCAGAGAACATATCCGATATTAAACCTGCACCAGAACCGGAAACAGCTTCAGCATCATGTCAAGAAACAACTGAACAATCAACCGAAGATCCACCGGAATCATCAACTTGATTCTGTTTTTTTTAAAACTTTCCCTCTCTCTCTCTCTCTTTTGCTCAAATTATTCAACCGGTCGTTGTTGAATACTTCAAACAGTGAACAAAACAAACAACAAACGTCTGACTCATCCATCATTCTCCTTATGCCA
lncRNA_PveLR407	GATTAGTTAGCTCTTCCATCTTTACATTCTCCTGGAATTTGATGGTTGATCTGTTTCGAGACACAATATTTAGACAGTTACTTGCTTAACCTTTCATTTGGACAAATTTTTTCTTTCTGTGGTTTAACTTCCTAAGTAATCAATTACTGAATACTTAGAATTTGCTGTTAGATCTCTTTGTGTTTGTCTTTACCGGTTAAGGAGGAGATCCATTTGAGAAAAAATTGTCGTGATTAACCTAGAGAACCAGTGCTCTCAATTTGACTGTGGCTTCCTTTATAATGGAACATTTTAAATGGTTTTATTTCCCAT
lncRNA_PveLR408	TTTTTGTATTGGCTTTTTTATTTTCGTGGTCCGAAAAAGGTGAAATACATAATGCATACTTGAACTTTTTCGCCTTACTTTTTTGGTTAAAGAAGAAACAAAAGTCTTGTGCCACTGTTTTGCTATTGGCTATCGAGCCAGCTCGAACTCCGCTCGTTAAGCAGGCTCGCGAGCTAAGCTCGAACCCCTCTCCACTTTAAAGAGTTTGTGCCGAGCCAGGAAATCAGCAGCTCATTCGGCTAGACTCGAACTCAAACTCGTCTTCCCTATTTTCGAGCCGAGCTTGTTTAGTTGAAAACACGGTCCGGCTCGGCCAAAAAACAGCCCTATTTGTAGGAAAAATGCT
lncRNA_PveLR409	GCAAAGAATGGGATTCATTGCACCATTAACCTTTTGTAAAGCTATACTATAGACCACAAGATGCAAATTCAGCCATTACAATAAATTCTACACAATGTTAGAAAGAGAAAGCTTTAGCTATTATGTAAGCAAGATGCATGGCTGATGTCTTTGAATCAACGAGATGAGCAGAGAGGCAGAAAGGGGAAAAGGATTCAAGATTTGAAAGCAACTCTAAGCTGATAAATTACTTAAGATTAATCACAAACTTAGCATCAGCATTTATTGCAACAAAACCTAATTGTTAAATTCAAAAACTTAAAAAGTAAAATTCCAATTATTGGCTAACAACTCAATGGACTTCACAATTCTTTCTAATAAATTATATACTTTTTTAGTTTCTTCTAAAATTGCTCTTCT…
lncRNA_PveLR410	AGTCTGTTACCATGTTTCCGCTATTAGAAGAGAAGTCCTTAGTAATCCTACATTTTCTAACCTTGCTAAGAAAGTGAACCTTATCTCAGCAGGAAATTGGGCAACTATTTCTATCATAATTCTTGAGCTTATGGCGCACTCAAGAAGTGCATGCATTTTGACTGCACAAGTCCCTGATCCCTTCAAAGATTCAACTCTCAATTTCCTCTTCTCCTAACTATATATAATATTATCTAAATTAGCTAATATATAGTTCATCATCTTATCAACCTTAACTCACCAACTCCCTCTCTCACAATCATCAACCCACCTACCTTGCTGCAAATTACCCAACTACAGCCCTCCAAAGCTTGTCCTTATTCCACTCAAAATGCTCACCAATATCATCAAACTCTTCTT…
lncRNA_PveLR411	GCACAGCGACGCCGAGATGATGCCTTCGTTCATGGAGGTGGTGGCGTCGTTCAAGCACGCCGCTGAGCAGGGCGTGGAGGAGTGCTGCCCGTGCAAGAAGTAAGCGCTCTCATTCGTATGAATGATAGGCGCTGACTCACCTTGCAGGTCACAGTCACACCCAAACCAACACCAACCAATCAGCAGAGCGCTTCCCCCGAAGTGACGTGGCACTCGGAGGCGCTCGCAACCCGCATGCGCCGCAGATCATCGCCGGGCGATGTGTGTCGTATGCGGAGTACTGTGAAGGCGAAGGCGAAACTGACGGACGGCTCCGGAGCTGTGCGCGCGGCCGTATGGGCCACTGTGTCTGAATCAAATGCGCGTGCTGTTTCGTGCCGCCCGGCGTACCCGTCGGTG…
lncRNA_PveLR412	TGCTATTTAATGAGTGAGCCATGAATCTTGAATGCAATTATGTGGTGGGTTGTTTAGTTTTCTTGCGAAATTTGGATTTTTTTTTTTCTGATTTTTTTAATTGGGTATGGTTGCAAATTATGTGTTTGATATATTGCATGGTTGGCATGGAAAGGATGTTAAATTCATTAATTTATTTTCTTGGTTTTGTTCTGGTCTGGATTATTTGGAGGGAAAGAAAGTGAGGGGAAATAAAGGAAGCATCTAAGAGAATTGAAGTGGAGAAAGTTGCATATAGAAAATTGTAATAAGTATGTGTCTTCTTCAATGACACACATGTTACAAAGAAGAAAGAGCAAACTCCCTATTGGTTACAAAAACTTATCTAGGGTACTTGATTTTGTTGGCGTTTTATTAGTT…
lncRNA_PveLR413	TGAATCAATTTTTGCCTTGTGGGTTGGTTTTATTTATTTATTTATGCAAATATGTGTTCTGGACTCTTCACTCTGTAAAAGAGGTAAAAGAGAATATAGTAGTAATAAGATTTTCATGAGTTGCCGTGTGTTTATTTATGAAAGAAGATTGGCGTAAATTTGGATTTTGAGGTTATTGAAAGTCACTCGTTGTTAGTAGGAATGTAGTGGGATGATTTGATTTGGTTTTATTGGCATGAATTAAGTCAGAGATGGGTTTAAAATGTATTTGGTTCCTCAGTTTCAAGTATATGGTGAAGAATGGTAAATTTAAAAGCCAGGGAAGCGAGGAAACCAGCTCTTATGATATGTGGTGACATTCATGGACAG
lncRNA_PveLR414	AGGAGTCGCCTTTAATGGAAGAGGTATCATGACTGGTCTTTCGTATCCTTTCTGTCAAAATATTGTCACTGTTCTCTTTGCATCTTTTTGGGTTAAGATGTGAAAGATAAATTGCTGAGGTCGGAGATGAATTTGAATGTTAGACTATCAAAGCCACCATATTGTTAGGGTTTTAGTATGGTAGTGCCAGTTTAATGAAGTTACGTATATAGAGGTTATTTAACAAATGAATAAAAAGAATAAAGAAAAATGATGCTGGTAGACAGAAGGTTGCATTACATTGATGCTTATATAAATTTTTACAAGTTAGGGAATTGACAAGAATTGTTTTCTCCACCGTTGTTGAAATATGATGATGAAACCTGCTCCTCATCACTTAACCCATTTGTGTGATAGATA…
lncRNA_PveLR415	GTTCAACCTTTAAAGTATATGAAAACAAATTACTGAATTTAGATAATTCCCAATCTTAGTTATGTGAAGTTATCTTTTTCTGTGGTCAGATATTTCCACTTGTGCTTTAGCTTGACTTATAGAAGTAAATTTATTTTCAATGTATCCATGCTGAAAAAATGAACACAATGGTCCTTCAATGGTTTAGCAAGTAATGGTGAAAAGTTGAGGTTCTGCTTATTTTTGCATGGTAGTGCTTTCACAGGAATACTAAAAACAGGGTTTGGACCGGATTAAAAGTGTGAGAGAGACGTTTAATTGTGTTCACAAGGGTATGGGACAGTTTGAGTTTCCCCTTTTTGTTTTCTAAAGAATTATTGTTGATTTTTTTCTTAAAAAGAAAATCTTTGAGGTTGCA
lncRNA_PveLR416	CATCCTACAAACATGATATTTGTCATCACCACAATAGTGAATCCTTGCACCTACAGCTCGCCGTCACTGTTGTTTTGCTTGAGTGTGTTATCGCCATCACCGTTGTTTTGATTTAAAGCTCAAAGGGCGTCGCCGTCGCTTTGCTTCACTATGTTCACTCTTTCGCCATTGTTGTCGCCACAATCTTGTTTGAGTACACAAGGTAAATGATACTTTATTTTAGAAAGAGAGCGCATGATGAAGCAGTATGGCTAGAGAAAAAAGAAAAAAAAGTGACGATGAAACAGGGAGAAGATAAAAAAATGGTCACATGATGAAGACGTAAGTGATATAAATTAAAGAAAGAGATCTCCAGATAAAGTAGTCTTGGCAATGATACTCGAC
lncRNA_PveLR417	GCAAAAGTTGACTGTTGTTGCTACTTGTTTTTTTTCGATTTTCAGTATTTACTTACCAGAAATCAACTCCGTTGTTGCCATTATATTTACCGACATTTTCTCTACAAAAGCCCCAACATCCCGCCTTTCAATTGTTTGTCGATCATCATCCTAAATTCTAGGGTTTTGGGTGAATAGAGAAACTATTAACTTGGCCTAGTGAAGCTCTCGGGTCCCGTTTAAATCGGTTTAACCGATCAGGCTGGGCCGGGTTCTAAAACACTAATATAAAGGAATTAAATTCAAAGGTGGAGCAAATCCAAGAAATCAAGGAAGATTAGATTATAGCTAATTTTCCTATTTATTGTAGATAAATAATCTTCCCAGTTATAGCTTGATTACAGGAGTTAGTCTTTGGCA…
lncRNA_PveLR418	ATTGTATACCATCTGTTATATAGGTGGTCGTTTAGAAGTTCTCTTTATGTGTTGCTCTCTATTTACATATACTGTATATGCAAAATAACTGATATCAGTCATCAAGTTGATCACACTCTGCCTTTTTTGGATGCATGATATTACGAACTTCTATTGTGTAATGTGTAAATTAACATGTGAATGGTGGAATCAGGAGAATTTTTTTTCTGTTATCTGGATGATGTTAAATGGATACATAAATGCCATTCATTTCACTTAAAAGTTGCATCACATGTATTGCACCTGATTATGGTATTGCTTGTCTTTTCTTCCAAATCATGCATTTACTAATTTAAGTCTTTTTCATTTAATTGGCTTTTGTTTATCTTCAGAATGTAGTCAAGGGATCCTCTG
lncRNA_PveLR419	GAATTAGTCTTCCACGAGAACGTTGTGGTGGTCAATGTGAATCTGACAGTGCTGATCAATGTAGTTGCTGTTCAATTGCCAAAACATATATTCAACCAATTGTTTTCGATTGTTATTTCAATGGTTCACAAATAGCTGAAGAAAAAACAGTAGATATTCGACGTATACAATCATGTAATTGCAATACTTGTGCGGGTGGAGTTTCAAATATTCGAAAATAATTATTCGCAATAAACATTTCTAACTTTTCTTTTATTTTCATTTGCAGTGGGAATTTGGAAAAAGTAATATTTATTCTGAAATATTTTATTAATCATCAGTACATCTTATTTTTCTTTTGAAATAAAACAAG
lncRNA_PveLR420	CTGCACGAAACAAGCTCATTAGAGTAAGTATTTTTTGCATATTCCATTTCAGACTATGCATAATAGAATAGCAAAAAGGGACTTGTGCTGTGCATAGTCTGCTATAATATGTTCTCTGTATTTGCCTTTGCTAAATGCTTATTAATTACAACTAATGCTAGTCAATTTCATATTTAATTTCCAAGAGTTTTAGATAAACTTAACATATAACAGCAACAAGAAATTCTTCTGATTCAATGAGTTCGAAGAAGGGTCCATGTCTCATCTTTCACTGCACTATACAATCTATGAGAAATCTGGTTTATTATTTTGTAAAGAAAGCAAATGAAAGGTGGACATCATAATAGTTATTATGGAAAATTGGTGTCTGTAAAGTACGGTTCT
lncRNA_PveLR421	TTTTTTTTGAATGAGCTCAGGCCTGCCTGCCACTAGTAAGCTAGTTTCACTGACTGCCTCACCTTGTTTGCATTAAATATTATTCAGTTTTGACTCACTTATTTGATGTATCTCACCGCCAGGAAATAACTATTTGTGATTATAATTTGAGTGCTTGAAATCTTGTTGTGCTCATGTATATAGTTTTCCATTGCCCAGACATGAGTGAATCTATCTGTTCTCTCTCTTCATGTTGTTTCTTTGTGAGTGTTATGTTGAGATAAGATGGTTAATATGTGTATAGATCGAAGAAGGCTCGAAAAACT
lncRNA_PveLR422	TGTTGATTCCTAAATTTGCTGAGACAGCGGAAAGTAGGACAATAGCCATTGAGAATACTCAAAATATCCTAGGTAGATTTGACGGAGATTCATTTGTCTTGTTGAACTAATAGAAACTTATTGCTGATATACTCCAGTAAATTATATGCTCTTCCCAAGTAAACTATTATTCTTCAAGGATTCTTTCAGTTTTGCTTTGTGATTTATGTGAAATTTGTTAGTGGATTACTTATCTTATGAAATACGTAGGTGCCAATTGATTGAGGAAAAGGTCTTATTTTCTTAACTTTTTCTACACATCTTCTGTTTTTAGTACCCTGAACCTCATACTCCATCAATCAACTGTGGTCTTGTGTATACTC
lncRNA_PveLR423	TTTGGTTTCTTAGCAGCCCAGCGAGGGACTAGGAGTCACGCTATTAATATTTGCGTGCTCACGTCATCATTGTCCCCAGTCTTGTACGGACGCCACGAAACTTCACCACGTAACTTGTTATAAAAAGAAAATAAAAAAAGAGTAATTATTCTCGTTTAAAAAAAAATCTCTAGCCACATACTCACGCATCCAATAGAGAAAGAAAGAGAGCGGCCTCATCATGAGAAACCAAGGCGGGCCCGCACTCAATGTCCTCGTGATTCACATACTTATTCGTTTCCGGTTTACCTATCATGCATCTCTAGGATCCGACGGATGAAATTTGACAGGTATCGTGTGGGTCCGTTGTATTGAAGTAACTGTTTGTGCCCATATA
lncRNA_PveLR424	TTAACTGCTTTTGAACACCCCTAATCCAGACAGGAGTGGTAGCTCAAACGTTGCCCCTTATAGCTCAACTCGTCTGGTGGGTGAGATGTGCCTTAAATTTTCTCTCCTGAATGGCCTGTTTCCTTCAATAGCTTTCTTATGTTTCTATTAGATGAAAACTCTTAAGAAACATGGCATGGCCTGCTCCTAGATCTTTGGATTAATTGAGTGGGGTGCAGATAAATTGCATTTGATGAAACTAGCTGTTCTGTAATATTTTCTGATAACTCTTCGGAGAACTTAGTATGCTTGTGTTGAAACTTTTTTTATTCAAGTCAGATTGGCAATCTTATAAGAAAGAAGGTTGGTAAGAAAAATGGATCGCAAGGCTTAAGTTGAAGTTATAAATCCATATATTAA…
lncRNA_PveLR425	TGTTCATTTGTTCTACGTTTACCAACAAAAGGTTTATTTCAAGTAGCAACAAATGCATCAGTAAAATTAATCGAAATAATTGTACTTGCTAGTCGAACAATGATTGATGCTGAAAAACATTATCAACAAGAACATAAATCGAGTATTTTACCATTTTCTTATCGAACATTAGCGTTTAATCTGTTGATTGAATTGACAAAATTACCAAGATTAGATTCGAATTTATTGATGATTGATCGACATTGTCGAGCTGTTTTAGATGATTTATTGACATATTTTTCATCGATATCAACGATATTAAACGATGTGAACAAATTAGAACGTTTACGGACATGAAATCATAATAGTTGAACTGTTTGTTTGTTTTATTAAAGAAAAAAAA
lncRNA_PveLR426	CAAAGTTGTGAGGATTTCATCACCACCTGCTCTAAAATCATGGCCTTGAAGACCTTTTAATCCCTTGTTAGTTGGTGAGTTTTGGATCTTAATTACGACGTCTCATCCTACTTCACACCTAATTTTCACTATATCAGTATATTGACCTCACTTCCAATCAATTTGCATTTCAAGCTAAAACATATTATCATCCATTACTATGTCGGCAGATTTTTGTTTAAGTACTTGAGCTTAAGGTTTGCTTAAAAGGGATCTCTTATATACGTGAAAAGTTCAACCATAGATATCAGGCGTATTGCGCCAAAACTAATAAATAAATATATGTTCTTAATCATGTTTCTTCCTCTTATTAATATCAAGATTTTGCATGTGGGTTTATAAGAAAAAATCCCAAACATG…
lncRNA_PveLR427	CAATGCTTAGAGGCTTGAGTATCAAAGATTGCTTCAGCTTGAAAATTCCTGAAAGACTCGAATCAATTCCTCTCCCAGGCGAATTTGAATGCATAGATAGACTAAGTCTGAATAACTCAAAATACTTTGAACTCTGAAGACTGATTTGTTTTTTGTGGATGTATTGCCTTTCAATGTCTCTTTTCAATTTTGCTTTTTGTTTTTGCTTTTGTGCTTTTTGCTGAACTTTGAGTTTTCAGTATGAGTTGTGTAATTTCATTTCCAATAGGAAAAGAAAAAGAACAATAAAACGTTTCCCTGTC
lncRNA_PveLR428	CGAAAAGAACTTACTTTCCGCAATTGTGTTAGTTGTAGTTTCTTAGAAATATATGGGTAGTGTACTGATATTTATGAAGTGTTCATTTTTGCCTTCTCAATGCCATTGAATTTGTAAATAATGGTCGTACTAAGGTCAATTGTTAACACATGAACCAATAATTTTCTTTTCAGTATAATGTTGACATTTCATCCGTTTAGTAACTCTTTTACCGTTTGTTAGATAGTCGTTGGAGATGATGGTGCATATTTCACAAAACCTCAGGGGAGGTGAGTAGTATTTTTTATACTTGTGGGGTCTTGCACCAGATCTTGCGTCTTCTCTAGAGCTG
lncRNA_PveLR429	TGCCAGTGGTCGTACAACAGGTAAGATGTTTATTTAGTTTCTACCAATGTTTTAGTTAGCTTGATTTGGTATATATTTGGGTTAACCGGCAAAAGTACCTTATCAAACATCAAGTAGTATTTGTCTTGTTCTTGAAGAAGATAGTGTTTAATTAGGAAACTCTCGCTCTTTTTTTCTTCTTCAGGTGCTAGTCTTCATATGACAGCTTAACAGGGTATTTGAACTGGGTTCTCCTCTTTTTCATTTTTTACTTTCTTTATTGTATTTTTAAATGAATCCAAGGTCTTAGTTAAGTTTAGCATTTCTTTTTGACGTATTTTTTATTGAGT
lncRNA_PveLR430	CTCCCATCAGATCTGAGGTATTAAGATGGCTGGGGAATTCTTTATACTTTAAATAGCTTTGGTGAATTGATAAGCAAATGCTGAAAAAAACCTACCTTTATAGCCATTCATTCGTATTCACTAGTTAGGTCATCTCCTGGGCAAGACCTAAGACACCTCTTGGTAAGGTAGGAATGGTTGGAAGAAGCAGAGATTATTGATTTTGATGATTCATTGGAGTTTTATAGCAAGAGCTGGTGACCTATGTTAGTCGTGAATGTTTTGCATGCAGAGTGAATAGGGATAGTGAGGGGTTGCTTTGTTACTCTCTACCTATTCATGCAGTTGTAGACGTAACCAACCAACATTACCTTGAAGTTTCAGAC
lncRNA_PveLR431	TACAGATATAAGTTTTGTTAAACACAGACAGCTGTAAGACGATAACACAAGAATGCCTATAAAAACTAGTATCACCATCTAGTACTAATATTTGATGTCCATCAATTTATTTAACCATAGTATAAATCCACAGAAAGGAGCTTGGTGCGGTTCTTGTCATGCAACAGTCAGGCCTCGGGGTACTTGCATATGAAAACTAGTGCACTCTTAAGGAGTCATTACACGAGTAACAAGAATCACTTGCAGAGAAGGTTGAGGAATATAACGTGGGATTCTGGAACACCTTTCTGTATCACTAGTTCCTTTCTGAAAAATTTCAAACAGTTGAATTGTAAAACATAAAAATTAAGGGAGGGTGCATCCGATTGGAAGTAGAGGCATGAAGGGCGCAC
lncRNA_PveLR432	ATTCAGATTTTCTTGTTGACAGGTTAGCATGTTTAGAATTGTTATTATTTTGGTGAATTATGTGCTTACATAAAATTCATTGTTGGCTGCATAGATTATGGTATTATATTAAGATATAGCTTTCGCCATGAAGGGCAACCTTCACCTATATAATAAAATTGGGAATTATTTCTTGTTGATAGTGATGCTTCATTGAAATGAATGACTGGCCGTATAATACAATGAACATTTTTTTAACAGATTTTCTTGTCTCCTTTATTCCTTTTCTCCTATGTTATGTTCTTAACCACTTTAGGAGTCATTAGCTGTAAATCATATGTGAATTGTGGGGTTGCCTTAGTTGAATGTGTTTTTTTTGTTAGTAACAATCAAATC
lncRNA_PveLR433	CAGAACTGAAATAAGTCTATTCTATATTTCCTTCAATAAGTTACACGCCTATTAATAGGCTGGGAAGTATGTTACATCTGTACAAAGATAAATAAGGAGAAAAACTAGGAAGTAACCTAAATCCTTTTAATTTTAAACTACAATTTGTAATTCCTATCACTTCTAGGATTCTGGCCTATAGAATAACTAAAATCGGCAAGAATCTCAACAGCTGCAGATTTTCTCATCCAATGTTGTCTATTCTTAAATTGTATCTCAACTATGTATGTTTTACCATGTATTATGTTTCATATGCACTACATTGTTTCCTTTCCAATTATGACTTGTTTCTTTTTATAATGAACAAAAAAAG
lncRNA_PveLR434	TGATCGCGTTTGGAATTAACTTCACTGCACCGATTGTTAGTGCAGATGTGTACGGTTATGCTTATTTACCATTCTCAGTTGTTCAAATTGTCAGAAATCAACTATTTTCAGTTACATGCAATGGAAACGTTTTAATTTCAACGACTGATACCAATCCTGCGCCATATGTCGGTTACTCATACTCAAATAAGCTCGAAACATTCTCCGGATTAACCACTGTGCCCTACGTCCCGTTTTATAATTACCTCGGTTCTACTATTTCAGCGAGTGAGGCTTCTTCTATACAACTCTCCACTATTTCTTCATTGACAACCGCTGATCCAAACTCATCGTCTTCTTCCGCTTCTCTTTTGATTCCCT
lncRNA_PveLR435	CAAATCAAAGATTTAACCATGTTCAAACTCTAAAAAATGTCAAAACACAATTTAAAACTCATAGGATCTATTATCCCAAAATTGAAAAAATAAATCATAAGAAAATGAATTAAAAAATTGATGTTTGCCCAAATTGGGCAACCACGATCTGGCTGTTGCTTGGCCACATCATCCTGGCATGATTTAGGCAAATCGCGGCCAACTAAGACCTACATGATCTGGGTAAGAGGCGATCAGATCGGACCGCCAATGTTTGGGCTAATAGGGTCTTGGAGAAGGGAATGAGGAGAAAAAGAGAAGGAGAAGATAAAAGAAGGTGAAAGAATAGAGGTGGCGAAGGAGAAGGAAG
lncRNA_PveLR436	CATGGTTTCGTGTTTTGGAAGGGGCAGAATCAATTTGTTTGTTTGCTTGTATAGATTGATTGTGTTGATGGTGTTAGATGGATTCAATTGAAGTGGGTTTTCATATTCGAATTGGGGAAGATTTGACTTTAAAATATTGGGAGATTGTTGTAACAATGGGGATAGCAAGCTTTTTGATATCGAAGCCAGGGAGCAACCAACCACGGCCTGGCAGCGACGGCCAAACCTAGATTGGCTTGCCGGCCAGTGGTTATGTAATATTTTTTTTTTTAAATTTACATGTTTTTAATTTAAATTGGATGAATTGAGATTTGAATTAGAGCTTAAATAGTTTTTGCTTTTTGGAG
lncRNA_PveLR437	TGCAACTTGGTGGACCAGATAGTGAGTATTTCTATTTAGAACTGTGATAATCTAGCTCTTTATTTTTTTCTCTCCCATTTATTTGTTTCTTCAATTATTATAATAGGTGGCACATGAGAAGCATAAATATGACTCAAGTAAATTAAATTCATAATGCTAATTATGATAATAAGTTGTGATGTTAATTATGATTAATAACGTATTACGTAGAATTTGGTGTCTGGCCCATGATAATTTTAATGATATGTTCTTTAGCCCTTGATTTCAATAACTAACACTATTGTACTACACTCATTGCACTGCTCCTTTTGCTGCTTCAGGCTGCTGTCTCTTCTCTGTGAAATTTGCTAAGAACTGTTTTATTTATTGATTTTTAATGTGAATATTGGGTCAAATGAC…
lncRNA_PveLR438	CAAAGCATCTGTTCCAGGAAGGCGCTCGCACAAGCAACCGTTGTAGAGGCGCAACGCGTTCGGAAGCACATTCTCCAGCAGCTTGCGGGAACAAGCGTTACCATTGCACTCGACGGCGGCACGATCCTTCGAAGGGCGTTTGTCAACCTGTGTCTTGGCACTCGCTTTGGCGTTCGCTTTTGGAGGTCCCATCGCGTTTCAAAAATGGATGCGCCAACCGTCGCGAAGATCCTTGCAGACACCGTTTTTGAACTTCGAAAAGAGCACGTGTATGCAATTGCCTGTGTTAGCGACAGCGCGGCGAACATGATCAAGGCAAAATCGCTTCTAGCAAAGACGCTGGCGAAGACGAAAGCACAAGAAGACGACGAATCAGAAACAGAGGACGACGAACACGCG…
lncRNA_PveLR439	GTCTAATACTTGGTTGGGTAAATTTTTTTGTTATTTTCTTTCATAAATTTCCTGTTTGTTTGATCATTAATATTTTTCTTCCTGATTGTGGCATTTAAGGGCTAGATTTGAAAGTTCTTTGTTATGAGTTAGAATCGGAATGGGAATAAGTGCATTTTGAGTATAGAAGAGCCCAAAATAATGTAATTAATTGATATGTTGTGCCAATGGTCTTGCGCTTAAATTCTATGTTGATTTTCTATTTCTCTTATTTAAGCCATTGTAATTTGATTTTTTGTGGTATTTTATTTGTATGTAGTTCCATTATGTGTTGTTA
lncRNA_PveLR440	GTTTCTTTGGTACTACATAATAACTATTTAGTTGAAGAATGATCTTAATGGCAAAAACGTTCCATTTCGGAAATATACTCTGTGCTGCAATCTACTAGTGTGCTTCACAAAATGTGTTGACAATGAAAATTTTTGATGTAAAACTTTTTATAGCCTGTCTTCACAATGTTTCTGATTAAAAACCCCTTCAAATAACTTGAATAGAAATTCAAGCTGAACATGATATAGCAGCTTACAGCAAACTAGCATTCTCGAAATGTATCCTAAACAGATTGAATAGATAAAAATTAATCATGTGCTTATGATCAACGTATTTCTATACTGAATGATTCTGTTTCTCCTCTGTTTTGACAGAGAATCACTGAGCAAGCCGGTG
lncRNA_PveLR441	ATTTAAAAAAAAATTATTTGTGATTTAACCCAAACGGTGAACCCCGAACGTGGTGACACAAATTATAAATCTTTTAATAAAAGACCGTGCAATAGGACACTTACAAGCAGCCGTTCTTCAACGACACAAACTTTCAGTTAGAGATATGGTGTAGTCTGCAATATTTACGCAAATTACATCTGCACCTTGAACTACACTCATTGAGAGGCTGCAAGGTATCGAACGTTCAAAAGATTGTCAAAACACATCGAGCAGATTGAATTTCCATCAATGTCTTTACAGAGATACATCGTTTAGTATGTGTTTATAAAACAAGAGGAATTTTTAGAAGCAGCCCAACATATTGTAGAACGACTTTAAATTCTAGCTCATGGATACACAACATTGTTTTAAAAGTCG…
lncRNA_PveLR442	TGGCTGCTCTTGCTCGAGCTGAACCTCCATTATTTTTTTTTTTTAGTAAAATCAAGAACGATTGCTCAAGCTAAGGAGAAGAAGATAAGAGAAATGTTGGTGTTGATTTGTGGGATTTGCATGAGAAGAAGATAAGAGAAATGTTGGTGTTGATTTGTGGGATTTGCATGAGAATTTATAAGGGAGGGAGTTGAGTTGAGTTGCATGAGGGACTGCAACTGGCGAGATTTCGGAAAGAGGCTTATCCGAGATTTGAATTGTTGTCTGACTGTGAATAGTGAGGGGGGTAGGGGGTACAGAATCAGGGAGGACACTTGTTGGACGATAATAAATTGTAATTACTAAGTTTAGAAGGGGAATTAAATTTTGGAAATAGATTATTCACAGGAATTTATTAGG…
lncRNA_PveLR443	CCTAAATCTTTTGATATGTTGATATATATTCTACAGTATGATTCACATCTGTTCGTATTCTTAAAAATATCGATACAAATCGATACAACTTTATTAATTTGAGCTAAAGGCCTAAAAAAAATTCGGGTCGGATCCGAATTACCCGACCTAATTTACTAAAACCTGTTCAAATTTACCATTTTACATGGAGAAAGTGAAGAGGAACATGTGTTGTCTATTTTGCATCATAATAATAATACAAGTGAAAATATAGATATTGACATTAATCTTGGAAATGATATGAATAGTTGAGAGGAAATGATATATATTCTTAATTTTGT
lncRNA_PveLR444	TCATTATCGAGTGATGAAGAGAAGAAACAAGAACTCGATGGACGCGTATATCTGATCTTTGGTTTAATCGAATTCCGAATTGAAAACTCCCAAAATGCGATCAAATTCTTCAAACGATCAGCCGACAACGGAAACGATGAAAGCAATTTCTATCTCGCGGAATGCTATTATCACGCGTACGGAGTTCCTCAAAATATAAAGAAAGCGAAGAAATATTACTCGAAAGTTTCATATCATCTCGATCTTCCTCACGCTAGTCACTCTCTTGGTCTCATTTATTACTTTGGTATCGGAGAGGAACTTCCCAA
lncRNA_PveLR445	TTTTTGGCTTGATAAGTACCCATTCTTCTGATTATTTGAATGATCTGTTTGTAAGTGCATTATGGTTCTAATTTCTAATTTGCTGCAACTATATCCTGTGTGCATCATCTTGTTTGGTAATGTTTCTTTTAATTGTGGTATTCTTCTCATTACATCACTTGCATATTTGTCAAAATTTTTAACAACTCTAAATTGTTTCATTAGTTCTTGGGCTTTCAAGTAGTTCTGCTAAAGTGGTGGAATATGACTGGCAGAATAATATTCCATAAATAATATGCCTGCTCTTTCATTGCATTTTAAGGTTGATAAAATTTCTCAAGCCG
lncRNA_PveLR446	GCTTGGAACAAAGTTAAATTGTACCAGGGTTGCAAAACTCAAACCCTATTGCCAGCCCAGCATCGGCCACAAGTTGATTTTTCCTACCTTTACAATTTACTATTGTATACTTCTTATTTCAGGAACCTATCTCTTAAGCCAATTTTGTGTTTAGGCTACACTTCTAGTTGGTGTCTCTAATGTGTCTTTTTATCTAATTGTTGGTTTCTGAGTGTTTTCAGTCACCAAACTTCACACCAAGAGTGGGAGCTGGTGTGTTGATGCATTTTTTAACCTTCATAGTGCCCCTACTATAAATTTCTCTTTTGAATATCTTTAGGCTG
lncRNA_PveLR447	AATAAAAGATGTTACTGAAGTGGTTTGTTCTTGAAATTTTCTTATTCGCTATAGGCACTGCTGAAATGATTTTGGTTTGATTGCATTATCTTTTACATATGGATTGTGCACTGCTTCACCAAGGATCATTTTTTTGCGACTTTTTGTGCTCTGCTTTTGAAGTTTTTGTATTCTTCCGTGTTATTGACTTTTCTTCTGTTGGTTGTAGCCCCGTGATTGACTTTTCTGATAAACATTGTGCACCACAATTTTAATTAGCTTTTGGGAGTGAGGGCTATTCTTTATTTGCTAATAATGTCTGGTTATAACATGCTTTCTGTTAGGGTTGATCAGGTGTTCTCATTTACATTGTACATGTCGTGTGTTTTATGATACATGGTGTAATGTGATTAGTTCTTT…
lncRNA_PveLR448	CTTAAATACATAATTTTGTCATAATAACTCTCTATTAACATATGTTGTTTCGCTTTAGTAAGAACAATACAATCTAATAAACTATCCTTGGGTGGTCGGTTAGGATGATAGGGATTTTTGGGTGTTATATAAAAAAGGTCTTGAGTTTTATTCCTCTTGATTGCTAATATGGGTGGTTACAAGAGAGTTTATCTTATTATTAATTTTAGAGTCTTAAAGAATTAGTCGAAGTGTGCGTAAATTGGTTTAATACTTTGATAATTAAAATATTGAATGGATTAGAATGTCTTGTAATTTAAAAATAACC
lncRNA_PveLR449	CCTCTACACCGGCCCAAAGAGTGCTGGTCCTCAAGTTTGACTCCGCTAGCACCACTCGCCAGTCCCTCCGCTCCGACGGGATGGCTAACACCTTCTGGGTCGCAACATCCAGGCCGTCCCCGCTTTGCCCAGCCCGATTATACTCAAGCTCTGCAAACAAAAAACACAATCAAGATTTAGCAATCAAAAGAACAAAAGAAACAACTAATTTCTCACCAGTAGCTCGCCAGCCGATCGGGATCTCGCCCTGACCTCTCTCTCCAAAAATAGCCTGACCCCTCAGGTAGAAGTATCAATCCTTCCAGTTCTTATCACTGGACCATAGG
lncRNA_PveLR450	CAGGCTTCTTGCCGTCGATGGAGTGCGGCCTTTCATCTTTCCCAACTTTCTGCCGCCGATCGAGCGTGGCCTTTCACCTTTCCAGCCAACCAGCAACCCACAAACAACTACACCCTAAAATCGCCGGCCAACAGCCATTACACTTTGCGTTTTTTTGCATTTTCCTAGACAGATCTTGGTCAATTCTCACACCGAAAATCAACAATGTCTGCACTGTTCGACTCCCCTTACTCTCCTTTTCAAAATCCATCCCTCCTTTGACCCTCCCCCCTCGCAGTTTGTTGCATGCGATCTACACTTATCGCCACGAGACAATCACGGTTTTGAGACCCTTTCATTCGTTTTTCGTTGGGTTTTGGTGTTTGATTGGCGGGGTTTGTTGTTTTTGAAGTGTTGTTT…
lncRNA_PveLR451	TGGGTTGGTTTATTTGTGATTTTTTTGATTTTTTGGTTTCTGGGTAAAGTACATAGCGTGAAAAATACATGCTTGAATGGTGGCTTTTGGATTGCTGGGGTTGAATTTGTAGTTTGCTATGCGGTTTGGATGAGGAGAGAGTGCTATTAAATGAGCAAATTGGGGTCATGAGTATAGTTGTTGTCGGTTTTGATTTTGGTACTATGGAGAGTATGCTTCTCATTCATTAATGTATGGTTAAGAAAGGATGATAAAATGTAGTTTTTGCTGTGTTCTTTTCTTATGTGGGTTTAAGTCAGTTGAGAATTTAGAAAGCAGTTTTGTACTTATGCAAGGACTATGGATTGAGG
lncRNA_PveLR452	GGATTGTTGTCATATGAATGTTAAGGCAAAGGGTTATATTGAATTTTGAGAAAATGGTTAAGCCACATCTGTTGGGTATCCATACCTTATTAAGTTAGCCATATAGAATTGTAAAGTCTTCTCTCTTTTAAGATACCTAAGACCAATCCTGTGTCAGTTTCATAAGCTTCTACTCTCAGTCTCTTACGTAATTTAAGCTCAACATGGAGATTGTACATACACACTATATATTTCCATTTATCAATTTTATATGGTCGATGTTTGCTACTCTATTTTTTATGGGCCATGATATTATGGGTTATCATAATTTACTTCTTTGCCTTCTCTTAGGTCTAAAGTATGTAAGCAGCCT
lncRNA_PveLR453	CGGGGATGATTAACTGTTCAGAGTTTTGTCAAAACTAGTTAGTCATCCCATGCATTATTGAACTTGTTGCTCTAGCTTCAACGAGAGTGGCTTTGCACATGCAAATGTGGTACCTTTTCCTCGTTTCTGTTTGACTTTAGCATTTTTCTTTTTTTTGGTTAGGTTTGTCCTACAATGAAGAATTATTATTCAGTGAATGAATTTAGTTGATTTTAGTTCTGCGGGACTTTCGATTTAGATGGTGGATCTTAATGTCTAATTTGCCAAACAAGGATAACGCTTACTAAGACCGTCACTGAAGTACAAAATGCAACGGTCTAGTAAGTTTGAGCTACAATTTATAAACAGAATTTGCACCGCCTTATGAATGCATGACTTATCCGGGCAGTACTGGATATT…
lncRNA_PveLR454	CCCTTGTGAATTTGAAAATATCGGTGACAAAAAAAGTTATTTTATTAGAGCTTTAAGAAAATGCCCACAGTTTGATAAACGATGGAACAAGAAAAGTGCTTTTTTACACTGCCCCAGAAAAGCTCTTGAGAAATATAAACACATGGAGGCTTGGCAAAAGTGATTTCCTTGGAGTTTTCATTTCGGATTTTATTGGATTTTGGTATTTTTGGGTCCTTGTAGACAAGTTTTGGTAAAGTTTGAAGATATATTTTGGGGGAACATTATCCTACTGGCCAAGTAATATTGATAACATTTATCAATCTCGCATTGTATGTTACTAACCTCGTTGATCCCGATTACAAGCTTCTGACCATCTAT
lncRNA_PveLR455	CTTTTTAGAAGATTACAATCTTTTATTCTTAAAATCAAACATTCTAAATTTTTAGGGTTATATTTTCTTTGAAGTTATTCATTTTCATATTCTTTTTCTCAGCCATGGAAAGGCTTTTATCATTCAGATGGCAGAAGTTTACCATCTGAGAGAATTTTATGCTTCTGCCATTACCAACTTTCTGTTGTTCCTTTTCTCTAATTGAAACTTCTCATGTTACTTTGTGGCTTTTGGCAATAATTTCGTCAGTTTTCCTCTGTACTCTTATATCAATCTCTTTGTTAGGTGTAATACTCAATATTCTATTTTCAACTTTCTTGATAGATCCTTAGCTTGT
lncRNA_PveLR456	GTGAAATACAGGTCCCTTGAAAGGAATGGAAAAATAAGATACAAAAGGAAGACAACATAACATCTTAGATTTAAAGGAAAAAGAAAATTAAACCACTGCAGATTTTTAATCTCTATAAATAAATAGGAAAGAAATCACCTGAAATTGTGTTGTAACTAAAGCGTGCAGGGAAGCAAGAACACTTGTTATATCCCATATTCTTGACCTCTTCCACCTCTCACACCAAATAAGTAGACATTAGCCAAAATATAGCATCTCATAATCCAAAACTTTGTCTCCAAATGTGTTTTGATGTTAAATAATAATGCAACACAACTCTGGAATCGTCTGAGCTATTTC
lncRNA_PveLR457	CATTTTAAAACTTCTAAAAACATTATCTGGTGAGGAAAAGTCGTTAACTCTTGTTTTTTCTGTAAATTTGGCCCACAAATTTATTAAAATAAAGTACCACGTCCCACCAGTTGATTCAAGCCTCTGTCAATATAATAATCTTGTCCTGACTACATAACAAACATCATATCTTTCTGGAGTCAGTCACCAGGGTCAATAAAGAACCTTTCAAGATCTGAACTGTAAATTCGACATAATTCAATACTAAATATGTTTAGATAGTTGATTCTGAAGTCATGGAAGACTTCGTTACCGATTATAAGTCACTGGGTTGACTAGCATTAATTTGTTTATACAGTTGAATAAAGAGAGGGAAG
lncRNA_PveLR458	AGATGTTTGGTGGTATTTTAGTAAATTGCCGTCCAAAGCAAAAGTTTAAATGTATGATAGGAACATGGTTGGCATGACCAAATAAAAGTGGCACCTTCCCATGCAACTTCGAGGAAGGAGAACATTTTCAGAATACGAAATCCCCACGAATTATACACAGCAAAATGCCGGCTTCTTCACTAAATTCTTTCTTACCTGTACCTTCGTTGTCAATCAACGCCATTCTTCTCTTTCATATTATAAATACGCCCACCCATATCTTAACCTTCATTGACTCAAATCTTTCTTACTTTTTTTTTTTTTTTT
lncRNA_PveLR459	GTCTATTTTCCCATCATATTGGGTAATCTCCACGCGTGTAGTAGACATGGAGAAAATTTGTTTGGTACTGGTTTCGAAAGATTTCAAGAAACCTTAGTGTTCTACCCAAGATTGTTTGGTATTCTAATAATTGACTACCCGGCTAGGAAACTTAATTGATCTAGAGTACCAAAAACTGTAACAGATCAAGAAAGCCCCAAATTTGACAAACTCTAAGAATTCAAGAACCACTTTAATTGCTAATCCCTAGAGGTCGAAAACACCCTAGATTGTTAGGAAGCGATGGATCAAGAGCTCTTTAACAATTGCCAAGCTTCAAACGATAGAAATCTTTCAAGAGGGTGAAATCCTAGACTTCCAAGATTCGACAAAATCAACTATTTAGCTCTGATACCACTA…
lncRNA_PveLR460	CCATAAGGGCCCATGTTGAATATTTTTTTTTCCCCAGGCCAGCTTGTGCGTACTTTAACTAATCTCTTAGAACTCTGAAGTTGATAGTCGGGTAAATCCCATCAATGACCACCCCTATTAGCAATCTAGATGGATCAAACTCAAGACTTCTTTAGTAATATACCCAAAAGTTATAGTTGACCGCTAGACCACTCAGTGGTGGTTATGCACAAAGATGATATTGGTACGTGTAGTTGTGTTAATGATTTCTACTAGCTTACTCTTGTTATTATAAATGCATCTAGACATTTGTTTTCTGGCTCGCCATTAAGTTCCTGGGCTTGATATGGATGTAGACCCTTGTGCTGC
lncRNA_PveLR461	GGTTTGTATGTTAGTTAATAGGTTTGGCATAGGGGGGTATGGTCTATAGGTGAAACTACTTTCTCTAGGCTCTCGGTGGGGAGTTGCCGATGGTACTTGTTATTTGAAATCTGAGATCGGTATCCATTAAAGGTTAGTCGAGTGATTAGAAATATGATTTATTTATCATAAGGTTTTGGATTCGACTCACTTTATGACCTCCTACATGGTCAAAAGTTATTATTCTTTACTTTCCAAATATTATAGGATTTATCGAGGGCTCTTTCGAATTGCTGGATTATGAAATAATTAATCATAAGAAAACTTAACCTCTCGTTAACAAGAATTAACTCTCCCC
lncRNA_PveLR462	GTTTAGAACTTCATCGTCGTCTTGAACATAATGATGATGAACAATATGATATTGATTCATCATCAAGTATAACTACTCATGAACAAGATGATAATGATGATGAACATGAGAATAAACAAACACCGATTGTTACTGAAGAAATACGCGAATGTCCAATGTGTTATTGGGAATTTCCAAAACATTTTACATTGGAAAAGAAAAAAGAACATATTGAAAATCATTTTGCTTAAATAATCTTCAATAGACATTTCATTCTCGCACTTTTCTTTTCTGTATATATATATTTATACATAATTGGCTATTAGAGTTCTTTCGATTATTTTAATTCAGACTTACAAACATGGTATTAACTCTCTCTCTCCTTCTCATCTTTTTCTCTTCTTGTC
lncRNA_PveLR463	CGGAAATCGTCGTTCCGTTAACAACAATAATCCGAATTCGAATACTGGTGCAAATGGTCCATCAGGTTATCAAAGCCGCGGTGGCGGTCGTGGTAATGGAAGATTTTATGATCGACCTCGTGGCGGTGGCGGTAACTATCACAATAGTAATCAAACGGTGCATCGTTTCACCGGCAACACAGGCAATGTTGAACCCCAGGTTCATTAAGCCGATTTGAAACATTAAAACTAGACATTGATGATTTCTATTGTCTCGAGTTGTTTGTCTTTCGTTGCTTATTTATTTGTAGTTCCTGTCTCTTGAAATGAACCCATGAAAAAGAAAAATCTACAAAAAAAAATTCTATCAAACGTTTCGTGTGTATGCGTGTGAGTGTGTGTG
lncRNA_PveLR464	GCGATGGCGAACGGCACTGATTTCTCGAGAACTAGAAGATGAGGTTCGAATATTCTATTTTCACTTATGGAATATGATCATAGTTTGAAAGTTTTACATCTAATTTTCTGGAAAGTCATATTTTTTTTCTTCCAATTTAAGATCATTTTAGTGATAGGCCTAGTAAATGGTATGCAAACCAAAAATGTTACTAAAATGCAAAATTGAACCCAAAGCAATGATCCCTCTGTCCTCATGTATGCATGATGCTACTCTATGTTCTGCTATGTTATTTGTTATAATTTGGAACCCAGCATAATCAAATTTTTGTCTTAGATTTCATTTTCAGCTGATTGATGCTGATTGGGTCTGTTTCTGTGCTATTATATTTTGGAACTGCAGTATAATGCATTAATTGGT…
lncRNA_PveLR465	TACTGGGCATATGAGGAATTAAGGGTAAGCATATAGCTTATTATATTCAATTTCAATCTCTTGTGATTTTCACTTCCTAGGGATGAGAGGATTTTTAGGTTCGATCAGCTCCTTCTCAAGGTTTTGTCAACAATGATAAATACTTTGTTGATAAAGAAGATGCAGTTGTATCAATTACCTTTGATACTTTGACCTCTAATTTTGTCTTTCACTGAAGGATACGATTGCTTTATTCTGGACACTGACATTCCATCTATCACTATATGATTAGGAAGCAATTGAATTCTTATAACTGGAATTTATTAATTGTGACCTGTATGATGG
lncRNA_PveLR466	TTTTAAGAAAGCAACATTTGGAGGTAATTTGGTGGTTGAGTTGTCTTGCATTTAATTTTTTTCGTAGAAAGCGTCTCTTAATATTTTGACATCTCTGACTATATTTTCAGAAATAGTGCTTATGTTTGTGGGTGGTACTTTTAGGCTCTCTTAAATTTCTCTGACTTCTTTTAAAATGGACAGTTTTGCCATGTTTTGAATAAACTGAAACATAAGTTTGTCCGGCTGAGTGTGTGATATATATTTTTTCATCCTATCTGTATCTAATTTGATGGATCTTGTCCTTCTTGTTAAACCATATTTTTGATACTCTAAGTAGCATACTTGTCCCAGCCCTAGCTTATAAATTGTTACACATCTAACCATTTGTCGAAGGGAAGAGTACACATACACATCTAA…
lncRNA_PveLR467	ATTTGTGAAAAGAAAAACTTAAAACTAGTTCTACATCAAAATGATACGGTGCCTCCAAATGGTCTTCATACGAAACAGGATTGTCAAGCTTTATTCAGTGGTTCAGTAGAATTCTACAACAATGACGAATGTCGTTGTACAACTAATGCGTTTATTAATGATGCAGGGGATGGCTGCTTGTTTAAAATTAATGTCACAGTAACTAATCCTAAAAACGAATCTGCTTGTCCACTAAATAGTATTTTACAAAGCGACAAATGTCAATGTAAAGTTGGTTATCGAAACAATGGCAACAATAGATGCGTTCCAATTCAACGATTGATTTATTATGAAGATGATATTCGTATTGCGAATGTTACCG
lncRNA_PveLR468	TTTTAAATTAAAGATTTATGTTATAGCTTGAAATTCTGTTATGTTAAGGAGTATCTCATTAAAAGGTATCAAAGAGAAAGCCATAGCTTGAAAACCTGTAATGGTTGAAGACTTAAGAATAAAAGATATTATCTGTAAGAAATAACATAACATAGTTTTTTAGGGTAAATATGGTGGCAGACTGTTTGATTTTTAGGGGTTCGATTTCAGTGCCATCTGTACTTAATAACGGGGAAATTTTAACTGTTTAAGTAATGTTTTTGAACCCCAATTTAGCGGGTGGTGTTGGAGCTCTTTTATGCAGGATTTGGTTTTATTTCGAATATACTAGGATATAACAAAGTATCGACAGTTTCGCATTTGTACAGCAATCAAATGGAATCAGTTAATGAATCAGTA…
lncRNA_PveLR469	GTTTCTTCCGTTTAAGACTCAAAGCGCCCTCTTTTCCTCCAAGACTTCTTAGACACAAAATCCCATTTCTCTAGTTCATGCAGGAATTAAAAAATGTTTTGCTCCAAGTTTCTCTTTTTTCTTCACAAGAAGTCAGAGAAAATATTACGACACTTTGGGTTTCAAGTTTTCCTCTCTCTCGGTAAGCCTCCCTACGCAAGCTATTTTTCTCTTTGTGATTTACGTCAATCTCCGTTAACGCAAGAATGAATTTCTTCTTTCTCTTCAAGGCTTGACAAATTTGGGTCTCCTTCTCCTTCTTGACTTTATCGGTGTCTTCTAGGGTTGTGTAAATCTGGATATCCAATCCGGTTGGGC
lncRNA_PveLR470	CTGATGTGGGTTTTGATTTTCATTTCATTTGGATTGTGGTATGATAGTTTTTTCTTAGCTTGTGTGTTGATTTTTAAGCATTGATTTGGTTCATGCCAATTTTTTCTTTGGGTTTTGATCTTGGATTATGGTAATGCTGTGTTTGTGGGCTGTTTTTGCATCTGGGATTTGAGTTTCAAGGCTTTTGATCAATAGAAGTTTGTTCTTGTAGCATTTGGTTTTGCATGCAAGAGATTTTACTTATCTAACTTTTATTCGCACCTTGTTTTCCTTTCTGTTTGTCTTAGATTCTGTGCTGGTAAAGTTGTATCCTTTGTAGGATATATTTTAGATTTAAAGTCGGGTTTGTTTTGTTTATTTGGAT
lncRNA_PveLR471	GGAATCAAGTTCCTGACTGCAAGTTCTATCATTTTGAAGAAAGATAATGTATATGTAATGAACAAGAAATTAAGAAGAGAAAAAAGGTTGACTGGTGGTTAAATTGTTAGTGGAAGGAAGAAGGAGGATCATGAATTGAGAATGTTTTAGAAGGGTGAGGGTGGGAACATATGAAGCCATGTATATATAATCACAGAGAGAGGTAGAGGCAATGAGCTTGACCTGTGGTTGGGAATCGGATTAGTACTGGGTTGTGTACAGATCACAGATTTTTTGTATCTTTGTGTACATATTATTACAGTAACTTTAAGGTTACCTCATCTTTGCTTAATCATCAGATTTTATGATATTATCACAACCAATGTAATAATAGACTATTTTTATTCCAC
lncRNA_PveLR472	GTTTGAGAGAGCGAAAATAAAAGGCGTCTAAGAGATCAAAATACGAGGAGAGTGAAGGGGGAGAGAAGAGTTATATAGGAACTTGAGAAAAAGAAGTAAGCAATAGAATCATGCCACGTGGAGGGGTGTGTACGATTTGTCCGAGGTTAAGATCGGACATAAAAGGGTATGTTTTTGAGTGGGTAATTGGGGAGAACAGCGAATCAAATTTTGCGGCTTGTTAGACTAGAGGGGTCCGAAGGGTAGTGTAGCAAATTAAGAACAATGAGAAGTGGGACCCACATCCACCAGGAATATTTGCTTTACAGTAGAGAGAGGAGGGATGGCTAAACGCGTTATACGACAAAATAAAAGATGATAAGAGATATTTAGTTGTAATTCAGGCTTGGCCAATCCAAG…
lncRNA_PveLR473	CTTCTGCCTACATTAAAGGTACAAAAAATAAATTTGCATTCCTTCTCTATATATAAGCTGGACCTATGAACTTCTAATTGTGGAATTTTAAGATGAAGACTGTCAGTTTAAGCTACAAAATAACAAACATAAAAAAGTCACTTATCCACAATCAACCCTGAAATCTTATTGCCTTCCAATCAACCACCTAAGTGGCACAAGCAATGAAAATGAATTATTTTCCTGAGAAGTAACTTTATATAGAGAAATTACCCTTTTCTAGTTAGATGATTTGTTTTCCCTTAACCTACTCTTCCTGTGGCGAGTCTTTGATTATCTTCTGTATTTTATACATCATTATAACAGTGGAATTAAAAGTATGTTT
lncRNA_PveLR474	ATTAAACTGGTTTTGTTTTCTTGGCATGATTGCATAAATTATTTGATGCTGCTATTTGGTACATGAGGAGCAGTAGTTATCTTGTTAGTTATTTGCCACTTGCCTATCTCATAAATGCGGGTTAGAGGTGACATTTATCATTTTGGATCAGATTTTTGTAATATAAAGTACATCATGTCTTAATCTGAGAAGGGTAAATGGTGTTGGAATTAAAGGAAACCTATACTCATATACATGTGTGGGTGAAAAAAAAAAAAAAAAATTAATCCACTGGGCTAAGCAATTAATGTAGGAAGCAGTGTGATACATATTACTGATTTGGAAAATTAATGCTTTTAATGGTAAGTAACCATTTTAAAAGATTTGGTTAATTGCATATTTAATATATTTAGCATTGTA…
lncRNA_PveLR475	GAAAAAAATAGCCGTTACTGTTGCCATGGAATGGTGGTAGTGGAGGGTTAAGAGTGAAGAAAATGGTTGTTAGGAGAGGAGAAGTGATGGAGGGGTTTGAGGAGGAGCGTGTGTTAGTAGTAGCAGAGAGTTGATCGTGGAGTGGAGTGGAAACAGTGCTTGACAGAAACGACGCCCTTTGTTACGCCACAAGTGTGCTTTTGTGTGTTTAATTAATTGGGTTCCCTTTCTCTTTCAATCTTTTCTACTGTGTTTTTGGTTTGGTTTGGTTGGGTTTCGTTCTCACTTCCCAAAAAGGTGCACAGCGTTTTCATTTTTTTTTTAATTTAAGGAAAACAACTGGGGGTTTTTTTTTTTTTTTTAACTTGTCTGTCATAGGGAAGAATCATTAAGTCTTGT…
lncRNA_PveLR476	CGACGAAATAATTCATCGTCGACATCGCATAGAAATTATACATTACGAAATCGTGTAGTACCAGTACAACCATCACCCGATGCATCTCAAACATCTACCGATCGAACAAATCAAACTCAACGTTACAATCTTCGACCACGTCGTTCACAATTATCCACATCAAATGATCGAACAGTCGCTCAACCACGACAATATCGATTTGTTTACATATCTGATGATGATGAACAACCTACAACAAATCAATCAACATCATCATCTGCTATGAATACAACATTGAATTTAATTACTGATGATGAAGATGATACACCACAAACTACACATCGTCGAACAGCACGAGCAACGAATCATACTCGTACACGTACAAATACCGATCCGACAAGTTCATCAATAAATGACAAT…
lncRNA_PveLR477	GCACAGTAAAGTGAATTGTAAATAAAATCTGAAAATCATATGAACTTTCGGCTGTGATCACAGAGTACAGCACGTAGACAACAAGCCACAAACGATCTCTGAACTTAAATTTTTTTGGTGTCACTTTAACACCACAGACGTTTAATTGAATGATCTCTAGCTTTCTGGTTAAATAAAGACTCAGCTTGGTAAAGGAGAAAAATTATGTCCTGCACAGGTGATCTAAGAAATTTGAACCACAAATTCATTGATTGGAATAGAAATCTGAACTTACAAGCATGGTACTGAACTGCACTGAAAGTAGTCTACACTAGATGTCACACCAGGCCCTAC
lncRNA_PveLR478	GATCAAATCAGCTCTTATGACAACGGGTACATATAATATAAGTTTTGGTACTCATAATAAAAATAGGATTATCATATATGTATATATATTAGAAGTTGTGCCATCATATTTATATAGACTTAAAGAAATAAACGGTGAAGAAATGGTATGAGAAATATGCTTGCAAGATCTAGATAAAATTGGACGAGTTACAGTAGAAATTCAGAAGATAAAATTGAATAAAAAATATAAGCTAAATTATTAGCTTGAGAAATGCTTAGGGTGTGTTTGATTGGGGGTAATAAGGGATTACTTGGGTAATGTTATTTTATATTACTTAATTATTACATTTGGTTGTCAAGTAAGTAAGATTCCGGTAATCTTTCAAAACCAATAAT
lncRNA_PveLR479	ATTTTTTTTTTTTTTTGGGAAAAGGGTTCTTTTTTCCGTAAAACGAATAAATATTAGAAGGTAGAATAATCTGAATCACCTTGATTTGACATATAACACCTAATATAAAAGGCATGTGATAAGGGATCCAAAGTCAGCTTGTGAAAAAAATTGTATAATGTACCCAGGGAGGGGTTTTTGGGTGTACTTATGCTGGCTAATTGCTTTCTTTAAAAGTGGAAATGTTTATTAATAGGATTTCATTTTATCTTTCTGAAGTCATTTGTTCTGAGTTTGCTTATAACTCCAATGGCAGAATATATGCAAAGTGGTAG
lncRNA_PveLR480	GTTGCATATAAGACTAGAAATGACTTCACTTAAAATTTTGAACGGTATTTCTGGGTAGACTACAATGTTCAATTACTACCTCTTTGAAGGTGATATTCTATAACAAAAACATCGAAGTTTAAATTTGGGATGTTGCGATTTCCTTGACGGGATAACTGTTTAGCTTTCACTTCTAAGTGATTAACTTCAAGGGGAGTTTGATGTAAAACAGGCATTGAATTTAAGGTTTTAATTATTATTTTAAAATCATGATGGGGTTGAGATACCTTAGCTAATGTGCCTTCAACTTTCAATAACCTGCTTGCGTCTTGCTCATAT
lncRNA_PveLR481	CATAAATTTAATTGAATTCAACCTTGCATTGCACTATATGTACACAGCAGGACACACAAAATCTCTTTTTTCTGTTTTTCTCTGTGAAAGCCAAGTAAATTTGCTGCAGGACAACCTATAGATTTAGGATTTATATTTTAAATTCTTTCTTAATTTGAATGGTGTCAACTTCCTTATCTTGGTTGATCTACTTTCATATTAGGTATTCATTTCATTTCCTAGATGGTTATATTCCCTTTCTAAATGAGGTCCTGCCTACTATAAGTACAGACCTAAGTTAATTATTATTTGGAAAAATTGTATATGAATTGATCTTTGAGAATAAATATTAGTTTCTCCCTCTATTTCTCTATCAGTTTCCCTCCCGTTTCTTCTATTTCCA
lncRNA_PveLR482	TTTTTTTTTTTTAAGCCTGGAAATTGCTTGGTGTTGTAACCAGTTTGAAACGAGGGACTTGGGTGGATCTCTTGATAGAATGGTGCACTCTCTTACTCTTTGGGGTTCACCATTTTTTGTCTGCTTGATAAATATAGTTTTATTAGAAACTTTTGCCTGCCGTAAAATTCCTATTAGTCGGTAATTCCGGGGAGGCTCTTGTGGAAGATAATTTATTATCAGCAGAACAACATATGAAGCTCCTGGACCGGGAGCTAGAATCTTGATAGGGTCACAAAGGCTGTATTTATGGTAACTTTTTTGAATCTTAGGGCTGATGTATTTTTATATTACATGTCATGGATTGAAGTTTATTTTTCATTGGTAATGTGAGATGCAATTTTGTTAAAAGATTATAGT…
lncRNA_PveLR483	CATGATTCTTCTTTGCGAATCGGTTTGTTCTTTTCATCTTTCTTACTTTTCGGCTTTATCTTGGGTTTGAATTATGCAATTTTAATTTAGGGCGTCTTTACGGATAAAACCCTTAAAAAAAAATTCTATCAAAAAATGATAACCTGCAATTATTTTTTTCGATCGAGGAACCAATGCACGCTTAACTGGATTTTCATATACTCAGTAATTAGTTGACAGTCTATTGAATGAACTGGGGTATTGCTGCTGATGTTATTTTTGGACTGAGTTTTAATTAATTGTATGCAATTATGACATGGTTTTTGAGTGGGATTACTTCTATGGGATATGTTCATATTGGTTCTTTATATGT
lncRNA_PveLR484	GTTTACATAAACTGATTACTTATATTAGAAGCAAGAAAGACCATATTTATAGATAAGTGCTTTTTCCCACTGTTTAGTCGCTTGAGCAGAGACAACATTAATTTTAAAGTCCGGTTTATGATTCTGGATTCACCAAAGTTGTAACCAATGGTACATTTTTTGTACTAGAGAAATTGCTTTTTTCAATGCGTATTGGTGTTATGATGTTCGTTTGTTTTTCGTTGGAATGGGGCTGACATTGATCAGGTTTGTTCATTCCAAGCAAGAGCCATTACTTCAATGCAAGATTTGTTTGTTTAAAGGTTCAAGTTTCACCGTGCAACATAAATCTGAGTGCCGTTTTGCCTCATCAAAGCCGATCTTGGTGGATTGCCCAAATCAAGTGCAACTCTTGCTGCCC
lncRNA_PveLR485	GGTTCATAAAGACGGAGCGGGGATCCATATACTAAACCCGACTCCCTTGATCAATTTCCATGGGTGAAGCTTCTGGGAAAGAGCCAGGAAAATTCCGATATCTGACCAGTCTAAACTCCTCCCCTCTTCTCTATTGTACCATCTGTCCCTCCCCTCTTCTCTTTCTTGGCGAAAGGATCAAAAACAGCCATTTGAATCGATAAAACACAATTTGGACGATTCTGAATGTCTCCTTATAAGGGAAAGAGTACGTCCGGTACCCGAAGAAAGTAGGCCGGTCCGATCCGAACCCCTGGAACCAGAGATCTATTAGTGCAATTAGTGCAAGATGCGCTTTTGCTAAGGAGAATGCCCACCTTGGTTAAGCGTAAGCGGGCTATACAGGAGTAGCAAAGTCTG…
lncRNA_PveLR486	TTTGTATGATTTGTTTGTATATTTACCATTATTGTTGAGATAAATGCGTATTCGAGCAATGCTGAGGTCTGTTAGATATTTGTTTGTGCCAAATTTTTTTTTTCTTATTCAGATTTGTATGTGCTTTTAAAATGTTGTTGAAAAGGTCCGTCATGTTAGAATTTTATTGATAAAAAACAGTACTTTGGAAGTTAGTAAGGGCTTGCTTTACTTTACTATATACTTTTTCTCTGGGTATGATTAATTTAATCCTAATCACATGAGTTGTCTTTTAATATACAGAAACAAATTGCTTTCTTCGAC
lncRNA_PveLR487	ATCTTAAGACTGCTATTCAAAGTTCCTATTGACAAATAAACAATTTAGTTATTTTTGGTCTAGGAAACAAAGATAAAGTTGTAGTAAAGAAAAGAGGAAATACAAAAGATGTTGATGAAAATTTCTTGATGTCTATCGAACAGATTGTCTTATTTTTTTCCGAAATGGCAGCTATTTGTTTGACCTGGGTACTCAAAACAATAAAAACTTGTTTTAGTTGGTGCAGCTACCAATTATTATAGAAACTTTATGATTCACTATAGGCGTGTTTGTATGTGCGACTATAACCTATATCATTTAATAATTCAGGGCTTAAAGACTTGGCTGATT
lncRNA_PveLR488	AAAGGATTATAGTGAATTAGAAAAGTAAAATGGGATTAAAACGTTCAAAGATGTTTATGTTTGAAATGCCATACATCTTCAAGTTCTCTAGTGAATTATAGCGGGTCGATAACTTGAAAATTCCCCACATTCCGGGTTCATCAAGTGTCATTCTGGACTATGGACATGAGCATTGGGATAGCTCAAATGAAATTTTAGAGTGTGGAGACAACGACTGAGACCCCTCAAAGCGAGCATTTTAGAGGTTTAATTATCAGCCATTCTCATGGAGAGCTTTACTCGTATCAACTTATAATGCATGATGTAGC
lncRNA_PveLR489	ATGAAATCTATGTTTTACAATAATTAGATGATATCTTATTAACTTAGGATGATGGGATCGACGTTGAGTTTGACATACCACGTCACATACCCTTTACAACATACCATGAGGATAAAGAAAATACAGTATCCACTAATCAGGTTATACAAGTCAACACGGGTACTACATAAGTACATATGATAACATGACTATATTGCCATCACTTCCACGGATGCGTTATAAGGAAAAGGGCCCATCATTAGAAGCCCCTTCATTGGCCCCCTAAAGCCAAGGCATAAATCTGACATGACAATTATGAGTCTTTCCGATATAGTGCTACCCACCTGTGGGATCCAAACATGCATGCAGCCTTGCCTACTTGGTATAAAATAGCTACAGAAGATGATACTAAGGATGTTT…
lncRNA_PveLR490	GTATGACTTAGCCGATTGGAAGGTAATGGTTTTTGGATTTCACGACTTCACTTTCGTTACATTCATTTGCAATATAGTGGTTGTGGTTTCAGATTCAGTGAATTTTAGTAAGATTTATTTAAACTTGGGTATTTGGGTTTCGGATGGGTTGATTTGAATGGTTCCAGTGATGGTGTTAATCCGGCGATTGTGGCCATGAATGGCTCGATTTGTCTTGACGGTAAAAAAACGCACAACAATGATGAGGATAGGTCTATCCGTTGAATTCTGTGGGTTTGTTTGTGAATATGGAAACCGACCGATAGGGTGTTATCGTACGCTTTTACAGTAGCTTGATTGCACGACATCAATCGATAACCCCTATCGGTTGGTTTCGGGCATTTCTAAAATTGATACATA…
lncRNA_PveLR491	GCCTAGTCGGTGTGAGACTCTAACAGATTTCAAGGTTCTATCATTGCAATCACCATTTTAGATCAAAAAGCTAGCTTGACAACTGAAAGAATCCAGAGTTGACATATGAAGCATCTAGTATAGGCCTGGAATCTATGAGTCTATTTACTGTAGAAGGAAAAGATATGTAAGAATTTTCTAGAGTATTTTTATTTAGAAAATTCAGCATTGGTGTAGTGGCTTGAGACTCGATAGAACTATGAATCATCCAAGGGATTGTACCTCTTACCTAAGTAGCAGAACAGTCTTTCAGTGTGCTGACAAAGACAGCCACATTTGATTTTGTAAATTAGACAGTACAATCCCTGGGAATGACCCCCTCCATCTCTAAATTAGGTGGCCCACACGCGAAGCTTCCAT…
lncRNA_PveLR492	CATGGTCTTGCTTAGCCGACGAAGAAGAGAGATCCACCTTTTTCTCATCATCTAATACGACGTCATTGTCGTCGTCAGCATCATTCTGAACTAACTTGGCCGCACGCATCAGATGTTTCTCCACAATCTTAAGGCTGAGGTCCTCGTTCGCCTCTTCATCATCCTTGCTCACCGCCACGACGTCCTTTGACTTTTTTTCCTCTTTATCAGGATCCAATTTCTGTTTTTGTTTTAGTCCCTGCGACATGTTCTCGGACTCAAAATTGTGAAAGAACTATAATTTGAAGGAGAAAGTGAGGAAGAATCAGTTTGTATTTAAGTCCATAACTCACGTGCATAAACCAT
lncRNA_PveLR493	CTTGCCTTTTGAGATGCAAAATCAGTAGGAGAAGTGGACGACGATCAGCAGGCTAATGGGGTCAGGTTTGTAGGGGGTTTTGGAGAGCAAATGTTGGAGAACCGATGGGTGGTGAAATAGGTAATTTCTAATGCCTGGTTTGGCTAGAAAAGGCTTGAAAAGTTGCATCCGAAAAGGTATCAGTGGCTAGTGATTGACGGAGTGAACAAGTGAGATATGATAGGGATTTTGGTGAGAGGGTTGGGGGGAGGAAGATGGTGATGTCAGGGAAGGCCAACAACGTTGGGTACATGCTGAAAAGGCTGAAATGGCTGTCGTGTGCGATGGAGTTGGGTTATGAGATTCATAAAAAAAGGGTCAAATCGAGGGATATCAAGGTTGGAAAAACACTTGGGAAAT…
lncRNA_PveLR494	AAGTCATAAGAGTTTACGATGTCAAAAATATTTGTTCAGATAACCACCTTTGGGTGGTTGGGTGAAACTGTTGAGACTCTTGATTGACCATTAGAGGGTATAACTGGTCATTAATTTTAGGACCCTAAAAGATTAATCAAGGGATTAATCAAGGTGCGTGTAACTTTGTCTAAACACTCCCATAAAAAAAATTTATTTGTTCATACAAAAAGATTAGAAGAATATTCTGAGAATTTGATGGGGTAGATAAATATCTATTTCCAATTACTTTTTAAGAATATTTGCTGCTGAAACAAACATTCCAGAAG
lncRNA_PveLR495	GGTGGTTAAAGTTTGAAGTGTTGGATGTGTTGGTTCAATAAGGGAACACATGATTTACTTTGTTTTCACTTTAAATAAGTTTCGTAATTCCTTCCAATCTCTTCATCACTTGTCTAAGGTCCCGAGTGACTAGGTATTTTAATATTGATGCTTGTTATGGTGACAAGTGCTTAAAATTCTGTTAGAGAGAACTGGCCGAATCGTTGTCGCAGGTATAGAATATAGCAAGAGTTTCGGTTGAATTATTTATTTTAATCTAATGTTTATCGTGAAGGCTTGACTCTTTTGTATAAATTTTGCTATTCTCTGTGTATGCATCAATTAATCTCTATGGAACTTCTACGCTTAGGCATATCTGAATTTGGTCATTTTTTGGGAAAAAACTATAGTGGAG
lncRNA_PveLR496	GGTATAATTCGGGTACCCGGTTTATTTTAAAACTAACTTGGTACCCAAACCCTAAATTTGGGTATCTCCTAATGTACTACTCGAACTTGACCTAGATTTTTGGATATCCGAAAAATTCGATAAGATTCGGTTCGATTACCATGTTCAGTTTGGGTAATGGGTAATTTTGCACACCCCTAGGTCAAGGGCAACTTTTGTAGAAAAGGTTTGAGTTTGCTGATTGTTTGGTCTGAATTAGGCCTTTTTCACGAAAGCACTCGCTTTAGAATGTTGATGTCAAGGGAGGATATAGTTACTGCCGTTGATTGACAATTCTCGTCATGTTGAGACATCAGCATTTTGGACATCACATAGATTAGTATTGCAGCATGAGACTGTGGCG
lncRNA_PveLR497	CTTTTTCCATTGTTATGTGCTATTACGCTGATTCTTATCATTTGTTACTTTGAATTTTGCTTACCCTGTGTGAGATGAGAACACAATATAAAGCAAGCAAAATCATACATTTTCATAATGGATCTCCTCGTCTAGGTAATGCCAAGTTTGATTGTTTTGTCTAGATGGTCTGGCAAAAGTCATGCTTGCTTGTAATGCAACAGGATGCAATATCTTCTCATAGCTGATGTAGCCATGTAGGACATATTTTCCTAAATTAGGACTAGTTTTTATTTTCCCTTTTATTATTAGATTTTCTAATTTTAATTAGGATTTTGTATTTGTAAGTTTAGTTATTTTTGGATTTTAGTTAAGT
lncRNA_PveLR498	GGAGTCTATGGCTTAATACTAGTTCAAACCTCCTTATTTAGAGAGTGGTACTCAAATATAAAGAAACACATATTACACCATTTTACGCTATTATATAATTCCATACTATGCAAAATTTCTTGCATCATTGCACTTTTAAGTCATGTTTACTTTTACATTAGAATATATTTCACCTTTATTTTACATATAATAATCGTGGCAAATATATTCTCCTTTAGTGAAATCTCTAGGTCATGATGGAGATCGAACTTCTCATTCATGTGCATAATTCTTTTTCCAATAGTTGTCTTAACATTGCCCCGAGGGCACATGTTAAGACCACTAAATGACAAAAAATTGATCATATCGATACG
lncRNA_PveLR499	TGAAGAATGTATTTGTCATTTTTATAGATGTGAAATAAAGGTGGAATATATCATCTGTAAAAGTAGATGTAACGTAAATAGTGTAATCATGCAAGATATCTTATGTAATAAAAGAATATGTAATAGTGTTTATGGTATGGTAGGTGTTTGTCTATATCAAAGTCATTTTTTTTTTATTTAATGGGAGGCTTGTGCAAGTGTTAAGGCCATAATAGTGTGAGAGCCTGAGTTCCTGTTCAAGAATTAATCTCATGGTTCTTAAAGTGGTTGTAATGTTTTTGTTAGTAATAAAAAGTGTTTTTGTATGTTGACTTGTACATTTTTTTTTTTGTTGACT
lncRNA_PveLR500	TGTTGAAGGTCATGTATTCATTTGACTACGTTTCTTTAATTGCTTGAAATTTATTCGCTATTGTATTGTCGTATTCTTGTTCAATTGTTTCTCATGTTTGCTATATAGTTATTTTTAAAAGGCTATGCAAGATATTGTATGGTTTTGACTATTTCATTGTTTTAGTCCAAATGGTGAATTGTACATCCTCCTACAGAATCGTCAGATCAATTTGTCGAACCAGTAATTTTGTTCTTCGATTATAAAAAGTTATAAGAAGACATAGGCGGACCATTCTGAACAATTTATTTGTCAACTGTTGTACTGAAAAAATCTATGTGCCGAACAATTATGATCAATGGTTTTGTTGGCGAATAATTATGATCAGTGGTTTTGTTGCTATTTGCTGATGTCTGTGCC…
lncRNA_PveLR501	GCATCAAACATGTTGAGAACGTTAATAAGATAGTAAGAGTTAGTCTCTTAAGCAAATCACTTGATGGCATTAATTTTTGTTAATGAATTTTGCAAAAGTGTTTCTTTCTAATGTAATCATGGAAGTGGCCATGTTTTACCCATGTATATAAAGTAGCACAGTTTATCATCAAAATTAGTTTCTTTACACCTAGATGTCTTGTCAGGGACTATGTATTCTTTGGCATGTTTGCTGGTTCATGTTTTGTGTTGTCAATTAGGCTTGCATACTCATACTCTTAGATATCCAGGCTCAAACTGTTGAAATGTCTATTTAGCTTGTTATCGGCCGGAG
lncRNA_PveLR502	AAACTTCACTTTAGTTGGAAGAATAGCATGTCCATTTGGTACTTTTTTCATTAGAGTTGTCAATGTCTCTCTGTGTGTTGTGTTTGAGTCCCCGGCAGGTGTATGGGCGCACAAACCGCTGAAAACAAACATAAGAAAGAGATAGACTTGGATTGAGTGTGGTGTGAGTAGAATGGTAAAATTAAGGTAGCCAATCCAATTATTTTAGCATCTTTTTGATTTCAAGTGAGAAATAGTCCAAAGTGGTCATTACTCTTCTTTGCTTCACTGTCTGTGTTTAGCTAGCATGAAATCATAGAAGTTCTTCAATTTCTGCCCTATTCTTTCTTTCAAGTCTAAATTTTTTTATTTATCGGCCTGACCTCATGAATCATACAGGGTGTGTTGAAGTAGTCGGC
lncRNA_PveLR503	TGAAAATTTCTTTTCTTGATCATGCGTTTTCTAGTTCATTTGCCGCGTAGTAAGTGATATTGGAAGCTTATGAAAATGAAGTTGAAATGATCATGTGTAGTCTTGAATTGACTTTTGAAACAAATTTTCAATATGTTGTAATTGTAAATGTTGCTAGGTAATTGACAGGCGAGTGATCATTATGTAGAGCAATTCACAAATTGCTTGATTTTGCAATTTGTAACAATGATGAAATAGAAGCATTGTGAAAAGTTCAGTTTTGAGCTTGTAAGTTCTGAAAATTTTTGTTGAGCAGTTTAGCCATCACAATTGAGAAAAATATTGATTATCGAAGGCTTCACAATTGTTTAACTATAGTCTA
lncRNA_PveLR504	ATTCTGTCATGGAGTTATTTCATTTTTTATGTTTGAACATCTTGATAATCAATCTAGTTTTCAAGACTTTCTCACTCTAAGTAGTTGTTCTCTATTACTTAGTTCATGTACCATCATATTTTTACTGGTTAGCTGAAGTTTGGTTGGAAAAATAGTTAAATTCTTTCTGGCCTGCTCCAAATACAGAAAAATCAAAGAGATTATAAAGAGAGGGGATGATTAGAATAGTGCTTGACTTAGCAGCTGGCTTTCTTAAGAGGTGAGGCACTCCTTATGCTTATGGGTAGGAAAATCCTCCTTATCCATCGGCAACTCCCCGCCTAGAGCCA
lncRNA_PveLR505	CTCTCTCTCTCTCTCTCTCTATGGTGCATCCGTGCCCACCTGAGGCAATTTGAGAGATTGTGGCAAAAGGCCTTGGTATTCCAGTCCCATGGTAATTTTGAGTATATTAACAAGACTGTTGCATGTTTGTTTTACTGTTGATATTGGGGTAGCCAAGCTATGGCTGATGAGTGTGTTAACAAACCCTTTGTAGATCAAATATTAGTCAGGGTGGATGAAACTGGTTCGGTTTTCGGGAAGAACTGATAACAAATTTGGCCTTCAAAACTGAACTGCACCAAACCGCCTAACTTCGGTTTGGTTTGGCTTTTCAGTATTGAAGAGATTCTATAACTTGGAAACATTTTTACATCAAAGAATGTTATAACTTGGAACCATTTTAATATCAAAAAGTGTTGT…
lncRNA_PveLR506	GTTTATTTAAAGATTAGAATGTTTGTATTTACTTAATTAGAAAATGGTTTACAAAATTAAGGCTTTGTTAGTTCACACTGTTGATTTGAGTTTCAACTTTCTATTTGGAGTTTTATGCCTCTTAATGAGCAATCTTTTGTTTGGGTTTTAAAAAAGATACAAAAATTTGCATTAGTCTCTGCTCTCTATTTGATCTTATCGGTGCTATACTTCCAAGTTGGTTATTGTATCTTGTAGCGGGATTTTGTGTTTCATGACTTCTCAGGAGGGTCACAGTAACTGGTAGGAAGCTTTTCGGGTCTTTAGTAGTTGAAAACAACGTTTTGTATTATCCAATTCCTTATTATAAGCTGGTTTGAGAGTCGGTTTCCC
lncRNA_PveLR507	TCAAATACAACTAATCAATTCGAATCGACTTTTAATGGACAAGAATTTTGTCAATGGTTAATCGAGACGAATTACGTTGATAATGAACAATCAGCAAACGATTTTTTAAAACAATTAATCGATAACAATCAAATCATCTGCATAAATCGACAAATCGATTCGTCATCGAATTGGTACGCTTTTTCGAAATAGATCTGTTAAACGCGCGAACAGTTGCTTTTCTTTTTGTTTTTTTTCTTCGTCATGTTTTATCGAGAGTGTTGTCAAATTGTGAAACCTCATTGTATTGAACCTATCTACCAGGG
lncRNA_PveLR508	GTATTACCCTCTATTTTCTTATTTCTTGTCAGTTAGATACAATATGTTTAATGGTGCTTAAACGCTTGCTTTGAGTGTTATATATGAAATTGATGCTTATCTGTCATTTGGTTCTCCCATGAGTATATAAAATTATGTGAAATGGTGTATGAAACTATGGTGAGAAAATAGTTGTCAACTTGCCATCAGTGGTATTCATTTGATAATCCATCCGTAAAATCTCATTACAGAATCCTTCCTGCTTCTTTTGGGTATTCAATGAGCATAAACAGCAATAAAATTGGGAACAAAAGTTTGAATGTTTGAATTGTCTGGTTCAGATGAAAGTTCATCTGAACGAGAGCTCTTGCATTACATGGCTAAAACTGGTTTTTCATGGTCAGATTTGATATGGATCAT…
lncRNA_PveLR509	TTTCTACAGAAGGTGTGTTTTTCTTGGCTTAAACTTTTAGTAGTTCTGCCCATTGTAAATATTATTTCAATGAAGGTTTTAGAAGAAAACAGGCTTGGACTGCATCTTTTCTTATCCTGCATTTCTTTAACTATTACATATACATTTTTTAAGACACTAGAAGCGGTTCTTTATCTGGTCATGGACTTGCAAGATTCAGATTTTCCTTTATAGTTGTCTAATACTCGAGGTGTACCTTTATGTTGGACACTGAATTTTGGTGGAGTTAGTTAAACATGATCTTGAAAGAGATGCACTGGTTTCATTGTGTTCTAGTTAGACTAAATTCGAAAGTAAGTCCAAAGCCACAGGAACGTGCCCAGACACAATAGATTATTGATTATAAACCTGAAAATCTAA…
lncRNA_PveLR510	AATTTATATTATCAAGACTAAAGACAAGTTGTTAGCAAACACATTTTCTCTCGCCAAGTTACCCATAATTCAAAACCGTAAGTTAACCATTTGTTTTTTTAAATCATGTGAAATGTTGCAGCTACACAAATGTTTATTGCTCATTTAAAGGGTCTCTGTTATTTTTTATACAGTTTTAGAAACTTGTTAGGGTGAAGTGAAAGTCATGATTCAAATTTGAAACGACTGTCTTCGCTGCAATCTTTCTGATATATGACGAGGCCAACATGGAGATTCCATTGCCGCATGGAATATTACAAAATTCCAGACAAAACCATCTGTTATAGAAACCAAAATACACATGCATGCTCTGATGCCCAC
lncRNA_PveLR511	TGCTGCATTGACGAATTTGATAGGTGGCTGTGGGTTCCAATTTGTTCAATCTAATAGTATTTTAATATGTCACTCGAAATTAGGAAGCGAATGATCTGAAGAAAGCCTTGTGGTTGGCAAGCATTAGTTTTTGGAGGTCAAGTGCATGGATATTTTTTTTGGTGGTAACTATTATATTTTAAAGTGTGAAAATTCCATGTCGAATAAATAATCACATAAAAAATGATGTTGTAACCTGAAGTCTTTTGCTTCTGATATTTTTTGTTGCTTTTGATATCAGATATACATATTGTTTTCCAGTTGGG
lncRNA_PveLR512	CAAGGTTCAGAATATTCAATATAGAGGGAAATAAAGAAGGAACGGAACTAACATTAGAAGATAGCAATTTCTTAATAATGTCCAAGGGATACTAATTCTTCACAAAATTGTAAATTTGTCATAAACTTTCTCTGTGTCTTCTTTTTTCCGTTGGATTGAGAAAACTCTTTGTGCAAATAGTTTTGTGATTGACCCATACTGCCAGTGCCGTTATCATGGCCTATGTTCCCATGCAAAATAATCTCTTAGAAGCTGTATTATTGTGCTTCTCGTTTCAATTCTCCTACTTGGGATCTGTGATTAACCAAATTCCTTGATCTTCTTTCAGGTGTATGCTCTTGGAGGGTTT
lncRNA_PveLR513	GTATCAATACAAATCTTCTCTTAACAATGTTGGCAGCGTTTGGTTCAGTATTTTTTTCCATGTTCTGGACCGGATTCTACAGTTAGCGTTTGGTTCATTTTTTACACAATACTGTCCCGAAAATACAATCCTGACACAATTTTGACCGTTACAGCTTTTCACTTTTCTTCACTGCTTTCTCAGTATCCATTTTTGATCGTTACAGCTTTCACTTTTCTTCACTGCTTCACCATTTCATTTTCTCAATATCCATTACCAACTTCAGTGCTTCATTTCTCAGTTTGCATTATCAGATTCAGTGCTACACTTTCTCAGGCGAAAATTACCACCATTTCACTTTCTCAGTATCCATTACCAGCTTCAGTGTTTCACTTCTCACCGTGAACCCGCAAATCATTC…
lncRNA_PveLR514	ATTAGAGTTAGGGCATACCTCAGGTTTAAATAATTCCTCTTTAGAATATATGTATATAGTCTTTAGTCTTGACACTAAGTAAGTGAACTTCACTAACAGAACTTGAGAATTTTGCTTCAAAGAGTCCAAATTTCACCAAGAAAAAGACGTGAAAACTTGGTGAAAAAGGACATGGCATTTATGAGCCACCATCTTTAGTCTTTACACCTTAAAATATAGAAGACTATGTAATCTATATTATTAGATAATTGTATTTAAATTAATTGTATTGATAGAGGAAGGAATTACGATTGCATTTTATAATTAATAAATATTGAGTAGTTATATAAGTATATTATATATTCAGTGTTTTGACCTGAAATGCCCTCCATGATCTAGTCACTAGATCATGTATACATG…
lncRNA_PveLR515	ATACAATTACAAAGTATGTGCATTTAGGTCTCGTTCATTATCACTTGATAGGTTAGCAGATAAACTAGGAAGTTTATGTGGTGACTAAAACACTGTAATGATCCTAAATTGAGTCACACATCGCTAAACTATGGGCTAGGCATGTGAGTTAATAATCACATGGGTTCCCTCCTCTTACAAGCTGACTTTTAAGAGTGAGTTCTACCAATTTGTGGTTGTTACAATTGGTGCCAGAGCAGGACCACACCCTGGGCAAACTTCATGGGAGTGACACCCACCTAGGATGGCCCTCCCCACGGATGGAGTGACCTGGAGGTATAGAGCCCTGCCAATTGGGTATATCAAGCCGCTTTGGATGTCGGTTCCAGGGGGGTTGATTGTAACGATCCTACATTGAGT…
lncRNA_PveLR516	CAATAATTTTGTTTTGATATGACTAGTCAAAAAGGCTGGAGCATAATGGGCCCTCCACTTGAGAAAATTTGCTAAAAGTGCCCAGGCTCCTCAGACGAGTAGTCTTGTCTTAGGGCAGAGAGGCAGATGACTTTTGTAAAAGTTAGGACAGATTGTGGGGGTCTAGCTATATTAAAGCTTTGGGAAGGTGAGGGGAGATTCCCCCAATAATTACTTTTTAATATATTACAGTTAAATAACTGAAAAGGTAAGAGAAGAGAAAAGAGGAGAAGAAAAGAAATGAAGTGAAATAAATTGAAAAAATAGAGTAAAATTGACTATAATTTATATTAAATATCTTATTTACAAAG
lncRNA_PveLR517	GTATGATGTATATATAAATTGTTAGTACTTGTTAGCACTTATGAATAAAGCCAATAAAAGTACATTCAATTTTCGTCTTGAGTTAAGTGTGGTTACCCTACTAGCCAACCACGGTCGGCGCCGACGTCTGTACTTCAATTATATATAAATCTTCTATGAGCATGAGCAGCCATGTAGCCGTGATTAACAGGAGGCATGGCAGCTCTGGTCTGGTGACGAGACAATGGGTGGGTGGCAACTGGCAAGTAGTATTAATCAGTTTTAAATTGGTTACCATTTAAGCAGCAGAGCAGATGACCCCACACACGGCATGGCCTTCACGTGGCTGGCGCGAAATTTTAAATCTCTCGGATTAAGGTTATAGCTCCTTTTAAATTTTGTATTGCCACATGTAGTACC…
lncRNA_PveLR518	CCTGTATTTACTTCTTGTTATTTATTATTTCATTTACCTGTATAGAATAAGTGATTTTCTTGTTCTAATCAATTCGTAACTTAAATTTTTAGAATTTGCTACATGTACTCTTATATTAGTTAAAGATTCTAATTTGGGAGAAATAATGGTTGTTATATTGTTTTGCAACTCTATCATGAAAAAGTATCTGATTTCGTTTCAAATGAAACCTTCTTTACATGGTGCTTCTTCCAAAGTTTGATGTAAAAAGCTTGAGTTAAATGGTTCAAATGAAATTTTTCATTGGAACGGCATATTCCTTGTCAATTTCAAGCTTTACTTTTTGTTTGATTGGAATTTGGCGAATTTTGCTTCTGATGTGTTGACATATTATAGTAAATCTAGCATTTGCATTTTGTG…
lncRNA_PveLR519	TTCGAAACCCTAACTCTCTCACGGTACGTTTCATCACTCTCTCGATTTTTCTATTTCACTTTCGCTTCATCTCGATTTTTCTATTTCACTTTCGCTTCATCTCGATTCTAAATAGATGTTCCTATTGTTTTCATAAATTGGATAATTTTAATCTATTTCCTTGTCGACCTAGTGCAGTTAACTGCTTTACTGATAGTTGTGTTGCTTAGTTTGGGCTTCAATGAAGCTAAGTAGACTTTGTAATGGAATACCCAATGTCACTAAAATTAAACCCTAATTCTTCTTCTTCTTTTTTGATTTATTTCATTTGAAATGGATTTGTTTTTGTTGTCCAAACTCAGATCTATTGGATTTACTATATTCTTTAGC
lncRNA_PveLR520	CAGCGTGTTTGTCTGCTTCCTGATCGCTCTCATGTTGACTGCTGTGCAGGCTAACGGCGAGCAACAACAAGAACTGGACGGATTCGGAGACTTTTTCTCTGGTCATGGATATTATGGAACGGAAGCACCAGCAGGATATCATGAACGACATAATACGGAAGGATGTTTCAAAAATAATCCAAAAGGATGTTTCTGTCCAACAAAAGGATGTGGAACGACAACATGTACATTTGTAGGCAGAAATCGAGTTTGTAATTGTGCGGGATGTTAATCATCTCCAAGCTGGTCTCTGCATTCAAATGTGTCACATGTGCTCTTCCTTAGTAAAGATCTTTCACTGCAGTGATCACTTCATTTCGTCG
lncRNA_PveLR521	CTTCTCTCTTTAGCTTCGTCCTCAATTCCTAGCAGCTCTTCCCCTGAAGGCTATATGTATTTTTGTCTCTCTGTTTTCTCTTACCCGTCCTGTAGCGTATCAGAGAAATTGAAAACTATAATCCAACGCTTGAAGAACTTCAGCCACAGCAGGACTCAGTGAGATCGAAAAGGTCTCAGTCAAGCAGGTCTGCTATGTTTTTTTTTCTATAGTTGATAGTGTTTTGTTCACGGTTACTTCATCTGGTAAAGAAAGGAAAGGACAACAAAAGAATTTGAGGCCTCCTGTAAAAGTGCTGGATTTTCCAACTTTCAAGTC
lncRNA_PveLR522	AGCCGGTTTTTCATCTAAATTTCTATATAGGATCATGCTTCTTCTTCCTCCCTTTTTCTCCCCGTTGATCATCTTTGCTGTGTAAAAATATAGAGTAGCCTATAGAAATGTTGCTGATTGTTATATGCTTTCTTTCATCTGTAAAAGGTTGTTTCCTGCTTTCAAGATTTCAAAATTTTGAGCCTTAGTGACGATGGCTTGATATTTGCATGTTACTTTGTAATGTCAACTGCTCTCTCCGTGTCTTTCATAACAATCAAGCTAAGTTTTTCTCTGCATCTCATAATAGTTGGGGTGGTGGATCATGGTTGAACTTACTTCTTATGGGGTTGTGTAACTTCTGAAGCTGATCTTTGCGGCATAAATCATTGTCTTGAATTATCGGTTATCTATGGAATC…
lncRNA_PveLR523	CAAAAGATACATTTTCTTTTAATGCAATTTGAAGGAATTAGCATGTTTTTCCTTCTCGCTTAAAATAATGTGGAATTCTCTCTTGATTTAGAAGCTGTTGTGTAATTTCGTATTCTTGATGTTCAATTTCGACCTTATATTTAAGAATCTCAGATGCTTTTGTAGTTTCCTACCATTTTGAGGGTAATACTTAACATTCGGAGCTCAAAGATGCAAATATTTTCCATGCTTGTTAAATATAACTTTTTCTTCTTCTCTTTAAAGGTCTTTTACTTGATGTTGGCTCACATTTTTTGGGTGGTGCTATTGCTGTAGCAGATATTGTTGTCACTACACCAACAATCTGTTGTTGTGACATTCAGTTCTCTTATTTTTACTGATGCTTTGTTCTGCATTATG…
lncRNA_PveLR524	TTTGAGATTGGAAAACGAGTTTCATTTAGTGAATGTTTTGAAGTTGTTTAGAAAAAATAGAAAATTGGCATGAATTTGGTTGATATTATGGTATGTTGCAGTGTTCTGGTTAAATAATTTGGTTGTGTTGCCTACAACTGTGTAATTATGCTTATGGATTGGAAGTACGGTTTTGTGAAGTTTACTGTCTTTCCTTTCTTACTTGTTTTGGAAAGAATTTCCTCGAAATATTCGCTAGTGGTTGGTTTAGTTTACGTTTGCATTTCATTTTGGCAATAAGGCTATTCCTTTTTATGTGATGCATTTTGGCAATTAGGTTATTCCTGTTTTCTACTAAACTTGTATTAAATTATGTGGTGGGAGATTTTGCCAAGAAGTTCATTACTTTACCTGGGCACA…
lncRNA_PveLR525	CAAGGATTCAATAAATTTTCAAGAAAATAATATTAATGGTTGATTTAGTGGTGATTAAATTAAAGTGAAATGGAAGATTTGTTGGTGAGTGTTATGATGAATTCTAGGAAATATCAAACAGGAACTGTTTCAGGGGAACAACCAAGGACTAATAAGACGCGGGAAACGGTTAAACCGGCAGTCTAGGTGGATCTTGTCTTGTAAACGGTTAAGGATGTTGGTGTCAGCGGTATTGAGTATAAAAATAACAAGAAAAATGTTTCCGTTATTCCGAAACACATTCATTATGGAATTGGTGTTCGAAATTTTATTGTCCC
lncRNA_PveLR526	CCATTATCAACGAATTCATCGGATTCAGGTGCAAATACTGATCAACAACGATCAATATGTGAATTTTCGAAGTTAATGTTGAATTCATATCATTCAATGGATTATTGGAATAAAGCCGAAAGTCTGATGAAAGAAAAATCATTAAAGGAATTCACTGAACAGTTGTTAAAACAAAATCAAAACCGACGTTTATCACGTGATGGCACAACTTTAGACTATTTATTGTATATTTTCGATTCCATCGAGTTATTACGTTTAAGTGTTGCTTAAAAAAAAACGGAAAATAAATCAACAAACAATAGATCCTCCGTGCTTTCTTTTCGTTTTTTTCCTTCTTCTTCCTCAAACTTTGTATATCTCAGTCTATTTATTTACCT
lncRNA_PveLR527	GGTATGTGTGCAACCTTTTTCTTTTCTAAAATATTGCTCATAATGCTTATTTGGTCACTGAAATGTCACCTATATGATCTGGAACGTGCCAAACTTGCTGTAGTGAAAAGGGAAACTTGATAGAACTAATCATGATGAATAGGCTAATTACTATAGTGAAAATTTTGATTCAGAAAATATTTTTTTATAAAGTTTCACATGTTATTGGGTTTCTCTAAATCATTGAACTAAAACTGGTAATTTTACATATTTATGTCTTTTATGTATGGTTTTAAGTTTAGTGTATATAATTCTATTTTGGTCTCGTTTTGGACTCAGTTATTTCGAAAACACTTTCTTGTTAGGCTGGAAGTTCTTAACTTGATAGATCAAGAGTATCTCTCTACTAGATAAAGAAGC…
lncRNA_PveLR528	ACTACCTCTGGTACAATACAAGGTTAGTCTCATTCTACCTCAAAATAAGTTAATGACACAATTTTATCAATTAATTTTTTTTTCAAAAGTTGATATGGGGAGGATAGATGAGGGTTGAAGACAAAAAAATTTATTTTTTTTATTTCTTAAATATACATATTGAGTTATGCTACCTGTAAGATTTTGATTAACTTGTTTTTTGAACGCCTGCTAAAGTTGATTGCTTATGCAGGAACATAGATCATCATATGAATACTATTTTTCTTTTTGGTCTTATGTGTCCAATGTGCTTTCTCTCATTTGAATTTTGCAGGGTATTTAATCCCTACTTTTTGTTGTGGTTTTTTCATTGCCTG
lncRNA_PveLR529	TATGCATAATGCATTGGTGAGTTTTACTTCTGTTTTCTGGTATATGCATCACTAAACTAACGTAAGGTTCAATTTGTGAGAAGAGCTATGCTTTGCACTTTGCCTTCCAATGTTATTTAAAACTGCCGAAGGTTTTGCCCATCCAAATCCAGTAAGGTTGAACTCTTAATGCAGAGACTATGTTGTAGTAGTTAAATTGTGATGAATAGCAATTGGGAAGTGGCTATACTTGAAATGGTGCATTTAAAGCTTTTAATACTCATTACCCTTGTTTCAAATAAAGTTTGCGATTGTTTCACCACGGACTGGCATGGGTTGTGTGAACTAGGATTTTAAACTTTGTCATATATGCTTAGCTTTATGTTATACTTATACCTATCTCATCTAAAAACTGTTCAG…
lncRNA_PveLR530	GGTTGGCTAGTCAATGAAATCAGGTATGCTGACCCACCCTATTGTAAAAGATGAATTTGTGTTTCCTTCTGTTCTGGTATGGAGCTGGGGAAGTTCACTCGTTTATGGACTGGATGAAGTGTTGAGTTAGAACTCCTTTATTATGTTAACCATGCTAAGGGGTATTTAGGCTGGGTTTTGCCCTTCTTTTGTATTTTTTGGGCTCCGGATGCTTTCAAAATTTGATTTGTTGGAGAAATTGTATATATTTTACTTTATAGCTCAATCATTTAGTATATCTAAAATCCATAGTTGGTTCAAGTCTTGTTCTATAAATTCTTCTCTTCGGTTTGACTTTCTGTTCTCTCTCTTTCGTTCCTTGATTCAG
lncRNA_PveLR531	TTGCATTGCGAGGAATAAGCTCATGTAATACATGTAGTTGGTCTGTAACCCTGGGTCACCCTGTGGCTCTTATCGCTGTTGATGTCTCTCCCTCTGAATTGTGTCAATCGTTTGTCTTGCATCTCTGTCGAAAGGAATGGAGAAAAAGCCCGGCCCAGAGTTGGCCTAGCTTGGGGTTGTGTCCAGATCGGACCTCAGTTAGAGTTCTAGATCCAAAGTAGATGGCCCAGCCTGGAATTTTGCCATCTCTATCTATCATGCAGGGTGTACTAATCGCTCTAGTAATATAATTAAATAAGCGGAC
lncRNA_PveLR532	GAGTTTAAACAGACTAGATATGGTAATAAAAAGATATTTGGTGTTAAGATTATTTTTGCTTCTACTAGTACTTGCTAAAGGTTCATAGATCACATGGTGGTTGTTTCAAACAATGTTCTTTTGCTAAGCTCACAGAAACATAACAAGGCAATATTTTAGTATTGATTATTATTTGTTGCTGTGAGACCATATTTTAGTGGACAAAATAGTATCCTTGGGTTGCAATCATTGATAGAATGGACAGATGTAACCCTTGAAAGGAACTTATGGGAGATGAGAGGTAGAAATAGCAACTATGGTTGGGAAAATGCTGACTGTGTGGTGATGCCTTCTAAAATTTGGACTTTGCTATTCAGTGAATGGCAATATAGTCAGATCTGGTAGCTTAGTGTATTGTTA…
lncRNA_PveLR533	ATCTTGTTTATGGTTCATATATTTGAAATAAGCAGAATTTTTTTATGGATATTATTTGCATGGTATCTTGTATTTGAAAGCTTAAGTATGTGTTGATTTATTTACCACACTAATTCTAGAGGAGCTTCAGAAACAGAATAACAAATAAAAGTGAACCTATTTGACTTTGGTGGGAAAACACATTAATTTGGTTGTTGATTAATCTTTTAAGCCTCCATACTATCCTGTGAAACTCTCGCCACTCCTAACTGGTGCTGTTATTAATATCTAGTATGCTGTATCTATCTAATTTTTTGCTTCATCTCAACTTCAATAAAACCTAAGAGTTAACTTTTATCTCCTAAATGCTATAGTCATTAGTTTCAGAATAACATGACTAAACTAAACCATCTAAAGTTT…
lncRNA_PveLR534	GATAAGGCTAAAATTTAGCTTACGCTTGGTTATATTAATAAATGAAGTCGAGGAGATTATTATTGGTTTAACTCATTTATTAATTTTCTAGCTTTGAAAACCTTGACATCTAAATGTTCCCGCGCTTGTTGGTCTATAGATGGAATGAAATCCATTTAGGCTTATTTGATATGGTTTATAGATTTTGAGATGCTTGGAGCTGCATTTGATAGAGTAGAATAGCGTGAAAAGCTCTCATGCAATGACCAGGTTTATTTTAGTTGAGTTCAAGACATAAGGGTATGGCCCAAGTGTTAAATTATGATAGAGGCAGGGTTATTAAAGGAGGGTAGGGTCATTAAAGAGAATTGCCTAA
lncRNA_PveLR535	AAAAATTATTCTCCATTTCCCAGATCATGCTTCTCGTTTTTTATAAGTAAAATGTCTTGAAATCATGGTGCTTCATGCATCAAACAATTTACTTATTAGATAATTCAGTTTGTGAACTTTGGTAGGACAATTAACATGGTAAACATCTTTATTTTAGATCTTTTAGATTAGACATTTTTCACTTAAGTATTTCATGAGCAAAACTTGGATAAGATGGCTTAATCACCGGTCCCTTGTCTACAAAAATGTTAGACTACTTGTTAAGTGATTAAGCAAATTATTGTTGAAATACAATGTGCAACGTGTCATTATTGAATACTTGATTAAGTTTTATTGTTTTTTAACAGGAT
lncRNA_PveLR536	CGGTGTTAGTAGCTTTCCTTCTTATATATTAATTTCTGCTTTGTATAGAAGTTCATTCCAGTTTTATTCTATTGAGGAATTTTGTTAGTGACAAAACCTTTTGACTGGGAAATATGCTGGTAAAAATTGAGAAAAAAGGGCTTAATGTACATGTGATGTTTTGAGCATACATCTGCCTTGCATATTCTGGGCTTGAGAATTTGGCCATCAGGATTTAGGTCATTTGGCCAAGGTTTTTGACCTGGATCAGCTGCATTTTAAATCCCACTGATGTACATGTTCTAATACTGTATAGCTACCACTATGGTCTATTTCTTTCTTGTCAAACTCATCAAATCCTTTTGTTGGGATGTGTCAAATTGCATTTCGTCAGCCAGCGGATAGTGCTTTACGTTTCTT…
lncRNA_PveLR537	CTTTCGTTGTCTTCGAGAGTAATCGAAGTTTCTTCGTTGGATTATTATTGTAAATACTCTATCTCTATATGTGTATGTATGTCGAATGATGCTGTTTCTATACGCAACATATTCTCTACTCGATGTATTTATCTGTATGTTCTTTCGTTTTTCTTCTTCGTCGTGTTTGTTGTATTTATGAATGATCAATTTTCGTTACATTCCCGTTCTGTCAGTTGTTTCTTTCTCTTCTTCTTTTGTCTTCCGACAACCGGTTTTTATATATGTTTTCGTTCAAACGAATTCAATAGAAAAAAAACCTGTGTCTCAACATTATTTTTTCTCTTTTCATGTGCCAAACTTGATGGTATTGCTCGAGTTTCATTGTGTTCTCTCATTTTGCATTTAGTTTCTTTTCTT…
lncRNA_PveLR538	ATTTTTGGTTCATCCATTCTCTTTTTTCTGGGCTCTTATGTCCAACATTTTATCAAATTGAACTTGATGTTTATTTTTATTACAGTTTAAAAATGTTTTAGACTCTGTTTGGGTTTTAGTGTCAGTTGTGAATGGTTGCATTTTGGATAATCTTTCTGGTTTCCAAATTTCAAATTTTCATTCATGTTCTGTAATTTCATGATTTCCTTTTCCTTTTAAGCATATCTTAGGGGTTGTAATGCTTTTGTGTACTTGCCTTTTAATGTTTCTTTACCTAGTGAATTTTTACATCTGAAATATCATTAGTTTCAATGCATGGTGAAGTTAGTACAAGCAGAGGGGCATGCCTCTTTTAAGTCTGAAATTCATGGAAATTGGAATTTGTTGAAATTATGAATT…
lncRNA_PveLR539	GGTAGATTATGGTTTCGGTATATATAGCTTCGGCAATTTGGCTGTTTGGTATTCTTCAGCCATTGTTGTCATTTTTTGCTCGTTGTTGATCCCATTTTATCTCATCTTCCAATTACTCGCGAAATCATCATCATCATCATCGCCTGCATTGACGTCATACTCGATGTCCTCCTCTTTAGTTCTTCTGACTTTGTTGATTGGTTATTTCGGTAATTTACTCCCTTTTTATTTAATTGTTCGCTCAACTTGGAATTATCACTACGGACTAGCGTTGTTGGTAGCAATAGTGATCAACGGCTTTATATGCGAT
lncRNA_PveLR540	TTTGTTTGTTCTTACTAATTATAATGATTTCTCGATTATGGTTTCAAGCATTGAAAATGGGTGCATGGCTGAAACTTCAATTTTGAAAGAGAAAGAAAATGTGCTCAGTCAAACAGATTGCTCATGTCTTGGAATCTACTCTTGCAAATTCAGACAAATGGAAGGAAAGTGAAGATTCATAACAAAAGCAATTGCAGACGGGATCAATGCATCATATCTCCAGTGTGTACTGAAACTCGACTGCTTGACATAGAGCTTGCAGTCTCTTACACTTTCTATTATAAATCATTGCCCCTCGCCTTAATGCGCTTGTAGTGTAGCGTGCACCAAATGCAAC
lncRNA_PveLR541	CCTTGCTTGTAATCTTCCCTTTTCTTCTATCTTGTGTTCAGGAAAAATGCTGTGTACTTTGACTGTCTTATGTAGCTCAAATCACTATTTTTCTGACTGCTAAGTTCATGAAGCATGTACATTTAAGCTCAGGTCTCTGTACTTGAAGATATTAGTTTCTCACATCCTAGTGATTGACTGGAATCTGGTTATTAATATGCACTCCCACAAATGGATATCTGTTTCCCCCATGTGTTTTTTCCTTGCCCTACACCTTTATAGCTGGGTTTATGTTTGTATGATTGGTTGACATTCTTGTAGTGTCCCATAAATCTGCAAGTTTAGATCTGCATACCAAGTTGGGC
lncRNA_PveLR542	TACTTGTTTGTTTGTTTGTTTGGTGTAGAGAGTGATGTAGAGTTGAAAGGAGAGAGGAGGCCTGTTGTTTTAATTTTTTTTTTTAATTTTGTATGGGTACCCGCGGGCATCACGCGGCCCACCCGCAATTTTTGTGGGCAGGCCAGGTACAGGTAATTTTGGAATGGGTAAATATTATGGACACCCGTACCCACCCGTTCTACTCGTGGTCAAGATTGCCAGGTCTATATAAAGTTATTCTTAGTTTATTGCTAATTTGGTCTGCAAATTTTAATGTTTGATAGGGATTTCTTATGTTTGGAATTAGCTCCTGTATTACCTTGGTGAACATGTAGGGAAGGTTGTGAGATTCTGGGTATAAAAGAAAAAATGTTGTCTCTGTTGAGAAAAGCTATGGAT…
lncRNA_PveLR543	AACAAATGATCAATTAACAAAAAAAAATTTCTCTTATATTTTTGCCAAGTATTTTATTGTTAAGTCATTGTCGGGAGCAAACAGATGGAGATGAAGACCCGAGGTTGCTGCGACGAAGATGGTCGACCAACGATAGAGGGAAGAGGGAGAAGTTAGACTATCGAACGCAAACAAAATAGAAAACGAAAAATACAATGGAAAGAGCGCGAGAGACTTATAGAAAATGGCGAATGGAGTGCTATCCGGATCAAACAAATGAAGACCCGACCCGAGGCGAAGATGGTTGACCAACAGCAAAGGCAAGAGCGAGATCTTAGACTAACGAATGCAAAACAAACCCAAAATAAAAAATACAATGGAAAGAGGGCATTTGACTTATTAGAAAATGGCGATCGGAGT…
lncRNA_PveLR544	ACTCAAAGTCTCCCCTGTTCGTGTTACATGAGTTTGAATGATTGGTATATAATGATTGAAAAAATATTGCTAGATCGGATGGTTTAATATAGATTTTTGGATATATCAATCAACAAATATGAAAAAACCTTGGCGTTCAAAGAAGAGGAGCCATAGTGGAAAACAAGATCCTGGAAAACGAGACGTGGGGCTGGGAGTCTGAAATGAGTTGGGCGATGAATATTTTTTGGTGGGCGTCTGGATTTTTGTCAGTTTCAGAATAATACCATGTTGGACTCTCAAATGTTATTATACAAGATTCTAATTACTTGATTGGATGTGATTCATATGATTCGCCCACCCACACTTGTAAAAAGTCAAATCAATCCAAAACTTTGACTTTTAGTTGATGATTATATA…
lncRNA_PveLR545	AGGTCGGAGAAGATATAAGATCTGGTAAGCCCTTCTAACCAATGCTAATTGGATTACTTTTTTTTTCTTGGTTGTTGGTTATGCCCTGGATATCTATCTCTGAATCCAATATATTGTTTTCCTTTGCTTGTCTGTGGAGGGTGAATCATACAATAGTTCTCCTGTTCTAGTAAACTCCTACTGCTCTTATTTTTATGTTGCAATTGCCATATACATAAATGTATAAATCCGTCACCTGGGACAATTTCCCAGCCTAGATATGACAGCCGCGGCTTCCTTACCATTACTCACAGTGGTCCCAGTTATAGCGTGGAGAATTTGATTTAACCTCTTTTTCTCCCTCTAAGTAGAGTCGATAGGGATATATTTTCGGGTGGAAATAGACAAGACTTGCAGGAC…
lncRNA_PveLR546	GGCACAAGAAAAAGCAGCTAGTGGTCGTCAATTAGACGTTCAAGTTGAAATTAGACCAGAACTTGGTGCTGGTTATAAAGTTTACCTCAACGATAAACCCTTAGTTGATACTAGTTTGGTTAGTTGGAAAAGAGGTATTCAAGAGTCCATTATTACTGAACTTACTCAAATCGAAGAAAATCGTAAAGAATCCTTAAGAAATTCACTTCCTCCTCTACCAGAGTTTTTGCGTTAAAAACCAAAAAAAAAAAAAAATCCTTAAGAAACAAATATAAATTTCAATTCAAATAAAAAAAAAATCCTTAAGA
lncRNA_PveLR547	TTTCTTTCAAGTGCTAATTGTCTATGTTGATGCAGTGATACCTTGCTGGAAATGCATCAACATTACAGGTCTCAATTTGAACTTTTTGGAACCAGTTGAAGTTAGTTTTCTGCAGTTGGTCTGACGTGCATGGCTGCAGCTTTTTAGTGTATTTTTGTTAAATAGCTTAGGTGTAATTAAGTCATGTGAAGATGCATCTGGTGTATGATTTGTTAGTTGTTAAAATTTAAATTCAAATATGTAATCCTCTGCTGTAGTTGTTGTAATAGTGGATGGTTTGGTTAAGTTTTGTATATATTGTCAGTCTAAATGAAAATGAATAAAGACTTTTTGCAT
lncRNA_PveLR548	GTTTCAGGTAATGTTTATGTTGCCATGGAGATAATATCTTGATTGATTTCTTTCTTTTTCCCCCTTTGAGTGTGACATCATGAAATCTGGAAGGATGGAAATATGAGCCTTTTGAGAATAGTGCTCAATTTATTGAGAACACTCTTATTTTGATGCTGGTTTCATGGATGGAAATTGTTCAAACGTACGGTCTAGTTGGTGTTAATGTGGTACATGCACAGATAATAAGAGTTCCCGCATACAGGATATCTACAATATTTCCAAAGCTTTCAAACTCACAGTTTAGGATATTTTAAGTATTGAATAATTTTCCATTGCATAATCAATATGTGTGCCATGACCCTTTGTTGTAGTGACATAGTCCCCCAACTCGTAATCTGAGCTTACAAATCTAAGAAG…
lncRNA_PveLR549	ATTATTTATTTTTATTTTTTTGTGTTATTTTTTGCTGAGAAATATTATTTAATTTGTGTTGTGTTAAGATTTTACATGGGTTCTTTTTATTGGTGAAAATGTATATAACATTAGAAAGCAAGAAAATGTTTCTAATACTTTGGTTTTATTCTTGTAATCTATTTTGTGTGTCTGGTATAGAGAGTTAAATGAATCCAGATCTCATAGCAGACCTGTTTGGTTTACTTGTTAACTAATTGCGTAGGAACTGATGGATTCAGGTTTTCTTTTCTAGTGGGTTTTTCTTTTTCAAATTGTTGTACTTAGCTCTGAAAATGTTTATCCTTTCTTGATAATAACTTTCCTATTCATACTCCTAAGATTTTAGATATGATTAATATATATTATGAAATGCTTAAG…
lncRNA_PveLR550	TGGCACATGAACGTAATTTAACATTAACATTAATAACACAATTAGCAACGGATTTTTATTATCGTTTATACGATGAATACAATGCATATAATCTCAATGGTGAAACAACAACAGCCGAAGTAACCGTACCGAATTCGATTACAATCGATGTAATTTATCATAATGAATTGGATGAATGGAAAACATTACATACACCACCAAAGAAATCATCTCTCCAATCATAACAAGAGAATTAGTCAGAATGAATATGTAGTTATTTAGATTTAATAAGAAATTGTCTATAATTCCGGTCAATTTGATCACTCCGCCCTTCGAGATAGTTTTAGCCAGTATTTTTGGTTCCATATTTCTTTCTCAATTGTTGTGATTCTCCGAAAACATAGCAATACAATGGTTGAT…
lncRNA_PveLR551	ATTTGTAGCAAAGGTTTGATGACTAGATTATGTTCTTATGTGGTCTCAATGGAATTATGGGGATGTATATCTTGGCTTAAGACATGTGAATGTTTATATGCTGTATAGATCACTAGCTCTGATGCATAAATTAGGTTGCTAATCCATTGAGGCATATGGTTAGGAAAATGGTAATAGACATCTGCCATGTGTCACTTGGCATCAATTAGATTTGCGGGCTTGTCTGTACAGCATCCATACACATACTTGCCTGCATATGTACCTGTGCTTGTGTATATGTATTGTGTGGTCTATGTTGGTGTATGCATGAGCTTATGTTATGCAAGAATTCAATGAAACTAGTTTATGAGATGTAGTCCTGCACCAATTCACAAAAACTTTATTTGTATTTATGTCAAG…
lncRNA_PveLR552	GGTATCCATACAACTCCATTGTGCATTATTGTCCATATAGGTTGCTTTTAATGTTCTAATGTCTGGTTTGCTTTCCTTTGGCCTGGGGAGACTAAGATTGTTATTCACAGGTTCTTATCAGTCTTGTACAGTTTCTTAAATGTAGTCCACTGATTTTTAAGATGAAATAATTGGAACCAATTTAAACTGCCGACCATGAGAAATAAGAGTCCCATGTCAGTGGCTCAGGCCTTTAACGGCAATATTGGAGTCCTGGCTGCTTTATTGGAGACCATACTCAGTGCACTTGTGTGCCAAAGAGAGCTGCTATCTAAGAAAAATCTCCACAACCAATTGCCTGACAAAGTAAGGTTCCTATTAATTAGACTACCCGCTCCTTGCCCCTGCTGCTTTGAGGTT…
lncRNA_PveLR553	GTTTGTTTCGGTAACTTAAAAGATATTTGAGTTATTTCATATCACCTGTTAGGTTAGATATTTAACGGTTGATAACTTTGTGTAGATTTCATTTACTGGTCCTAGTTATCAACATACGTACTTTAAGGCAGTAGACATAATATGCTTACACTATTTTTATATTTGGATGTATCAACATTGTATGCATGTGATGTCAGATCTTGTAGAATGTAGTTCTTCAAATGATTGAATGTCATCCTTAATATGAAGAAGTCTTCAAATTTAACCGTGAACAGTAGTACTTGTATTATATTTATTCAATTTCTATATTTGATGAGTAGCCTATGAAAATGGATTACAGATGGAGACATTGAAGAAGTTACT
lncRNA_PveLR554	GTGATATTGAAATATCTGAACATCCATTAACACATCCAAGAAGTTATTTAATTAGTCCTTCACAAACTTTAATTCAACAACAAAATCAATATGGATCAATTCAAAATGAAAAACAATCAATTCATCCACCAAATTATGATGATATTATTCAACAAGACTTTTCTCCATCAGCTCCTCCTCCTTCACTCAAACAATAATCTCAGACCATTGTTAATCCAGCTTCGGTTTTCTCTTGAATAAAAAAAAGTCAATAATGGAATTATTTTCCAAGTCTTTTATTTGAGTTGAAGAAAAAAAAAGGAAGAAGACGC
lncRNA_PveLR555	CGTAGTCTTTCTAATACAGAGATCCAAGAAGGTGTCTCTCAGGTGTCACAAAATAATGACACTACATTCAATGTTAATATCTTAGATGTTCATAAGATTAGGAGATTTCGTAGCATGGGTCTGCATTTCATCCATTTCGGCATGTTGCAAGTAGGCATTAGACCTCTTAAGTTGAAGCGCACATTTAGAGGAAAGGTTTCAGTTTCTACCGTTCTCCTTACGGATCTACTACGCCACTCCACTCCTTCATTCGCGTGTTGAGCTGAAATAAGTAACACTTCCCTCAAACCATTTGTCTTAGGT
lncRNA_PveLR556	GTCACATGGGTAAAACCTTTTCAATCTTGATAAATGAAATAACTCTTATCTTTAGAACAGTTTTCAGAGTACTTATGAATCTTCTCTCCAATATACTCACTATCTGAGTTACATTTGCTTTCGGAGTAAGAGTTTAAGTCAAGCCATATTTTTATAAAGGAAAAAGGATATAAAATTTATATTGTATGATAGCAAGAACAGATTGATGTTATGAAAGTGCTTTGAAGAGTCCCCTGGTCGAGTAATAGATAATATAAGAAATGCTACTTGTCTCTTCTTCATCTAAAGAGAACTATATTTGGTTAATGTGATTTTTGGTCAATTTCCTAGTTACAAGCCTTTACATGATCATAGCTATAGTTCTTTCCCGAATATCATAGTTATAGCCTCTACAAACCC…
lncRNA_PveLR557	CAAAGTCTCCTTGGAGTGAGGTAGGTAGGGTTAAGTAGTTTAACATGTTTGTTTTATACGTTTGTGTTGCTCTGCAAATAAGTGAATTTCGTTCCATTCTTGAAAAGTTCATGAATTGTGTTTCAATTATGGACTCTGGAATTTATATGCTTCAATGATCTAAAGATGCCCTATTATTGAAATAGTAACACGTTGGAATGTAGCTGCTTGTTAAATTCATCTTTGTGTTTGTTTTACCAGATGAATCTTCAATGTATGTTGTATGATAATTGCTTGCTTTGGCTGTGATTTTAATTTTTAGAACCCTGCAGATTTGAGATTAATCTAGGCTATATTAAGATTTTGATTATACCTTATTGATGACTAATACTTTATAATGATTGTTTGATGGATGTAGTA…
lncRNA_PveLR558	AGAATATAGATGCACCACTCCTCATTCTCAAAATAAATAAATAATTTTTTTTTTTTATTGCTCCCTTATGTGCTACTTTTCTTTCTTATAATATCCCGCACACCCCCAAGAAAGAAAGGATAATTATGGCTTTGTTCCTCTTTGTTGGAATACTCGGCATGGTTGAATTTCTAAAATATTTTAAAGGATTTCATTGATCCAATATACAAGGTTTCTCTTATTCTTCTTTTTTGCTTCAGGTACTAAACTAAGATGAAATTTGGAAACATTTATCACAATTTTTTTATTTACTTTACTTATCATGTTTATATTTCCATGGACTCAGTGCTGGGTAGTGTGTCTTTTGTTATGTTCATAAAACTTCTGAAAAAACATTAATTAGCAAGGATTATTAAACTT…
lncRNA_PveLR559	CCTGTCATTTATATGTAATATCTATTGCCTGCTAATATAGACTGCAATAGTTGATCTATTCGATATTAAACAGATGTTTACACCTAACAGATCTTTGGATTCTGTGATCCATGTCTTTTTGAGTTTTAGGATTAATGTAATTATTGTCCTCTGCATATGAAGAAGGCTTATTGGTTGGAAATTGCTGCTTGAAAGGGACTTTTCTGAATTTAATGAAATTTGTGGTCCTCATAATAACATCTTTTGTAGATCCATTTGAGGTGTAATTAACTATGATTTATTTGAAATCTCCCCACCTGTGAAAGTCTCTTTCATTTTCATCAGGAGTATGAATGGAAAGATTTATGGCCTGTTTGGTAGGTTATTTGAAAAATGTTATTCCAAAAAATTATCTGAATA…
lncRNA_PveLR560	GAAATATCTTCCATATATAATCGGAATATTATTTGTTCTATGTCTTGTATTTGGTTTATTGATATTTCGAATTTTAATTCAACAACGTCGACGAACACGTTATGGAAATGCTTATGAAAAAAATTATGTTTTCACGGAAATCGATACGGCAACACCTGATGATCGAGCTTTACATGCATTTCAAGCCAATGGATATGAAAATCCAACATACAAATTCTTCGAAAGCCAAACACCAAAATGTTAAAAAAGATACACAGAGAAAAAAAAAAGGTTCTGGTTTAACTAACGTCCATAGTTTGCGTGCTTTTTACTAATTTTTGTTTTCTTTTATTCCACAAAAAAAAATCATTTTGTCGTAGTTCATCGATTTAATCTCATAGATTCTTCGCCATTGATCCA…
lncRNA_PveLR561	TGGATTTGGAAAAATTGTACAATATATTTGTCACTGCCTATAGAAAGTTGATAACTTGTCATTTGATGCGATCATTGTTGTTGTTTATTCTGGAAAGTGTGTTTGAACATGGGTTTTTGAGGGAAATATGCAGATGTTTAATGGATGCATTATGCATGATATATGTGATTGAATTTTGCAATGTTGTAAATCGGCTCAACTCCATTGAATGGCAAGTCATATTTATCTCAAGATCTTTTTGTTCTCTCCCTGGATAACCAAGTGAAGGCCAGGGGGCCATAGGATTTCCACTTTTTACCTCCAGTTTCTGTTTTTGAATTCTAAGTATGATCGTGTCTCTTCAG
lncRNA_PveLR562	ATGATATTAAAAATATAATTCAAAATGGATATAATCAAATCTGTTCTACTTTATTCATATAAAATGCCTCATAAAACAAGGCTAAGAACAAGACTCAAAATCGAAAACCTACTATGAACATTGATACCCATTAATAACAACATTATATACCCTCCTCAGAATCATCTATTTGCCAAAACAAAAAAACCCATTTTCCAGCTCAGTGCTGTTTAATAAAAGACCTGAGCTTCCCTTTCTTCAAAATCATCGTCTTCGCCAACTCTATCTATCAATCTTTGAGATGATGCTTGCCAGAAATCCCGTCTATAATCCGATTTTCATGCTGTAATTTTAATTTGGCCTTTCCTCCAGTTATTGATTAACTTGTTCTATCCACC
lncRNA_PveLR563	CAACCGCCGTTTCGTCACTGCAGGTGATTCTTCCCCTCTTTTTATACAATAAATCGTTAATTTAGCATGGACCGTTTATTAGGTAGTTCTGTAGTTCTAAGCTGTCGTTTTTGCTCATTCAGATTTATGAATTGATTTTTAACTATTAGAAATAGAAATAAAGTTGAACAAGTCGATTGAATGATAGTTCGGTTTATAATCAAGCTGTGTTGTGTTTATAATCAAGTGAATATGTTTTATGTGATTACGGAAAAATGAAATTTGTAATTGAGATAGTACTGTTAGTCAAACGGATCCCAGATGAGAAATTTTTTAGCAGGCAGGAGTTGTTTGCATATGCTGATGATTATTCTTTGTTGATTTTGCAGTTGTTGGTTTTGGAAAGAA
lncRNA_PveLR564	GTTTTCCTTATTTAAGGGTTTACAAAGACTTTGTTTGAATATTATGCGAAGGTAGAAAACGTGCGTTTTATTATGATTCATTCCCTCCTTTCTTGACTTTGTATTAATTGCTTGGCTAATAGATGCATGTTTTGGGGAGCACATCATTATCACTTCTATTTTCCCAAGTGTTCAAAGTGCTGATGGAGGCTTAATATCCCAACTTTTGTACACAATTTGATATGCAGTTATGTCCCATTCACTAGAATATACGCTTGACAAGTAATCTCCAAATCTTCAATCCATTAAAGCTTAAAAGATTTGAAGAGAAAGCTAAGTGGGTTAGGAAAATAAAAGTGCATTTGAGTTTGAAGTTTGGTGTATATCTATAGAATTCGGATTAACAATCTTTAACACAAG…
lncRNA_PveLR565	CTATTGTTGGCCTCTTGTTAGCTTAAGCTTTTATGTCATATGGCTACTTAACAACTATGCCATACATAATTAGACTTGCTTTTCGGTGTATATATTATTAGTTGAGCTATTAACTTGATATTGATTGTGTTTTAGTATGCATTGTCTTCTATGCTCCTTGATTTCTAGCTTGATGTTTATTGTAGGTTGTAAGATTAATACTTGATGTTCTTCCATTGATTAATACTCCTCTGGTTATTAGATTGCAGTTGTCTAGATTGCAGTAGCCCACCACTCTTTCTGAAAGACTCTGATGTATCTTTCTTGGCAGGTCATTGCATAGTGAGG
lncRNA_PveLR566	CACTTTTTAACTATTAATGTCGTAGTTTCTTGTTGGTTGCTTAATATTATTGATTAAGTTGTCTAAGGGCTCCCATGTGATCAGAATGTTATTTGGATTTTAGTCTAAGCAACATACCTAGTGGCTAATAAGTGATTGACATCCTATTCACTTGGCATATGATACACCTACTTGTAGAAAAAGCTTTGTGCTTTATGTTCTTTAGCAATAGGTATGTTGCTTTAGCCACTGGCATTTTACAGTATTCCTCTCTATGTGGACCAGTAAGGTTTAGCCAAACCTTTCCTAGAGCGAACTGCAAACTTACGCATACAAGTTTCACTTTCGGTGGTGAAAAAGGATAAATCCTTTACAAATGCTTATATCTCCTATGGCTTTTATATGAGATATTTTGGAGAC…
lncRNA_PveLR567	ATCCCGATGTGGGATCCTAACAGAAGTCGTCTTGAAGAAATAAATATGCTACTATTAAATTCCAATGGGAATAATTAAAACTACTAGCTTTGTCTGAATTTTTTTCTCAAAGTGGAAAGTGTGCAACATGCATAACTGCACATAGCCTGACAGGATTTGATCGCAAAGCCTCCCAAAAACGTTCTACTTCAAAAATGCTGTTGGACCACTATAAACTAATACTAGTGATTCTTAGTTATATTGGATTAAAATAGTCTTGTGGAATTGTGTCCTACCACAACATGCCTTGTTATGACCTAGTATGAACACCTTGAGCCACGCGATCGTTAGTCTCATTCAAACCGATCCCTTTTGTGTCTCAAGCAATGCTTTGAATGTCAAGTAGTTTAGGTTTCATAT…
lncRNA_PveLR568	CAGGATAGGAACCATCAACTTTCCTCGCTGTTGAGTCTAGTTCCAATTACTCTACTTCCATAATCGTCGTAGAGTTGTGTTTCGACCACTCTATGCCAATAAGTCGCGCCCTAGCCAAACACTCATGGTAAATCCTTTCTTGCTCTTAGCCTTATTAAATTCCCATCAAACGTGTCGACTTGAGCATTGGAGTGCCTATAGCTAACACTGTACTGATGTTTCTCAAGTCCTTCGTGTTCACTCTTTTTTGTCCCTGCAGGTTTACAAGATTGTCAGTGGCCTCATCCTCACAGGATTACTTGACCGTAGATTTAACCGTCTATACATGTAACATTCCTTGCTCCTAAAAGCACCCTTGTCCTTAAGGGTTACCCTTTTTCATTAAGAAACATTGTATCT…
lncRNA_PveLR569	CGAGAAAGAAAGAAAGAGAAGAAGGTTAGCACCATAATATTGCTCATGACTAGTATTTATGAGATTGTAAAATATTCAAACTAATTTAAGGTCATGAGCGGATATGCGATCTTTTTCTTCCCAATCTGCTGATTGTTTTATTCAACAGTGGTTTGTGGTTCAGATTGGTTGCTATTTGCCTATCAAACAAATGGTTTCCTATACAAATCTTATTCAAGTTTAAAGTGCCAAGTATATTAGACTTCTGTAGATTTATCTTTGCTAGTATACAGACTTACTGTTGGTTCCCAATTGAAAAAACGTAGAGATTGAACAGTAAGCAAGGACTATGGTTTCATTTATTTTTCATTTTACTGGTAAAGTATGGCTGATTGTTCTTCACTTTTTGGGTTCAGAAGG…
lncRNA_PveLR570	GCTGATTTAATTAATAGGACTTCTGCCTAATATAGGGTTGGTGTTTTTGCTCAGGGCTACTTGTAATATCATTTATATATGACTTAGTATGTACACTGTTTAGGAATGTTTTAGTGATTTTCTTGGTTTTTTATTTATCTAATCTTTTGTTTTGAATTTTGGGGTTCATGAACGTTTAGTTTTTATATTATCATAAGTTTGAAAATTAAGTTTAGGAGAAACCATCGTATGACATTGTGACTTCACTCATTAAAAAGTATTACTCATGATGGAGTAACTAGAATTTTAGCTAAGGGGATGGGAATTGATACTTATTGTAATAATTGGACGCATTTTTGGTAGTGATAAAATCCTACTTACTCTTCCTGTGGGATCTTGAAAGTTATTTAAATAGTTATA…
lncRNA_PveLR571	CTGACACCAAGGGAAACAGTCCCTTTGATATATCTCAACATCTTTTAGCTCTTACTTGGGGAGTGCATGAACCTGGAAAGAACGCTCGCAACGTATAAAATATAGGGCTGCAGTTGAGCCGAGGCAAGCCGAGTATTGGATGGCTCGAGCTCGGCTCGATTTAGGAAATGAAGGGGTCAAGCTCGGGCTTGAGCTCAACGAGCTGGGGCCACTGGAGCTCAGGCTCCAGCTCTGACCTTACAAATCACTCGAGCTCGAGTCGAGCCCAGGCTCGAAACAGGAACTTGAGCTTGCAGACAATTCGTGCAAGCCCAATCAGCTCAACAGTGAGCTCGACTATTCTAGTGCCCAGAAACCAACTATTATGCTTACCTTACTGCCTGTATTATGTCAATAATT…
lncRNA_PveLR572	AAAAAAAAAACAAAAAAAAGGCACAAGAACCCGTAAGTATAAAGTCATGACAAAAGCTAAATAAGAGAAGAAAAAATGATTACATATGTGACTTATACTGGTAGGAGCAGCACCATTCAACGAAGGGACAACTTTTTAATCATCATTCTCAACAATGAAAAAAGTAAAGCACTCTTACAATGTCAAACAAAGCAACCATAATAATAATACTCCCCTACGGAATTTGATAGCGGTTTACAGTTTACACACTTGCTATTGAAGGAATGTCCTCGTATAACTCATTCATCCATGGATTGAAGAATTCAGTGCCTCAATTGGCAGGAAACACATCACAGTCATTACTAAAGCCGGTTGAGTATGAAGAGGAATTGGATCCCTGGTCTGGACTAATTGGGATCA…
lncRNA_PveLR573	ATTTCAAATAATGTATCCAATGGTCTACTCAATGATGTGAGTAATAAACCATTAACAGGACCATTACGATCACAAGTCGGTGCACAACGACGAACGATGCTACCTCAAACAGCAGCACTTCCACGTAGTTCATCGTCGTCATTTAGTCAAGGAAGAAAAAGTGGAATACCAACAGTTGATAAACCACAAAAACCAACAACATCAAATTTAACACGTCATCATTCACTTACATCTCGTCGTACAACATTGAACAGATTTTAATTAGATCTGAATTGCCATCAACATCTTCCAGAAATCTCTCACGAAGTCGAA
lncRNA_PveLR574	CATACTTGTGGTAAAGTGATCTTTTTTCTTCTTCTTCGTACTTTTATTCAGTTTTGTCAGAAATCATCTTTAAGTCTTATTCTAAATATCCTAATTCAGACTGCATAGAAATTGCAAATTCTTTAGCGTATTGCTAATTTTGTAGCCTTTAGATAGTAATAATCGAGGGGAAAGGTGCAGATAATGGAAGTATCATTCACCTAAAATGCAATAATCAGAGCTAGAAATACTGTACATCTCTAATAACTGATAATCTGCATATTCAGACAAGTCAAGTGAAACAAAATATTGAAAAGGAAAAAAAAAATCGATAGCTGCTGCCCTAAACTAATATTAAACTGTCTCTAAATCCCAAGTTCATTTTATTGAAAGCATTGTGTTATATACGGTATAGATCTG…
lncRNA_PveLR575	TATTGCAATTGAAGTGAGGGTGGTGCTTTCACTTGTTGATGAAAAATGCTTTCAACTGGATCTGTGTTTCAATTTTTTTGATCAAAATGGTCGACACCAACACTGTATGAGAGAGGAAAAACTTCATAAATGCTTCTTTTATTGTCTCTTGAAACTTATTGTTCATTATCCTTTAGTGTCGACGCCCGTGGCTGGCAGTACAGCAGTGGATAGTCACTTGAAGTTTGTAACTTAAGTATAATATCTATAGCAGTAAGGAAATGAAACCTGGCTTATAATAGTTGTTTAGTCATTCACTAATGACTAACTGACGCCATTTTAACATGTGTGGCTATCATGGGATCTCATATGACCGATCTATCTCTATGGCAAAATGTTTCACCACATATTGTTATCAGC…
lncRNA_PveLR576	ATGTACATTACATGAAATTGATACTGTTCTCAAATTAGTCTATACACTCGATGCATCAACTGATTCAAATATTCGTTCAATTGATGGTCAAATTCAACGAATGCGTCAATCATCATTTAAATTACTCTCATTTCTTTCTCGTGATGATCTATTTCGTCATTTACTCGCTCAAAGTGATTCGACCAATGGACGACAAATTATTGCAACAACATACTGGCGAGTTTGTTTCTATGTTTTACCTATGACTATTCGTTTAATTCATCAAAATGGTTCGGAACTTGTTGAAAATCTTCCATCGATACTTAAATTATGCGAATGGATTACATTGAATTTAGCTGATCTACCACAAACAGACAAAACGATATTATTCAATTTTTGTCAAATGCCTATCGAAAGATT…
lncRNA_PveLR577	ATAAAATTAGTGTTTTTGCAAGCAGTGTATTTTTATTTCAATATGATGAGTTGGGATTGTGTTGAAATGGAAAGTGAGTATGGTTGATAGAATTGATCGTAGCTTTATCAAAAACTTGAGCAGGAGTTGAAGATATTGTTTAACCTATTATCTATTGTTGTATTGACACAGACGATGAGCATCTAGTTCCAAGAGGCTTATCTGCTTACTGGGTACGCTTTGATTGATTGAACTCGGTGCAGGAATGTTTAAGTGGCATTTGAAAATAGTTCAAGTTTGAGAGGAGTATAGAAATGTCAATACTCCCAATAGTTGAG
lncRNA_PveLR578	GAAATATCTTGAACAGTAAATTGACAATTCAGACTTTGACTAGGAAAGTCTCTATTAAACTATGCATAAGATACCGAGTGCTAAATAATTATTGGGCTATTACTAGAGTACATTATAGTGAAGCTATAAATTATAGAATTGTAACTGACTCCAAAAATTATAGAAAGACTTAAACCAACAGCTAAGACTTCTGAATCAGAAAGAAAATAGGACTAATAGATCCTGTTTAGAGACTAGAGAATATCTGAATGAGGCCCACATCAGAAATTCCACAACAATTCTGAATTCCTCTTTTGCCTTCCAGGTTTTCTCAAGA
lncRNA_PveLR579	TTGTAAATTGAGCGACAGGCAGGAGGAAGGTAGAGGAATTGTTTTCTAGGTGACAACAAAAACTCAAGGGGATCAAAGCTTCAACAATGACCTAATTACTTAAAATTCAATTGAGACGGAAAGCGTTTGGATTCTTTGACATTACTTCAATTATCTCGATCTACAAGTTGGAAAATGAAGTGGGGAAACAGTTCTGGGCACGATATAAGAAGATGTCCATGCCTTTGACTCAACTCCTTGAAACACAAGTCGTGTTCTTTCGGTATTAAATTTGATATTTTCAGTATTATAAATACGAGGTATTTGGATGACAAATGTAAATCTACATACGAATTTTTTTCTATTAAAAAAGAAAAGGATCCTAAGTTAGGAGTGTTACATTTAGTTGTACGAATAAGC…
lncRNA_PveLR580	GGAGATGTATCTCTTGACGAGGGTATGCTTGCTATTCTTATATTTTATTTTTCATGGAGCTGCCCTTTTCAGAATTTGACCTAGATTTTTTCATGGTAAAAACCATGAAAGACTGAGTATATGGACTGGAAACAAAGGAAATTCTGGAAGGTTTATTGTGAATTTTTTAAGCTGACAATTCTAATCATCACATATTGATGTTTGAGATTTCCATTGTAAGTTAAACTGTTTTCATTTGGTGAAAATAAAAATAAAAACTAGAAAATGGGTTATTTGAGTTATTAGTTAGCACTTTGCCACTGTTGACCTTAGACATTTTTTTTATTCTAGAG
lncRNA_PveLR581	AGCTATATAAGTTTGCCATGGTGTGATTTTCCCTCTCTATCTATCGTTTGTTAAATTTGTTGGCAGAATTGAACTCTGTCTTGGGGTTTTCAACAGCCTGATGTGTAAATTATTCATCTAAATGTTTTAAGTTGACCATTCAAGAAAAAGTGCATTTGTCAATTAGTCACCATTGCCAACCATGATACACATGAGTTAGAGAGTGACTTAATACTTTTGACCGAGACAAGTTCTATCATAATCAATCCATATTTCTTTTATTTATTTATTTTAATTGAAGTATACTACTTTTGATGATTGTTCATAGAGTGCACCCAAGTGATCTGATAAAATG
lncRNA_PveLR582	GAAGATAAAAGGTAAATATATAGATAGAAAACAGGAATGTTCATACCTCAGTTTATTCAAAATGTTAAAAACCTTTTCTGTCTTTGGGAGATAAATTGTAATACATCCTGCTGTATTTGAGGGATGATCTGTTATAATGTTGATCTTGCATTTCCTGCAGTAAAGCAAATCTGCAATCTAGAAGGGGTTTACATGGTGCAGTTTAATCTCTATCAGATTTCATGTAATATTGTTGATCTTGCATTTCCCTGAAATAAGCAAATTTTCTTGTTAAATGGTATTAATTTAATTTACTTTGGCTCGTATTTTGTTTGAAGTGGGTATTTTGTCATTTCTTGATGAATATTCTTATATTCGTTTTCTAGTTCATTAATCTTGCTGCTTAGTCCTATAAATCAA…
lncRNA_PveLR583	GTTCTTTCCATCCTCGTTTAGTGTTGAATATATGTATGTATTTATGATAATTTGTGATTCAGTGTTCCTATACTTTTGAAGCCCATGGTTTCTTTTGCTGTTGAAATATGATTGTTATTCAAATGGTTCTTCAAAAACCTTATTGAATTTTAATTACAAACCTGAAACATATTGAATGTTTTCTGTCGACTAATGTTTCATAAAGCACCATTTTTTAAGTAAGATTTCCGAGTTGATAATTGAAAGTTTCTTATAGACACCACTATCTTCAGCATTTAAGATCGGTACACATTTTAAGTTACATTGAAAACAACCAAACTGGGGGTTTGGAGATAAAATCTAAAGTTTATAGCTATCACTTCAGGAATGCTATTATCATTTTGTTAGACAAAAAACTCA…
lncRNA_PveLR584	GTGGAAAGCAAAACCCATTTTTGCTAATGTTAACCCAAGATGTTTACTAATCTACGAGTATGTTACTATTTGGAGAAATTGAGTGAAGAGCTCGCCTAATAATCTTTACTGTAATCCATTACATTCCATATCCATTAATCTAAAACTTATGTCAATATATAGGTATATATATAATATTCAAAACGTCAAAACAGGACATCCTGACATTAATTTTGAAAGAACCTTACACTTGCATCTTACAAGAGAAATTTTCTGCTTGAAATTAATTATTGCTTGCATTAGCTGGGTGCGCTTATCATGGAAGAAAAATGATGTTTCTGAACCATTTAGTGATTTATAATGATGCAGAAAATGATGTTTGTTAGAGAA
lncRNA_PveLR585	ATGGACACTACATTTGGGTTATTCAATGTCCCTTGTGCAATACTGGATCTTGTGGATTGAATAGCCCTTTGCCACTGCGTTACTGAAATGTTATGACCTTTTGCATATATCAAATATCATTAATAAAAAAAGGGAAGGATAGAAGAATTGCATGACCAGCAAAATACTAAAAAAAGTCTATATTGCAAGTTGAAAATGTGACCTTCTCCACTTGTATTTATAGATAGACCTTGACAATTATTGCATGAGTTATATTCAAAACCAGATCTGCTACTTTGATTTAACAGTAAGTTGAGAAGATCAGGTACTAAATAGTTTGTAAATTTTATTGCAGGCAGATACAGATAAAGATGGT
lncRNA_PveLR586	AACTTTCATGCAGAATCCTGAAAGGTATTGCAGCTTGATTTATGATATTAATTCAGCAGAACCAGCTTGGTTTTTTTATTAACAACAAACTCAAACAGGCAATACATATACGCAAATATTCAGGTCGTGAGTTAACAAAAACATCAAAATCTAGTGGGCAGAGTATCATTAATCCATTATATATATAATTTGGTTAAGCCTGATTGGGGGATTGGACTACTTTTTTCTTCATGGCCGCATTTGTGCACAAAAAGAGCACGGAAAACAATACAAAAACAGTGTAAGTAGGATTTGCACCGAGTATTTGAACCACTTTAAAAAAAATTATTATGTTATTTTTTGTTTTATTATTCATCTATTGATCCGAAACCATAGATTTTATACAAACTCTTACATAGA
lncRNA_PveLR587	TAGCTACAAGGCAAAACTCAGGTAATTCTGTTGCTATTAATGTGTCGTATCCCTGGTTTCTTAATTTAACTGCTGACATTTTCAAGTGATTTTTGAACATGCCTATCATGCAGTTGGAATAATTTTGAGGATTAGGGTTGCAATTTGTTAATATGTGGGAAAAAAGAGGATATCTATTTTCTTGCCTTTCATGTCATTGGAAATTCAAAAGGCATTGACAAAGTTGTGATTTTTAATATTCTACAGGGAAATTTGACTATAGTTTGAATAATGAAGAGCAATTTAGATATCTTAAGAACCAAATACATGTAAAAAGAAGTTCCCAGTAGAACATGAATCTTATGCATCTTGGTGGACAATAGTTTTAGATATTAGGTTTCAATTCCTGATATGTGAAGA…
lncRNA_PveLR588	TGTAGTGTATTTGATAAGTTGCAGCTCAGGATCTCATCATTTTGCTATTCATGATTTTATATAGATACATATACCATGGTGGTATTGGAAATAGGTTCTAGATTCCCAAGGTGGAAACTTTACTAACTTCTTCAACAGTACTAAATAATTTTCCCAAATTCTCTTTAACCTCTTCTTTTTATTTTCAAAACCAAATTTTAATTGCTTAATAAATACAGTCTGGGGTTTCATTTTTAATCAGCCATTCAGTGTTCATCTGTTATAATCTCTGAAGGTTTTTTTGTAGTAGTCTTGAATCAGTTTCTTGTTGGTTCTAACTTCCCTATTTTCTTTGATGATGTAGAAAACTGGTAAAACATTTGAGG
lncRNA_PveLR589	TCTTGATTAAGAACCAAGATATTGTCAGTGGGAGGCAATTTATTCCATTTTCTTAGGTTTTCAGCGTCCTCGGATGCAACTGCTCCATCTCCAAGCATCCTCTCGCCTGAACCGGCTCCAGCAACTAGAACAAGTGCAGGAAATCCTACTTATGCTTGCCACACCTTTATTTTCTTTACTAGCCTTCTTGTTACCACATCGCCTCTCTTTTTTTAGATAATTAATCAGGAAAATATGAGTGTTATGTTTCATAACCATGCTTGTTCCTAGTTTTAGTGCAAAAAAAGGAAAGATGTGGAATAGCTTCATGGGGTGCCATTATTGAGGACTTTTCTTCCTTGCTTTACCATCAGTCTTTTCGTATCAGTTTTTTCTTCATGGGGTGCCACAGCCTTGCAT
lncRNA_PveLR590	TGAAGTCCAATGGGGCCTCCATTTTGTATCATGTATGTTTATATCCAGACAATGTTGAATGTGTGATTCTTAGAACTAGGTCACTTGGCCTTCTCTACTTTTCTATATTTCTTCTTTATGTTATTTCGTTTTCTGCTGCTGCTGCAAATTATTGGTTTCAGTCCATTGTTTTACACATTGGAATACACTGATTATTATGTTTCCGAACCTGGTCAGAGTAATAGGAAATCGTCTGTGTGGTCAAGGTTCTGAGGGGCCTCAGATACCATTTTGTTTGTTTCTATCTCGCGTTATATGATTTCATGGCATTTATGGTGATATAAGTATTATTGCAATTACCTCAGATAGCAG
lncRNA_PveLR591	TGTGAGCTCACGCATGGACGGACGTGAGCTCACGCATGGACAGCTGTGACATATCGTTCTTCAACGGTGTACACAAGATACCATGTGAATCTGATAGAGGAAGGATGCGCTTTATGAAAGGGCTTCATATGAAGACGTATGCTGACTTCAGACTGGACGTGACGTGGTCTGAAGACAATACCAGCTGTGTGGTGGACAGGTGTCTGATAGTAGTGTCTCATGAGTGGTATGTACAGTACCTCAGCAGATGCTCGAAACTATGGGATGCGTGAGCCCATATGCAGGTCCCGTGGTACACGTAATACGATGAAATTGACACGTAGAAACAAGGATATGACATAAATACCTCGGGCATGTATGACCTTTCGGAG
lncRNA_PveLR592	GGCATTCAGATTCAAGTAGTATTCATGACTTGGTCCAAGTTTGACATTAAGAAGGTATAAGAGAGCTAGACACACTACAATTTTTATTCAAGAATTATTCTAAGATGGGTTCCTGTTCCTTTTTCCATTCATTGCTTCTGATTTTGTTCATTGCCATTTCCATCTTGGCCATGCACTCAGTTCCAGGGGCTGCAGCTACGAAAATGAGGACAGTTCTTCGTGCAACCCTGCCGAGCCCACCACCTCCTCCACCTCTGAACATCGCGCCTGTTCAATCCATATCACCTCTCGCACAAGGAATCTGATCCAAGCTATGAAGAAAACTCCATCTGGGAGCTGCCATGCCTTGTTATTTGTCTTCACCACTCTGATTCCTATATGATAATGTTAGATTCGTTT…
lncRNA_PveLR593	GTGGAGTTCGAGAGGCGTTATCGGTTAAAGTTTTGGTTTTGGTGGGTGATCTGTGAGTTGTGTGAAATTAGGGTTTGTTTGAACCGATCTTGAAGTTTTGGTGGGTGATCTGTGAGTTGTGTGAAATTAGGGTTTGTTTGAACCGATCTTGAAGTTTTGGGGTTCATTTGAGGGTAGTGGGATCAGATCTGCTGGGGGTATTGCTTTAAATTTGATTTTGGGATGGTGAAAGTGACAACTTTTGTTGAATTTAGGGATTTTGAGTTGTAATCCATTGTATTAATGAATCAGAGAGTAGAAATTTTGAAAAGTTTTTGTGAAATAGAAGTAATTTAACTCGTTGAGCTGCTGAAATCTAAGTGGTGAGTCTTAATGTTGATCTTGCCAGCTATGCTGACT…
lncRNA_PveLR594	CACCATGAAAGTCAGATATGCATTCTTATTATATGCTATGTAAAATCTGATAACATGAGATTGCCCACAACTCTACAGCGATTAGTCCTTTTCTGATTCAATTGGTGGCTCAGAGAGGTCATTCTGTAAGAAAAACTTGTAAAATAAGTCTATTACTCTTCATCCCTTCCGTATAAAATTATAAATTCTGATGAAAAGAGAGTACAAAGCAATCCTGATGGTGCCAAATGAAATTCTAGCTTAGGTACTTGAAATTAGATAATCTTCTGTTCAAACTCAATTGTTTCCCTACCCAGACAATTTGGAATTGTCTAGAATAACCAGCTTCTAAACTTATGCTAGAATTAGGATTATAAGTGCATTTGACATGTAACAAAAGCAAAATATAACCTATAGTCT…
lncRNA_PveLR595	AAGAAGTTCAATTATGGATTTTTTTTGTAGGCAATTTTTTTAAGTTTAAACTCTATTCTTTTCTTTGTTGTGAAATTTTAAAATTTAAGGATTATTTGTCTAAAATATAATGAGTGAAAGAGATAGGTTGTGTATTAAATTAGTGTGGACAGCAAATTGTTCCATGATTTTTTAAGACATTCATTCCATGTAAATTGTCATGATCTTTCAACAACCCTAAGGCGTTTAAGAGCTATAAACACATGCTCTTTAATGAAATTAGAGATTTTGCAGGTGTCTATATTGTATTTTATTTTTGTGTTTTCAATTGAACAACTTTCTAGATGTTGCTTCATATGTC
lncRNA_PveLR596	TTTGTGTTATCTGCTCATTGTGTTACTTTGTGACCATAATGCTCTCTTTGAACACTACTTTTTCGAGCCTTTGTCCTGGCTGTTAGTGGTTTTCCTTTGTACTCCTATTTTGATGATCAGTTACATCCTTGCTTTCACATCAAAAGCTCTAAGCTATAGGTCACATGTTTCATTTAGTTGTGTCTGTATTGTCATGTCCAACAATATTTTCTGTATGTTTTATTCTTCATCTGTATCTCAACACTAGTTTGAGCGTTTCTCCAAGGACTAGCTTTTTGCACACATGTGACTTGTCAGATTTTTTGGGAACTTGCATAAACTTTTTCCTGGTTTTAACTTGAGTGTTTTTCTTCTTTG
lncRNA_PveLR597	AACAAACTATTCCGTCCATTCAAACCGTTGTTCAAGCAGCTGTTCAACAAACAACAACAACAACAGATCATTGTGTTCGACTTCAACATCAACATCATGCACAAACATCCAGTATTATAATTAACATTGCGCCTGTGAATACGACAATCATCAAATGCGTGTGATGAACACGTGTACATATATATATATATATAACTATAAATGTGTGTATATTTTATAAATACACCGAAAAAATCCAGAAAAAATATCCTTTCTCTCCTGTCTTCATATGTTGTATTCTAGCCGAAAATCATTGAACGATGGAACAATAAAAGAAAAAAAATCGAT
lncRNA_PveLR598	CAATACTAATTGGTGTGTTGAAGGTATATTTGTTCACTACTCAGCAAAGCATTTTGATGAAGTTATTTAGCATTAGTCTGGGGTCAAAGGAAGTTCTAATGTTGGTTGCAGTGTTTATAATCCATATCTTATTTAGGAAAGGATATTGCTTTCTTTTGTTTACGCATATTCTTATTTTGTTATATCTGATTGAGATAGTGCTATGTAAGTTTCAAACTGTGTCCTGGTCTTATTTTCCTGACTATGAAGATACGTAAGTGTGGTGAATATATGATTAATAATTTAGTTTAATTATGTTTTCCTTCACTTCTATCTCTTGTAAACATGC
lncRNA_PveLR599	CTTTGATTTGCTTATCTACTCAGAAGTGAGAAAAGTAAGTGCTCATCAATTCAGATAAACAACATCTACTTCGGTTTTACGTAGCAGCTTTATCTATTCTTTAATTTTGTTACTACGGTTAAGGTATAGTGAACATTATTATCATTTTATTGAGAATAATATGAAGAGGATCCATGTTCAAGTTAGTGTTGCTTATTTTACAGGATTCTCTTATTATTGCACCCCCTTCCATATGGGCTTATATTCCTTGAAAACCTCATGAGTGGATCTGTCCAAAGTGACTTACATCTGAATTTTTCTTTCTCCATTTTCAATAACAGTTGATTTTCTTATCTAACAGGCTGAAGGAGTTGAAGGCATCA
lncRNA_PveLR600	CTTTTCTTGAGAAGAATGCTCTAGGATAAATGCTACTAGGTCATCTATGATCCGCAAGAATGGAGGAGTTCAGCAGAAGACTGGAAAACTAAATAGAAAGCCGTCTGGTGGATGAAGTCAACCTTTGTGATTTCAAGGAAGAACTCCTGTTGAGGTTCACATCGGTACAAGAGTCCTCGACCAGTCAACGCCCACATAATACAAATAATGTTTGCCATGAGAAACTCCCAGCAGAGGCAAGTTACAAATGGATTAGAATTATGATCCAGCTTAGACGTTCAGCCATATGCAAAGCCTCAAATACTCTCTAGTCATTAGTAAGTCATATTTTCATGTTTCCAAGATTTACTAAACTAGCTCATGTTATGTATTTTGGTTTTTCTCGAGTTTCAGAAATAA…
lncRNA_PveLR601	TTAAACTCTTTGGATGTACACAGGTATGAAAGTCCAGGGTCATTTAGCTTGGTCTACAAAAGCAGAATTGTTGTTTATAAATTTGTTTCTTTCATCATTAGCTTGATGCTTAGAAATGTTTTGAGTATCCAGTCGAAATACTTAAATAAGGAAAAGTTGAGAGGCAACTTTCGAAGTATGGTCCAAAAAAACTTTCTTTTTGTTTTTTTTTTTTCTTGCTTGGATCCTATTTAAGGAATCACGGAAATTTTCTCCACATTTATATATATGAGTCCAGCATTTATGGAGACTGTTATTTAGGTATGTTGATTTGTAGAGAAGTATCAGATTTCATGAGATTATAATTTTATGTGGTTTTTAGTGATGGTGATTACTCTATGTGTAACACACCTTGTGTAA…
lncRNA_PveLR602	TTTTAATTTCCATAAGTTGTGTTGTGGACCTTGTGGTTGCCTACCAACTTTTCTTCAGCTTTCCGTTGTTGCAATTAAAGATTTTACATTTTAAATCATCAAATATTGCTTTTCTTAAGTGATTTCACAACATGATCGCAAGGCATTATACTGAAGAGTCCTAATTTTTAATGTATAGCCTAGCATTGGATCTGCTGTTTAGGGATGCTGCAGGTTCTAGAGGACTGGCAATGCCGGTCCAAAAATTTATCTAGGTCACTCTGTATTGGAATCCCTTGATTTGTAAGGTGTTTTTACCTTCAATCAGAGCTAAACAATATATTGACTGTATATCGTTGACTTCTTCCACTCGAAATAAATTTTTTGCCAACAATCTATAAAACCCTTAGAGGTTTAAGC…
lncRNA_PveLR603	CCCAGATAACCCAAATTGGATTTCATTTCTTCTGGCTTGCAGATGTATAGCAAACTGCAAATGGGGGTTTAGTACTACCTTTGGGACTATGAGAATAAATTTCAAATTCTAAAGCCCATGATCTCAAAATTTCCCGGGATACTACCTTTGTCTGCAATTAAAGAACAAAGTGATGGCAGAAAAGCCAAACAATTTACTCACCTACGGAAGGAGTGGGAAGAAACGGAAAAAGAAGGATGTTAAGGAAGTGGCAATTACCAACCCAGTAAAAACAAGATAAACCAAAAAGGAAGGGAAGCAGCAG
lncRNA_PveLR604	ATTCTATGAAGTTCTTTATTGATCTGTGTGTATGTGTGTTCACAAGTGAATATGAGTCATCATTGACTTTTTGAATGCTTAATGTTATGGATTGCAGAGCTATTAGTGGCTGCTAATTTGGAGTCATTTTGGGAGATAATTGCTACTGTCTAGGTTTACCACGATTGTCATGTTGTTAAGAGAAAATATAATGTTTCTCTTAGATGCAGGTCATATAAATATCATATGATGGATTTTAAGCATTTCTGTCAGTGAAGTCAGTTCACAGAGAGAAAAATTGGGGCAGGGGAGGGAAAATGAGGAATGTGGGCTAAAGTTTTAGGAGTTTGATACATAAGTTTTTTTGAACGGATACTCACTGTGAATCTGTCAATAACTTTTTACTAATTTCCTTTGAGA…
lncRNA_PveLR605	GCAGCTTGGCATGGGGTGAGGTTTTTCGTCCAACAAGTGAAGTACGATATGGAAAGGCAAGTGCATGAAAGGAGTAGATATGGCTGAAAACTCCCAAATCTTCCACACAAAAAAATCAGTATGAAAACTCCCAAAATCCGCCACAAACAAAATCAGTCAGAAAACTCCCAAATCTTCCACAAACAAAGTCAGTCACATTGAACAAAATTAGTTAGAAAACTTGTAGCTATGGTTATTGGGGAAACAATTTTCAGAATAAGCAAACTATGCTAGAATCATCATCACACAATAGCAGATCGGTAGAGACTAGAGAGATGAGGGGAAATAAAATAAAAGAGAAAGGAAGGAAACTAGAGAAAGATGGAAAAGAAAAGACGAAGAACAAGAAGAAGAGATGGG…
lncRNA_PveLR606	CATGGAATTGGTATGAGGGTGCGTTATTGGCAACAATAATATGGCGGAAGGGACTAGAGAGAAGTCATGGACAAACATAGATTTGGTATCAGAGCACGTCATTGGCACCAATAATGGCGGAAGGGACTAGAGAACAAGAACAACGGAGGCTAGAAGCTAGAAGAGTCCATTAGGCAGTTGAAGGAGTCATCAGACAAACTAGCAGGAGCGGCCACCCTGATGATAACTGATGAGTTTTTAGAGCAGTGTTTTATTAGTGGCTCGAAGGAGGCAATTAAGAATCAAGTCACCATGTTTCAACCAAAAAGCCCAAGCCATTGGGTTAGCCTTG
lncRNA_PveLR607	ACTGTTCTCTGTTTTTGAAGGTTAGTTTTTCTCTTTGACTTCATTTTTAATATGAAAGCTGTTAAGATGCTTTGAAGCCCCTTTTTGATTATGAATAGTCACAAGCATTCAACCAGACTTTTTATGGAAAGACTTATATGACACTTATTCTTTTCTTTTTCTCTGAGTAATTAGATTTTTCTTTTATTTTCTGTGAAGCTTTCACATTTCAGAAAACTGCAATTCACTGACCTGTGTACCTCAACTGTTCTAATTAATTGTCTTGATGCAATCATTAGTAATCTGTTTTCGATAGTTTGGATCTAAGCAGTAAGGATGGTTTCAATCGGGGACCTTTTGTTCCTATTCATTTCTTACTTTGTTGCTGGC
lncRNA_PveLR608	GTCGAGATAATGGTGGTATTTTAACAACAACAACAGATGGTAGTTGTTTTGAATATACTAAAGATGAATTACGTACAATAGCTGATATATCACAAGCTCATGTTATAGATTATACAGGTGCGATGATGCCATTTTAAATGGAAAAATATTTAGTAATAGAATTTATTCAATTTGTAATGATGGACTCGTTCGTGTTTACGAAAATCAAGAATAAATTTTCGAATGAATATCAAACAGTATTAATTATTTCAACCAAGCCAAACATATAGGTGCCACGAAAATGATGTCCAGTGTTTATAAAATGAATTTGTTAGTTCTTAATCATGCG
lncRNA_PveLR609	CATCTTTTAATATTAACAAATTTTAAAATTTAAATTTATTTAATATATTAATTGTGAATCCTAATTGAGTTAAGAATATGACACTTGTCCAATTACTTTGAATATGGACAAAAATTTAATGAAGCTTGTCCAATTACTTTAAATATTGACAAAAGTTCAATGACAAAAATTGAATGAATATAAATAATGGACAGGCGTCCATCTAAAAGGGACGCCTGTCCATTGAATGTAAAAAATTTTAAATTTGTATGGACGCCTGTCAATAGTAAATAAACACCCGTCCATATAAGATGGACGGGCATCCTTTATTTTTCTTTTTAAATTTTTTGGATGGGCATCTATCTCGTCCATAGTAAATAGACACCCTTCTATATAATATGAACGAGAGTCCATTAAATA…
lncRNA_PveLR610	GCTTTGACTGAGCTTCGGTCATTGGATCTTGATTTAATTTTCTCTGTATTGAGTAGGAAGTGTTGAGTGGATGAACTTGAACATTTTTCTATAGTTGCTTGGTGGTTTGATATTTGACCAAAGAATTGAAAATTGACTGCATACTATTTGACAGCTAGGAACTGGAATATTTTTGCTCGTTGTTGTCATGGTATGTGATAAAAGTTGCTTAAGCTTGATCCCAGGGTTGTTGCTTGAGCCTATGTTCCAAAAAAATTGAACTTTATGGGATTTCCTAATTTTCACCTTTTATGAATAATGATTTTAAGTGCTGAGATGCTTGAAAAACCAGGAAGAGTAGTATGGGGTACGCATGTCAAAATCAATTAGATTATAGTGCAGGTTAAGTGTAAGTAGAGC…
lncRNA_PveLR611	ATGAATTTCCCATGATTTCATATTCAAAAGTTTTTATTGCAGTATCCAAATTTTCGTATTAGAGCAGAAAGTTTGGTGCTGATGCATATTTATTTTGTGGACCAAATCAGTTTCTCTTGTGTTCTGCATAAAACAGTGCTTTGGTGAATGCATTGTTGTCTTTGGTTGTTTTATATAATTCTTTGGTCCTGAGATTTTCTAAGATTATGATATTTACACTCATTTTAGGTATAGACTGTGAAAATCAAAATTTTCTCATACCTTATGAGTCGTATATGACACAACTATTTATTTGTTAAAGACTCTTTGGAAAACTTGCAATTTTATTATGGCATCAGTTTGAAGACTATTTATTCATGGCAGCATGTACTTATTAAACAGCACACCTATAGATTGTTT…
lncRNA_PveLR612	TCCATCTCTTCTCCTTCAGTTTTATATTTCTTTTCCGTCTTTCCTTCTCTTCCTTTTCTTCTCTTCCATTTTTCTCTTTCTTTTCGTCTTTTTCTCCAATCTTCAAGTTTATTTGAATTTGTGAAGATGTATGAAACTTGGGTGGCTTAATTTGACTTCTTCGGTGAAGAATAATAGTACGGAATTGGACTCTTTGAGCTGCTTAGAGGCGTTGCACATGGGCGGAATTGAGATTAAAAAAATTGTAATCTCCAAAGGTGAAACGAGTTTGGGCAGTTTGACTCGGCTTTATCTAAGCAATATGAGTATTAGTGAT
lncRNA_PveLR613	TTGTTGTTAGTTTGGGTTTCATTCAAAACAAATTGTTTTTTTACTGATAATATTTTACTCAACATAAAAGAATTGATGAGACGAAAGACACTGTTTGCTGCTGATATTTTGCTTACAAATGCTCATAATTTTTTTTTTTTCTTTTTCAATGAATTTTCAGGCCTCCAATTCTCTCTATCAAAAAAAATTAAATTCTGGAGGATAGCTGAAATAGCAGTTGTCGATTAATATGATATTTACTTTAGTTTTTGCTCAGATTTATTTGTAGATGCGAATACTTAATATTACATCACATCTTGTTGACTGATTGCATTATTTTATATCTTATTGTAGAAATTCGTTTTTAGAACTTGCCACCATCCTTTGTGGTCTAGATTAGGGTTGTAACAGGATCAGCAG…
lncRNA_PveLR614	ATTTTATTATTACTGTTGTTTATTTTGTGGCACTTGAAAACTTTATGATTGGTGTATTCTTTATTATACTTTGCTTTGCCCTGGGGAATTGCTTGACATTACATTTTGTCGTATTGATTTACATGTTAACAAACAACTAATTAAGCTTGAAATGCACACCAACCTATTCTTGACATGATTTTCTGTTCAATTGTTGATCATTGTGCTCCTCTGTTTCCTCTTATGTTACATGTTATGGCAAAGTTAGCCTATTTAGAAGTTGTTTTACCTGATAATTATGTTCACCTTTCTTGAGGCCATGGAAATTGATAGAAACCCAC
lncRNA_PveLR615	TTTTCTTGCTGTACAATTAGCATTTTCTTATTATGATAAACTTAAACAACGTTCACCTAATTGGACTCCACTTGCATCGAGTGGAATGAGTGGACTTGTGTCTGGTGCGCTCTATGGTTTGGTTGTCTACAGCGTTTACAATCTAACTACACGAGCCGTATTTTATCAACGATATCCTTTGTCATTACTTGGACAAGATATTGGTTGGGGATTTCTTTTCAATATGGTCTATACAAGTATCTATATGATCATCTGGCGTAAACTTACGAGTCCAGTTGATTTATAATTCAGGACACGTACTTTCATAGATATATATATATATGTTTGAATATTAATCAAGCAGTTATTTTTCTTAAACTTGCATGTGAATCTCAGTTATAGACGAGTCAATTCAGC
lncRNA_PveLR616	CAGTGCCCTTATATGCAACTGGTAATTTCTTGATTGGCATTGTGTGCATTTGCATGGCACATTTTATTGGAATAATTCAACGATTTAGGCTGTTGATCTTACATAGAAGACTCGTAGTTGTCATGCTACGATATAACTGTCTCCTTAAAACCGGCTTTGTAAAAGTGGATTTACTTTAAAAAGATATATTATTTTGGTTCCCCAGTCAACCATTCAGTAGTGTAGCTGCTCGTAAATTCTGTATTTTTCTCATTTTCGGCTTGTTTGCTCGTGAACCCAGGTGTGGAGGTCTCGCCACTCTGC
lncRNA_PveLR617	TCTGAACATATGCACGGAAGTGCTCAATTGAGCATTGGAATTTGTTGGATGAATTTTGCACAAGTCTTTTGTCGAATGTGTTTTCTTTCTCTATGTAAAGTGAATATATCTATTTGCCAATTTTGTTTCTAGTGTAACTTTGTTTGCAAGGTAGCATAGTTATTGTTGAAGAAAAATATATTAAAAGAATGACCTTTTCTTTTTCATTGTTTTATCTGTTTGTAGACCGTGAAATTAGACAAGGATTGCTCTAAAATTGCCCCTTGAATTGTAATGATAGTCACCCGCATAATTCACTCTCTCACAAACCCAACCTGTGGTAAAATTAACCATCTTTGGGAGAAAAAATAATGGATTGTTGTTTTATGACTTTTACCATTTGGCATAAAATAGTGTCAA…
lncRNA_PveLR618	CTTTTAAATCTCAAATATAATTATGTGTTGTATGTAACAGTTCTTTAGCATTTAATTTAAACTGGTTAGATACATGAGGGGTCGTATAGTATTATCTTAGGTTTTGACTATTTAAGTTTTGGACGTTGACATCAAATATTGTAAATGTGTGCAAGTTTCTAACATCAATTTAAAGCATTGCATGATCAGGGTATTAATTGAGCATTTAAATAATAACTGAAAAGTAATTGGGTTAAGGATTGCAGTTTCAGTTTTTGTTATCTTCGAGCAAAAGATTCTCCCTCCGAAATATGATCCCATTTTTGAAGTATATAGGATTTCTTGGATCATTTTGAGATATGAAGACCAGTGCTTCTGGAAAAACTTAAGACCCATTGTTATCTCTAGAATTATCTTGTA…
lncRNA_PveLR619	CTGTAGCATTACTCATTATACTATCAATTTGGGCGTCAATTCTTTCTAACAAAATAAAGATGTGATCCTTTTAAAAATTATATACTTTTGCATCTTCCATCCAATTCTACTGCAACACTCTGAATACTCCACTTCCATTGCATCTTACATCAAATCCTTATTGACAAAGCCACAAGGGACGCAAATTGCCTATATATTTCCTTATCCTCCTATTGCTCTTCTGCATATCTTCTCCCAATTCCAAAACTGGTGCTCCCCATAACTGTAGTTGATGATCGATCATGAAGACGTTTCTGGTTCTCCTTGTTGGCTTCTTCTTGGTCTTGGTAAGTCTGCAAGTCAGCGCAAAAAGTCTCAATCTGAACTCTCTGGAGGAAAAGGTCAAGTTGATGGGTGAGA…
lncRNA_PveLR620	CTGCCATTTCCAATCCGCTCCAATCTTCGAGTAGCCACATAGGTTTCCATGGGATCTATGTTTTCAAGAATGGTTCTGGCTCGAGCCCGTAGAGTTGATTAATCCTTTATTGTTTTGGTCTACAACATTAGGAATATGTTGAACCTTTATTTCCAAAATCGTCGTCCAACTTGACTACAATAATGGGTTAAGGGAGTACAAGATTACGAAACATTTAACTTTGATCTCACAAGTTATGTTCGTTACGACAATTTTTTTCTTCATTACGATGAACTAATGTAAAAACCGAACCGAATCAAACCGGATTTTTGGTTCAGTTACTGGTTCGGGAAAAAATAAAAAACGGTTAACCGAAACCAG
lncRNA_PveLR621	ATTTAATATACTTTTTCTTCTCCTTTTTTTTTTGGGATAAAATTTTCAACCGACATAAAAAAAAAATGGTGCCAGAAAGAAGGGAATATTCAGTGAAAAGAGTGACAACAACATGAAATCTTAATTTTGGTTTAAAGGGAAGAATGCCATTAAATTTTATTGATGTTTGAGATTGTTGTAAATGAATGATGTTAAATTTATGAGCAAACACATGTTCCCACCCAAGGTTAAGCGAAATACCAAGTTCTCACTCCTGGTTTCATAAATTTCATTTTCTCACCCTTAAATGAACAGAAAAATGTTGAATGAAATGGTGAAAGGGTAAAATAGTCTTTGAACCCACACCATTCCAAACCAC
lncRNA_PveLR622	CCAGAGTTGAATTTAGATATGTCTCTTGACATGGTGGTATTGCATAGTCATCTGGTGTTGGTAAACAAAATTTATAGTGTAAACAGTGTACTGCCATAACTAATGATGGTTGGTAGTTTATTTCTGCCCTATCTGACAAGTCAAACTTGATATTCCTAGACATCTAACATCCCAACTTTACTTTTTTAATTTTTATGTTGGTTATGTACAGCAATTAGGCAAATATTATTATTCTTCCTGTATTTTTGGTGATCTGATTAGTTTGCTTATTGGTTTTAGGAATATTACTTTGTGCAAAAAC
lncRNA_PveLR623	CAGGAGAGAGACAATGAAAGGGTGGAAGCACATCAACATATACAATTCTCTGTTCATTGTCCTTTCTGGAGTTCACTTTCTACCATGCAAATTCCGTCAAGTTAACTAGACATTTACAGCATTTAGTGCAGTTGTCCTCAAAAGTGTTACTAGAAGCCAGATTTAACCTTCTAAAATGGTCTCAACAAAATGAGAAGTTGATCCAAAACTAACAGGAACCATAATAATTATGCTTCCTGGAATTTTGGTGTTCATGTTAGGACCAAATATTCTATGTAGCAAGTAGCAGTTGGGTCATAGAGGAATTATTAACACTGGTTTGAATCACTAGATCAATCGCTATCATAGGTATGATGTTTCTTCAATAATGAAAGGAACCATATAGGAGGGCAGGGTTAG…
lncRNA_PveLR624	TTGAAAACGTATATTTTCTTCAGTATTTGCCTAAGTTCTGAATTTCTTCCCTTTCTTTTGTTGTTCTCTGTTTATGTTCCTATTTAGTTCTCTATTTATCTTTTATCTCTATAATCTCTATCTTATTTTTCTTCTAATACTCCATCACTAGGTACGTATGAGTGAATGTCATAAAGGAATAAAATCTTATCCAACAGTTTTATTACAGGGTTGGTAAAGTTGATGCATTCGTACTGATTTTTTCTGGAGAATTATGAGCATATGAACCACTTTTTCAAGTTTATGTGAATAGTGCTCTGTTCTTTCTGTTTATTATGTGTGTGATTCTGCATGTCATGCAAATCTGACAGGATTGAAATCAAAACTTATATCTAATGCACTGTTTCACTCCTTACAAGT…
lncRNA_PveLR625	AATTTTTCTGACAAGTATTTAAAATATATAAAAAACTGTGTATTAAAATCATATAAACTCGTGCCAAAATTTAGAGACTCCGTGATGACCAACATGGTTTGTTTTCTGCTGAGAAAAAAATGGAAAAGTCAGTAGCAACACGAGTTTTCTAGTGGGAGCGCTACCACCCTCTCTCCATGAGACTGAAGTCGATCCACTCAATGGTAGTGCCTTAATCATTTATATGGGTGCGAGTAGGGACTTCCCAATGTGATAAAAGAATTTGATTTATACCATTGTAGGCCTATACAAATGAAGCATATTGGGATACATTAGCC
lncRNA_PveLR626	ACTTAACTGGGTGCCACGTCAGCCCTATTTTCCCAGGCCAAAGGCCATTAATTTTTGCTTTACAAATGTTCTAATTCATCCTTGTCTCTTTTTTTAATCTCTTTCATATAGCCTACAGTATAAGAGATGTATACATGAAAAGAGAGAAATACGAAAGACACGTCGAGACTTCAAAGTTTATCTCTAATACTTTGTCTCTAAATATCAATCTAGCCCTCATATTTCATAATCTCTCATCTTACCATTTTGGCACAACTTCATCCTTTAACTGTTATTATATATTTCGATATCAGTACAAATAGC
lncRNA_PveLR627	CGACCATCGCGGCTCTCTGCTTTGTTCTTGTCGCCACCGGCGGCTTTGTGCACAGCCAAACCCTCAACCACGAGATCCTCAACGGAGCCAAGCGCATGGTGGGCCCAGATGTCAATGCCGCAGTGATTAGTGGCTTGGCCAACTCAGGCACCTATCAGTCCCACGAGTTTACTGTCGGAGAAATCAACGCCAAGACCAACCATGCTGTAGGAGTATCGGCCGGAGGAGCTTCATACACTGCCAAACCCTTTTCCAGGATCGGCAGCATGCAGTTCGGCCAAAACACCAAAGTTCACAGTTTGACCT
lncRNA_PveLR628	ATTTTTGTTTTTATGAGTATTGCTACAAATACGAAGTTAAAACTCAACTTTGGACTCCAGTTGATAACTATTGGTTTTAGGATGATGGGATATGTGTGCTGTTAACCTATATTCAATGTGAGGTTGACACATAAACAACCATATCAATTAGGATCCAAAGTTAAGATCTTAATTTTGTATAGATAGCAATGTATTGTATATTATAGACCTTTCCCTAAACGTAGGCCAGGGTTCTTGTCTTTGTTCCCCATTTTGTACTATGTGTTTAAATAATTAGTGAAATTATGTACAGTGATTGAAAAGTTTTAGGCTGTTGAGTCAGCTATTACAGTTTTGTTAGTTTTCTGTTATGAGAGTTGTTGTTTCCTGCTTTTATGCCTAGAATCCTGGAATCTTCTT…
lncRNA_PveLR629	GTTGCAGAGTTGATTTGGGATCTACTATACTGTCCAAGTATGGTGCTCTGTGCTTTGTTTTGTCAACATTTGTAGCCTTTTGAGTTTGGTTCATTCCCGGTTCTAGAGTGATTAGAGTTATGCAGTATGTTCATGTCGTCAAATATTTCAAAAAAAGGGCTTCATCCAGTGCATATATTCCGGAGTGACACCAAACTTGCATCCATGTTGTACATTAGAAGAACTTGTATGGAAGCTGCATTGCAAGATTCAATACACACTTTTGTGCATAGGCATAGGTGCCTTACGAATTCAAAATTTGCAATGCACCTTGTTGCCAAGTGTTTATTTGCTCCAATTGATGTATGTTGTTGAGGATGTTGAAATGACACAACTTTTTAACTTGAATAAACTATTTTT…
lncRNA_PveLR630	CCTCATCAAAACCCCCAAGTTTCTAACCCTGATTGCTTCCTTATCAACGCTGATTGAAGCCTCCTTCCCCAGGGTTTGTTTTTGAGTTGAATGATGACTTCTTAATGATTTTGGGCTTCATTGAAGGTTATTGTTGGAATTAATTATTGTAATAGTGTTGTTGTTAGTGTGATTGTGTTTTCTGGTTGCCGGCCGATTCCCACTGCCCTCACAACTGTCAATTTCTAGCTTGCACACAAACTATTCGAGGAAAAGCCTAAGTGAAGCTACCCCAACAGCCTGGACCGATTGAGTGATTGTGGGTAGTGGTGAGAGGGCTTTTGATAAGGGGATACAGATGAGTTGAACAGTGGTGACAGGATCATTTTTGGTGCCGAAATCGACCAAACTTTGGGCTAA…
lncRNA_PveLR631	TCCCAATTGGTGAGTGCTTGCCTATATGTAATGAAAACTGTGGTGATGTGGCTTACATTGGCCACGGTGGAATCAGCCTTTTATAAAGAAGTCAACCTTTTTTATAAAGAAATCAAAGATGGTCTGTGCGACGGTCGTTTTTCTCTTTGAATTAGTTTTCAATTCGTGTCATTTGATCTATTTCTCTTGTAACAACTTTATTCTCATCCTCACCTCATTGGAAGCATGAATATGAAGAAGATTCTAACCTTTTGTTCATCTCAAGACTGTGGAGAAATTCAAGACAGGCGGAGGTCGATCCTGGGAGGAGTGTTTGTGTTTATAATAGGGTGGGCTGGTGAAGGAAATGAGCAACTCTCGTAGAGAAATCTAGGGTCTAATTTTCGGGTGTGTTATTTT…
lncRNA_PveLR632	TTTTTTTTTCTTATTTCTTTATGCATTTTTAATTTTTATTTTAGCATATCTTTTACTAACACGTAGCGATATTCTGGTTTATTCGTTTATTTGCGTAATATTGTTTTAGTTATTAACGATTTTTCAGTTATTTTAGTTGTGTTATAAGGGCTGATCTGGGTGTAGTTGAGATGTTGAAGTTTGGTTTTATATTGAAATGCGTTGGATTTTATTATGTTGAAAAGTTTTTACTATTTATGTACAACTATGAATAGAATAATACTATACATACATTATTCTCATACAATCTTTTTTATACAATATTACATGGCAATACGTGATTGGGTGAAAGTTTAATTTTA
lncRNA_PveLR633	CCCACATGAGAGATATATGCTTTAACTTTTCACTTAGAAGGCTATAAATAAAGTCTTACTTTATCTTTTGTAATTATCTCTAAATATTATTAAATATATCTTAAGTTAAACATTTGCTTTCATTTTCTCTTTGATGTTATAGTTATCCTTGGCTTAGTCAACCAAGGTGGCCTTTTGACTAATCTCGCCATAGTGGAGTTTATTCTAATCTCATCACGATTGATATCCCTAATAGAGTTTCCAATCTCGCTAAGATTGGGGTTTTCTCGTGATATCCCGGTGTCATGTTTTGTCATGTGTTAAGCATTAAAAGTCACTTCAGCAAGAATAGAGTTATAAGACACTATCTTTTTGTACTTTGGAAGCTTTTGTTTATCAGTGATAGAATGATTCTTGTTT…
lncRNA_PveLR634	ACAACACAAGAGCATACGATTAGTAATGGATATCCGAAAACATCTTCGAGACGATCGAGTCGAGCTCTTGTACCACTTAATCATGATCGACGTTTTTTTGAACTTGAATTACCAACTGAAACTCCTCGATCTCAAAGACCAATTCAACAAGAATGGTACGAAGAAATGAACAAATCACGTTTAACTCATAGAACTGATATGGGTCGAACAACTAATCATTCATATCGAAATTCATTTGATTCAAATCATCAAGCTAATACACCGAGAGAATTAGTCACATTTCGTTCATCAACACGAAATAGTCAAAATAGTGTTGTGAGTGGAACATTACTTGATTCAACTGTACGTACGAATCGAACGACT
lncRNA_PveLR635	TCCAAGCCCATGAAAGACCCATGGTCTAGCCCAGTTGTTGGGGTGGGTTCCTATCAGTTTCCTTAATTTGGTATTATAGATGTTCTTGCTTTTATTTTGAGAACTTCCTAGGACTAGTCGCCTTGAGTATTAAAGGCATCAATGTATGCAACCATGATATGAATTTTATATATTTTTGTGTGACTTAACCTAACCTTAGGAAATTAGTATCTTTTTTTGGGCCTGTAGCTTTATTATAAAATATTCTCTCAAAGTTGTTTGATTTTCTTAACATGATTTTGGGCTGAACAGAAAAATGACTATCAACAAAACAGCATCA
lncRNA_PveLR636	CCTTTGTCAAAATGGAGCAGACGCATGGTCTTGCTTTGAAGGATCTGGGACTTGTTAAGAAAATTTAAGATAAATAATTGAATTGAGCTTATTAAGTAAAACTGATAAAATGCTTGTATTGAGAAAAAATGTAAAACAATCATTATTGCAATCTACTAAGGCCTTCTTTTAAAAATTAAAGAGAATTTTTTGCAACAACTTCCACTACTATATGAATATTGAGTTATCTTAAGATACATGCAAAACTCGGTTATTTCCAAGTAGCTTTTGCTTTTATGACTGGATAAACTAGTCACATTGACAGGCATCTGCGTGAATTCTGTATTTCATTCCTGTGACCTTTCT
lncRNA_PveLR637	TATCAGTCAATTTTTTCGTTTCAGGATGAAAAATCAAAAACTCATTCTGATACTGCAGTAGAAAGTTATGTTTATTCTCTATGACTACATGTTATACTCTGAAATGTTCACATTAAAGAATGTTGGCCTGTTGGATTCAAATAATAGATTCAACTATCATGAACACCTGCCTCTTCACATGCCATATAGAGCTTTGTTTAGGACTACAAAGCAAATGAGAGAAGTTGGGAAGTCCTCATGGACAATATTTTCAACGTAACTGGGAATATTTGATGGAGTAATGTGGTTTTCTGATTTGATTTGAG
lncRNA_PveLR638	TGTCGAATCAAAAGGGCAGATCCGTATGTATCTTGCATTTTCCATATTCTATTTCACTATGTATGGTTCCTGGTGGTGCATTATACATCATTTAAGTTTAATTTCTGCTATGCCTATATATCATGGTGGGCCCTCCACTAATAGCTTAAACCTTTCAATTGCATTGTTTTTAAGCTCATGGTAGCTGATTCAAATTGGTTTCTGTACTATTTTTGATTTAGTGTGTAAGCCCATTTGCTAAGTATTATGTTGGCTTGCAATGTGGATAGAATGCTATCAGATCCTACATTGGCTAAGTTTAGTGTCAACTCTGGTTACTCATGTATGGTCAGGCCCTCCACCTGAAAGCCTACTCTTTTAGGTGGGATTTGTCTAATAATTGCAATTTTTTGTGGATAT…
lncRNA_PveLR639	GCTTTGTAGTTAAGAACCTGATGGGTGCTTATCTATCCTCAAAAAATGCCTTTTTATATTTTAGCTAAACACTAGAAATGAAATAAAGAAAGTGCTTTTGCAATTTTATGGTTGTTTTACTAGTACCAAAAGCACTTAGATACACACCCTTTTAAGTAGTACACATGAGGTGCATGATGGATACCATGATTCAAGCTTCTAATCTTTTGTATCACAAACTAAATGGGAGATTGGGATCAAAATTAACATAAACCTCTTCTTTAAATTTTTTTAGCACTAATTTTGATTAAAACTTTCCTCGAACTTTTTAATGCTCAGTTCATCATTTTTAAAGTTTTCCTTGGCTTCTTGTGCTCTTTGTCTATTAAGAGTTGTTGGAGAAGTTTGCCACTTTATGGC…
lncRNA_PveLR640	GGCTATGGAGCTATCAAAAGGTAAGTATCATCCATTGCTTAATTCCCTCAACATTATTTCTGATTGTCTGATTGGAGTTCAATTACTGTTGCTTAATTTTTACGAAGTTGTGAACTATTTTTAGTTAATTTCGTGTTTGCAGTAATATATTGTATAAACCCTTTAATCCATGAGATCAAATGTATTTTTGAAATGTTGGAAGAGATTGATCACTGTTTCTTCCATGGGTCCTTTTACTGGAAAATAAGGATTCTTTGCATATATTTCCAATAGAAGTAGGGATTTCTGTGATAGCCGATCAGCCTAATTTGTTCTGATTAATTCTTAATTTCATGAGTTCTGACCAAGATTTAAATGATTTTGTAGGGCGGTTCTGGGCAGCGTAAGT
lncRNA_PveLR641	TTATTGATTACTAGCTTTTCAACATAATATTGAAGAGCAATGATTTTGAATGATCTAATTTTAGTCTAGTTCTTTATATAATTGCTTGGTCCTATAATTTTGTGCCCTGAATTAGGGATTCCTCCTAATTTAAATATGTATGTGGAGAACTCTTCAAGTTTTGGAGTTAAGACTCCCCTCCTGATTGTTAGACTTCAACATTGATTGTTTGGAGTCTTATCAAATAAATACATTACAACTTTCATTATCTTCTGAAAAATCACACTAAACTTGTTGGAATTAACAGAGTAATTACCCTTGATGAATGTATGACCAAATGATTATAACATCTTTGAATTTTAAAGGACTCAAACACCCCTAAATCCAAAAACTAAATACTGAAATTGTATAATCTAAAAA…
lncRNA_PveLR642	GTGAAAACTAAGATCCCCATTTTCGCTCTTCTCAGAAACTAATAGTATGACTCAACTAAGTTTTGTAATTCTTTGACTAGTTCACATCTCCATATCAATTAGTTAGCAGTTGCAAACTTCAGTGCCTGCGTTCTTTTCCTTAATGTAGTCACAAAAAGACTCAACTTAGCTTAAATAAGTGCTATTTCCAAACTAGTTTTGTTTAGCTACATAAATATCTTTTTTGGTTCTTTGCTATGCATGATCATATATTGTCTAGCTGTTTAAAATAAAGAATGAAATGAGCCTTAATCCTCAGCATGCGTTATGTGATAGAACTAAGAGATTGTCTTTGATAATGCAGAGGGTCAACCAGACAGTATTGTG
lncRNA_PveLR643	CATTCACTCCGTGATGGGTAATTTTCTAGGTTTCCATCTTTTCACCACATTAAAATCGAAGAAAATATGAGCATATTTAATGAAATATCGGTTGAAATGAAGAGCTGTATTAGAGACTAATTCAAAGAAGAAACAGGGGAAGGCGCTGGTGACATGCATGCTAGAAACTTTAAAACTTTAATGGGTGGAGTGGAGGAGGTGGAATGGCATAGGAGAGCTAAAAGATACCTAATTCCTTTTGAGCAAAGTCGCAATCATAACAGTTTACTTTCCTCTACCTAATCTAATAAGCATATGTGTTTTTTTTAATATTACTCAGTAATCAAAATAATTATGATTTTAG
lncRNA_PveLR644	CATACTATTCACTCTTACTCTTCCTCTCTCATTCTACCTCTCGGCCGAAAGTATTCTCCCTTCTCTTCCCCTTTTCTTTGTCTCTTTTTTCTTTCTCTCCTTCTCCTCTCTTCTCTTTTCCTCTCGATCTTCTTCTTCTCTCTCGCCTTCTTCTTCTTAACCTTTCGTTTGGGCGACTGCCCAGTTTTTTTTCATATAAATCTCCACGGAAAATAAAACATTAGCTTTTTTAGCAAAAATGCCCCATTTTCTCCCTTTCTTTGCAAACCCAGCAAATTTTATTTCTTTTTTTCACCCCTGACACAACTTTTTAAAATTTAACCAAAACACCCTCCAAAAAGTTTTAAAAACTTACACTTTACCCCAAACACATAAATTAAACTTCG
lncRNA_PveLR645	TTCATTTTTATTTTAGTTTGAAGGCTGCTGTACCCTTTTTTTGCTGTTTCACTATGATGGCAATATACCTCTCTGCCTCAGCTGGCTGAGAACAACATTTCCGATGTGAATTTATTCAATATAATTCTAACAAGAGAATCTACTGTTGATTTATTGGACATCAAGAACTGGCATTATGTTATCTATCAGAGATTATTTGAAAAATGCAAATTTTTATCATTAATCAATCAAAAACACAGGTTGAATGATCTTTGTATGGTACTTGTTATCTAGCTACAATCTCTTGCTTTCTCCAAAAATTTATTTAAGATGAATTTTCTTCTTGACTAAATTTAAAGTCACTGCATATATATTATTATAGTGCTGCTCTTTGAAGGTCACAGTTTATTGTGCTGCTAA…
lncRNA_PveLR646	AATTAATACCTTAGAGTGGAGATAATGTAAAATGTCCTAATTCTTGGTGTGGCACTAAATACGTGTACTCGCTGTAAATATGGACGGACAAGAATATGTAGGCTTTAGGTGGGCATCTGTGAGTTGTGGGTTGCCCATGAAGGACCTATGGATATTTTGGCTCACTTAAGAAGATTAACAATTTTTCCTGTAGAAATTTTAATTTTCATTTAATTCTGTAAATATTGTTTTGGTGTTAGGTATTTCCTGTATCATTTCTTCTTTCACTGATTTCTTCTTGAAGCAATTTGCTTTAGCTGTTTTTGAAGGTTTTTGACCCTTTCGTTGGTTTTTCATTGTAGACTGGAGATGCAAGGT
lncRNA_PveLR647	CAGGTATTCTCTTATAGATTAGTGTGAAACCAGGTTGATTACTGGATTCTTGCATTTTTGAATGACACGTTCTATCAGAGAGTATGTAATTTGTAGAATCTAAAATCATTTATGAATCTTGATTAAATAAGACACGGTCCCAATTTAAGAGGCATCTTGGAAATTGACGGTTGGTTGAGGAGATTGATTATTAAGGAGTGTATCTGTAAAAGCCAAGTACAATTATTGATATGTAGGTGACTTGTGGTTCCATTTGAACTTTAGTCAAGTGGTGTAGGGGTGGATGGCTCAGTACGGGTTCAAATTTTACTGAAAAAGGAAGGATAGTGTGACACCAATTAGATTGATCTCAGCTGGAGTGTGGTTGGTGAGGTCTTGGGTTCAAATTTTACCAACAGA…
lncRNA_PveLR648	GCCTGCTTTTCCATATCCGAATCCACAATGCGAAACAGTTAAAGTCTATATAACAGTTTATTATAGACATGATGAAATACATCAAGCACCTTATCTTTACATTGGATCGTTAGATCACTATCTAGCGCAACTAACGATTAATGAATCGAATTCAACACGTTCCTCTGTTTCTTCAGTATCAAATGATTTCGATCCTCTCGATTTTATAAATACAATTAGTGCACGACCAAATTCATCACCACGAAGATCATCCACACCCAAAGTTGCTAAACGTCTTAAGAAAAAGAATTTATAAACATTTTCTACATACAAATGATCAGATCGTGCACGCAGTTGTACTTGAATTGTTCTCTTTTTTTTTTTGTATTTTGTTATATTTACTTCGGATATTATTTTAAT…
lncRNA_PveLR649	CATCTATTTCAAAGCATTTACAGGTTCGTCGACAGTTAAATGGCGTGGCAAAGAATATCGTCTCGGATCAGGTACACGAGCTGAAGAACTCTCATCTTCATCTTCAACTATACCACCTCCAGCACCGTCTATTGTTGAAACAATTCCATCACCATTATCATCATCATCTATATCGTCTATACAATCTTCATCGTCATCAAATTCAACATTGTCGGTGATTGGACCCCACATTCTATCATCATCATCATCTACGACTAAACAAACATCTCAGATTGTTTGAATTTGTCTTTCTTTCGTTTCTCTCTTTCTCT
lncRNA_PveLR650	AAAATTTAAAGATTAACAAAAAAACTCCATAGGTTTGCTAATTTAACTAAACACCCTAATATATAAAAATTTTATAAAATGATAAAAGTACCCCCACCCATCTACAGTGCCAGATTTCGGCCACCACCATTGGAATCTGGCCGAAAAATGGCGTTACGACGCTGACCGGTCAAATCTGGCAGGTAAGGCATCGATAAAGCCTTTTCCGACCAGATCCATGGTGGATCTGGTCGAAAAATGCAAGATTGGCGCACGATCGGACGGTTCCAATCGGTTGTGTGTCATTCCGGCAATTGACGGC
lncRNA_PveLR651	CATAATTTGGGAATTTCTCATACTTTCTCATACTGTTGTTATTTTAGAAAATTTTGACTTGAAACCCCCCAATCCAAAAGTAGTTTGTCCAATGGCCATTACACTCCATCTCCTTGAGCCTCATTTCAGACCTTTTAACATGTCTAAGATAAAAAGAGGCTTACATTTTCCATATATTCCTAAAACGATGTTTCTTTTAAACCTTCATATCATCTTGGGACTTTTTATTAATTATTCACAAACTGTCTCCTTAGTTGTTGTTGCAATGGGAATCTGACGTTAAGACACTCTGTATAGCCTAGGCTAGATAAATCATTGCAATTTTGGGTGATTGGTTCTTCAACATTTCATGTTAATGATTCACTTTCACAGCAGTTTGAATAAGAC
lncRNA_PveLR652	TCTAATATGACGTGTCGAACAATAGTGTATCGAATCTCAATCGAAAATGCCATCGTCATCAAATCGTCAACGCAAGAAAAAACAACAACAACTATCAACAATAGTTAATTCTAAATCAACATCAAATTCTGTTGATCTGAAAGAAAAATCACGTTTAATAGCAAAAAGAAAATCTGAACAAGAAATGTTACGTCATGAAGCAGCTAAAATTGTTCTATGGAGACAACCATTACGTACATTACAATATTCTTTACTTGAATTAATCTATCTTAGTCATCATTATTTTAAACAATTAATTTCCTATCGAAAAACACTTTC
lncRNA_PveLR653	TGGAGCCAGTGATGCTATTGGTAGTGTTTGAGGTGGTTTGAGGTGCCAGGACCTACCAAAATTTGGATGAAACGTCGACTGAAACTAAAAGCGGCGGCCGGTGATTGGAGGGTTTAATCATCAAGCGGGGAGATTAAGGGTTTTGATGTAGGGGTTGAGAGGATTATAATGGTGGTGTTAAGAGGGGTCGACTACACTGGGAACAGGCCGGAATGACCTAAAATCGTCAGTAGGGTGAATTTGAGAAATGAAGGGTTATTTTAAAATTTTTATCTTTGAAATGACCATTTTACCCTTTTAACCGTTAC
lncRNA_PveLR654	TGTATGCCTTTTTGTAAGGCTAGTGTTACTCTGGCTAGATATGTATTGGAAGAAGTGAAACTAAATTGTGGTGCCTGCATGCAAATATTATGCATGATATGTCTTGTAAAACCTAAAGAAATTTTACCATGAGTAGTTTGGTTCACAGCCTTGGAACCTTCCCATTGCTTATAATAAATTTCCTTGAGAAGAAATGTCTTTCTTTGTTCTGCTTCCTGCAAATTGTCAATTATGCCCTGTACAGACGATAGATGTATAAGGAAAATTAGGCTTGAAAATCTGTTAAGCAATTTTGTACTGATCGTTTTAATCTTTTGCACTATTTATTGACTGCCTTAACTAAACTTGGAATCCCT
lncRNA_PveLR655	ACTAAGTCGAGTCGAGTTCGAGCTCCCTAATACTCGGCTCGACCAGCTCGCTAGCCAAGCCGTGTTGAGCTCGACATATTGTAAGTTTATAAGTTTATAACCCATTTCTCACCTTGTCTCTTCTCTCTCTTTCCCCCCTCTTCTTCATCCCATCTAATCTTCTTCTTCATCTTTCTCCAGTTTCTCCTCCTTTCTTTCTTTTTCTTTTTTCTTCTCTTTGTTTTTATATTTTTTAAGTTCTATTAGTTAGTTAGCGTCAGGACAGAACTCCAAATATTACCTGGCTTCATTTTTGTTTTCCTCATTCGGGC
lncRNA_PveLR656	TTGGAGAATAGGATTGGGAATATGAGTAGAAATAATGTGCCAAACTCACCGTCTCGAGGCTCACAAAGATGATTGAAATGAACCACATTAGGCTTCAAAATTATCCAAAAAGATCTTTCAAAGTATAAGAAATAAACCAATCGTATTATAAACTTTGTTTTCTAGAATACACCATCTTCATGTTCAATAGTTCGAGTTTCTTGACCATTTCTTTCCTCTTTCGAAAATACAATGTTGTTGACTCTAATCTTATGTTGTGAAAGTAGTTATTTGTTAGTCTGTTGTTACAATTATTTTTTTT
lncRNA_PveLR657	CGACGGAAACGGCCGCACCAACATGCTCGTTCTCCAATCTCTTCTGTCATGGGTTGGTCTCCATCCTGTGTCTTTCTACAACTCTATGGAGTCTGCCTTGTCGTCTGTCGAGGAGATGAGAGAGAAGGTGCTTGAAGGATACTTCTTCTGGGAGTACGTTTACCTCAACGGCAAGACCGGATGGACCATCGACGCCATGGAGAAGAAGCGCACTGAGTGCGCCCGCGCCGTCGAGCAGCTCGAGGGCAAGACCCCCAAATTCAACTTCGGCGCCGTCCCCGGCCAGAAGCCCGATACTGTTGGTGGATGCACATGC
lncRNA_PveLR658	CTCAGATTAATTCTTGAATGGCTCGATATATTCTTTTCTCTATATTTCTCTTGATTTTGTTCTTCAATTCAATCCATATGATCTTTATAAATGATGAAGATATTTATCTGAAACGACATATTGGTGCCGCACGTGAATACCGCTATCGAGCAAGACAACGAACGGCAAATACAAATCAACAATTACCAATTTATATCTCACCCGAATATTTACGTTCACGTTGGATTGAATTATATAATGAACAAAATAAATTAAATGAAACTTAAGTAAATCATTTACGAATTGTTCGGTTTTTTTTTTCTCGGAAGTTGATGTATTTATTCATTTTGAAAAATCAATAAAAATCGAATGAAAAATTGTCTTAGAACAG
lncRNA_PveLR659	CCTCCTCTTCCACAACCGGACATTCCCTTGCCTGCTCGCCCCTCTTCCATTGCAACGGCAGCCCCCATATCTCTATCTTCCCCATGTTCAATTGTGTAAATTGGAAAAGCCCCTCTTTGATGTGGGTTGTTTGTGGTCCTAGAAGCAGATTTTGCAAAATACAAGAAAAGTAGATTGGTTAATACTAGAAGAACAGGTTGTATTGATAAAGACGATCCCACCAAGGGCCTACTCCGTACCACAAAGGATGGATCACAAGAAGGAAAGACAGGTTTCGGTCAATACAAGAAGATTAGATTATATTGATAAAGAATAGATTGGGCCATTAATACAAAATAAGGTACATGGGCCTTGTAAACTAGAGACCAG
lncRNA_PveLR660	ATGCAAAGTTGTGGATACAACTCATGGCTTTGATAATGACAATTCTGATTATTATTTTTTTAAATAATTAAACCATGCCTCTATTAAGTAATAAATTCTATATGGTTAAAAGATAAATACAATGGAGAGAAAAGTAACTTGTGAAAATTGTTTATTGTCAAATGGTTACATAACCTTAAAATTTAAGCCCTTGAAGCTTACTTTATAGGATCTTTCTTTTTCTCACTATCACTGGATCATGTCGGCTACTAAGTTGGGATCAAGATCTGTCTGTAAAACTTAGGAATTTCTTTTATTCTATTTGTTACTCAAAATGAGGGATGAACTTAATTATGCTAAACTAAATCATTGGCTTTAATTTTATTGGTTAAATAACATTGCTTTTAACTTCTTTGGCCT…
lncRNA_PveLR661	ATTAACAAACAAAAAGAAGGTTTCTTGTTATGGATCTCTTACGTTACCCTTGCGGCCTTGCCCCCCTTTTTCATTTTAATTGCTCTCTTCTTTTGTCTCCCACGATTTCCCATTAAATATGACCACGATGGTGAACATCGAGCCCAAAAACTTGACTTTAACCAAAATCTATCCAAAAAGTTCTCCACCCAATAGCTGCAGGGTGCCCTGCATCTGGCCTTTGCCTCATCCTGGTCTTGGGCTAGAAACAATAAACCTAAAAATCTATCCACCATTATCTCGGCTGGCACAACAAATTTCTGCAGACAATTAGGTCGATATTATAAGAAAAAGGTTCAGCTCATGCAGCAAAGCAAATCCTGAATATCAATTGGG
lncRNA_PveLR662	GGAATCTCTGCCACCCAAAGAACCTGTAACTGTGTAATCCCCATCGCCCCCGGAACCATTGCCCACAGCCATAGAAGTATCAGCATGTTTCTGTGGGGTTTGTTGATTGTGCGCAAACTAGGAAGAGAGAACCGATAACTGCATCGCAACAGTCTTCAAGAAGTCTTCAAATGAATCCAATTTGGCTACCAAGACAGCCTGCTGACTCGAAAGTTGGCTAACAGTGTCATCTAGGGAGCGAGGTTTGGAACTGTCGGCCATGGAAGGGAACGAGAGCACCAATGATAGGGTTTGGGATATGATCTGTTTATATGAGGAACAGAGACCTCCAAGAACAAGAGATAGA
lncRNA_PveLR663	TGGTGGACGTGGAGGAAGAGGTGGTTTTGGTGGCGGATCTCCAAGAGGTGGCCGAGGTGGTTTTGGTGGCCGAGGTGGTAGTGGATCTCCTAGAGGTGGACGTGGTGGATCTCCAAGAGGTGGTTTTGGCGGACGAGGTGGTGGATCTCCAAGAGGTGGACGAGGAAGATTTTAATTTTGAAAAGCGTTTATTGAGATTTATTTTTCCCGATTAAATATCAAAAAAAAAATTTATATTTTAAATATAATTATTGATCTGTAAATTTTGGTTTTCGTTTATTCAAAAAGGCGTCCATTCCTTCTTTTCTGTCGGACTAAAGAG
lncRNA_PveLR664	ACATGGACCTCATTGGTGAGCATTGTAAGCTTGCAAGTAAACTTTTTGCTGCTTATAATTGATAATATGCTGCCACTTGTAACTGATAATATATTGTTTCTTTCGACGGATGATGTAGCCAGTCTCATAGATGGGATTTATATTATTAAAGAAAGAAGTGCCATAGATGAGACATTTAAATAAAATTCTGGCTGCACATGAAGCATTAAGAATCTTGGATCGCTCCATTGCATTCACCATTGTCTTGAAACTTAAAAATAAGAGGGAGGGAGACTGGTTATTAGTTTGATCATAAGAGCCCTGTTGTTTAATTTACATTTATCGTAGACTTCTTGCGAACATTATGCCTCGTTTACGGTCTATATTTTGCAAATGTTGATTTTACATTCATGATTTCTT…
lncRNA_PveLR665	CTTTATTCCACTAATAAGCTGCTTTTCTTGTCGACAAATCTTCTGGGAAGGCGATCGGGGTTCTGCTTTTTCTTTCATGACTACTGGCGATCAACATGACGGGTTTTTGCTTTCTTTCCAATATCAAATGGGCTCGGAATCAATGGGTTGTTTCTGAATTTTGCTTTTTATTATCTCGCTGAATCAATGCTACTGTCATCCTCCTCAACCTTGGCTGGTTCGGGGACCGGATGGTTCAGTCATGGGCATGTACATTAAGGAATTACCTCTAGCACGGTGTCTTAGCGCACACCATCTCATGAC
lncRNA_PveLR666	GACCCTCTAAGAATTCCGGACCTCCTGCAATGGAAAAACTTTCTGCCATTCTAGGAACCAAAGATTCGCAAGTTAATATTCATTTCCACGCATTCCCTCTTGTAGTGTACTCAATGCAACAATTACAGCAACAACTTAAAATCTTTATTCTTTCACTTCCAACAAATAATTTCTCAATGCCCATTCTAGAATGTCAATATTATTTATCATAGTTGTGAAAATTTAAAAATCCCATCTTCCCATATCCCACATCTAATTCTATGCTACAGCTCAGGATTGTTCCAATTTTTACATTCAATATCACAAATTTTACAGTTAAAGGTTTCCTATCCACAACTCATCTCAAGTTCTCCTTTTTATTATG
lncRNA_PveLR667	AGGAAAGTGAGAATGAGAAAAAGAGTGTTGCTAGCATTTCTTTCATGTGTGTTTGTAAAGTTAGCAAATCAATGTGCATGATAAGAAATGACTGAATGTTTGTTACCTTGATGAAAATTATAGACTCAAACAATATGAACATGATAATTTGTAAATGGTAATTCACAATTGTTATATTACTGTATTTCGAGTCATATATATACACACACTCCAAAATTTAAATTGGTATCTTTTTAATAGAAAATTTCAGGGTAGTTTGCTCTTCTGTATACATCCTGTAAATCTTTTTTTTTCTTTACTTTTAATTGATATGCAAGCTTTTTGTTTATTTATTTTTTTCCTTATAACCAGCGAATTGTTAATTTAGGTCCTCCCCTCTCTCCCCTCCACCTGAAACCC…
lncRNA_PveLR668	AATCCTGACAATTTTCATGGTGAGTCTTAGTTTTGAGTTGGATACTAGCCTATATTCAATCTCCATGCCTCACCAATTCTTCTCCCTCCCTGAACGAATAATAAACTTCTGAGGTAGTTGGAATGCAAATTATTGGCCTACCACTTGTTGCTCACTCATTTATTGAATTGAATCTGCCAGTTTTGTTGTAATCTTCATACATGCATCAATTTAAGAACTTGCAGTATCATTTCTTCATGCGATGCTTCTTTATGCTCACAAATGACTCTAGTATATAAGCCTATCATTGATAATTGGTAATCACCTGTCCTCTTAATTCTACACGGCAG
lncRNA_PveLR669	TCGTAGGAGAAGGACACAGAGAGGTACTTGTACAGCATCTCACAGTTATAGAGCTTTTTTCCTATTAGTTCACCAGTTTTATGGTTATTCATCGTACCTGCTTGTATTAAAATATGGTGAATTTCAAATTCCAGTAGCCTTTAGTTAAGTTTCTATTTTGTACTAAAATATATCTTGCTATCTTTTGAAATGATTGAATATGAGAAGTGGAAAAGGATGGCCTTCCATTTATGGGGATTTTTCCTAGAAAGCACTCGATTTATCATCATTATGATTAAATGCACATACATAATATATATTTGATAGTTTCTCTTCGATATGCATTACAGTGATCTAACAGTCTTAATCTGTGCATGATTTTCATTGCCTCGGATGGGATATTAAATTGATGAATTTCCT…
lncRNA_PveLR670	TGGTTAGGTATGTTGGTGTTTAAAAAATTTATACTATTAGATGTTATGTTTGCTTGTAGAAGTACCAGCGATTTCGAGACAGTTACTAAACTATAGTTATGTGGAAATATCCTGACCAAAGAGTATAGTAACTGGCATAATTTCATGTATTTTCTTTTATAGTTAAACGTTAACTTCCCTTGAGTGTCCAACATGAATGAAAACAAGTTTCATTTCTTCAAGTGTTTGGCATGCTAATTGAGTCGCAATTTAGCTTTTTCCATATGGCAAAGGTGGTTCTTAGATGTCTTTTTTTTGGAAGAGTTTTTTTCCTTCATTTTCTTTATTTA
lncRNA_PveLR671	AAATAATTAAATTGTAATTTAATTTATTATGTAATTAATCAGTTATTGAGATAATTGTTTATTATGTAATCTGTTAATCATTCAAAAATGGTTGAGAATTGTCTTCTATGTTTTGTCGCACTCTATTTCACTTGTCTGCTATAGATCCAAAAGATGGGTGGGTTTATTTTGCCCCATTTAATGCGTCCTGTCATATGCAGCTTTGATTTAATCCTGTCACTGCCAAAGCCAGCCAAACAAGATACAAACGAGAATTAGTGAAGTCCGGTGAATTATCTCCGTAGTTTTTTAGTTTTTTTATTTAAGAAATATTACGGTAACATGGTGGTATTTGTGTGGTCCTGATAGTAGGGCTGTAAGCGAGCTGAGTCACTCGCGGTTGGACTCGAATGAGCTAGG…
lncRNA_PveLR672	CAGAAATAAACTTTTTTATTACAGCTGTAATGACTAAGATCTTATGCTGCTAACATGAAGCACAGTCCTCTCCAAACCACCTTGCGAGAGAAGGTTCACATTTCAACTAAAAAACTCCCAACACACCGTAGACATGAATGCCTTTCTCCTTACATCATTAACCCCATGAAGACCCTTCTTCTGAAAACTCTCCCAAGCCACCCCACAAGGACTCGAAACTGCTTCCGGTGGTGACTCGCCCGGCAGCTCAGAAGGCAAAGTTTAGAAGGCTCCATTCTTGGCCATCTAGAGAGGTGAGTTGTTTTGAGGAGGAAAGAGGAGAGAGAGCTTTCGCC
lncRNA_PveLR673	GATTCACTGTCAAAAGGAAAGATTACCATCTAAATTTTTATTAACACTTTATGTTGTCAACCTATTTGTGGTCACAATTAATGGGTGACAAAAATGGTACTTACATATTTCCAACCCAGGGAGACAGATTAAACATAGTTGGAAACCATCATAGTTACTGTCACTAATAGGTACTATTAACTTTTGTCAAGTATGAGTTAGATAGTGACTACCATTATCTCCTTTTCCCTTGTTCCTGAACTCCTAATCATTATATTTTAGAACCTTATTGAACATATTAGTGTCACCAAGAACTTAGACATCGCTAAGGACTTATCCAGATTTGAGAACCAGAACTCTGATATAACCCTTATGACATATCTCTAATAGTGGATTGATTTTAATACCTTTAATGACTTG…
lncRNA_PveLR674	TTTTTTTTTATTATATATTTTTTCTGTTTTCTAATTGTTTTTGTTTTTTATCTTCATCAATTAATAAGATTTTGAATAAATTTATTTTCACGTCTCTTTTCAGTTAAAACTAATGAAACACTACTAAAGTTTTCACAAATAGTAGGGGGTCTAGAGCTACTAGAGGGGGTTTATTAGATTTAGACTATACCTTAGAGGGTTTAGAGTAATTTTCTCTTATTTAAAACAGTGGTTCAGTCGGGAAATATCATAGGGATTTTGTCTTAGACATTCTATGTTAAATGCAATGTTTTAAAACCTGATCTGACTTGATTGATTTAATCAGTTTGACCAAGAACCGGCCACTGAGTCAGGCTGGGCCAGCCTTAAAATCGGGGGTGTGAGTTCACTGAGTATGAC…
lncRNA_PveLR675	ATTTACTGTGTAAGGGAGCACCACTTCCCTTAGCATGATTATTATTTTGAAAATTCACAATTATTATTTTCCTTGAACCTCTTCTTCTGCTTCTCTCACTTTTAGGGTGATCCAACAGCCATGGACTGCCTTAAAAGATTGATTAAGAATGTCTCAGCCAGAGAACGTTCTAGGCCACTAGCTGTTGGGGAATCGCATGGACGCGTCAGAGGCTAGGGCACACTCTGACTTTTTCATCTGATAGTAGCTATGCCCTGCAATCAATGTTCATCCAGATACTGTATGTGTTAAAGAGACATGTAGTTTATTGTAACCCTAAACCTGCGCATCTTTTACTTGTAAACCAT
lncRNA_PveLR676	ATAAAATTACTAGTATGCTCTCAACTTTATATGAAAATTAAATTACCAATTTGTACTTGTTTTTTATTAAAAATAATGTTTCAAAAATATGAAGTTACCATTTGATTTTTAAAAGTTTAAAACCCGTAGAATTACCATTTAGTTGCTGCAACCCTAAATTGGCATTTATATTTAAATTTTGTCAATTTAAACTTAAATAAAAAAAAGGACTAGCATTACTAGTATTTGAAAATAAGAATCCAAAGTATAAAATTGCACACACACATATATATATATTTGTCAATTGAAACCCAATAAGAATAGCGAATTCAATACCAAGTAGGTTTTTACAAACTTTGTGTAAAAATAAAAAATACTACCGTAGAATTAATAGAGAAGCAAAAGTGTGAAGAAGTTTTG…
lncRNA_PveLR677	ATTTGATATAGATATATATAAGACTTCTAATCCCTTTAGCTTCTTGGACGTCAATTCATGTTTCTCTTCATTCTGTGCATATGATATTTCGACATCGCAGACTCCCTTGTTTATTTCGTAGTAAAAATTTTATCCCTTTTTCTCTTGTTCAAATAAGTACCGCATGATTCTTGGAATGAAGAATGCTAAAAGATGACATTACCATCCTGCTGCATGCGTTATTAAAGGCAACATTATTCTCGCTAAAGGGGTCTGCATTATGTGTGCTAATTATGTTTAATTAGCATCTAATCTTTACCGACTAATCCCATCATCAATCTTTATTGGATAAGTTTTCTATTCTATGCATACTTATTGTCCGTATTTTTTTCTTTCTTAACCCTTGTCTTTATTTAATT
lncRNA_PveLR678	TTCTTGCTCTGATTCCTGCTAGGTAAGCTCATTTTGGATCTGTTTGTGAAGTTTTGAATTAGGTTTTTAGTAAATCTTAATCTGATTATGAATTCGAATTGAAGTGATTGTCAGTTGTTAAAGGTAACGAGCATTGATGATAAATTTATGTTATTATAAGTTAAAGTATAGCTAGTTGTGCTAGCTTATATTTTAAAGATGTGCAACGCTTCTTCGTTTAATTGATTCTGTTGTAATTTTATTAGCTGCTGGAGAGAACTTCATAGAAGTCAATATATGAAGAAAAGTCAGCTTGTAGTGAACTTGCTTGGTTTGAAATACAGGCAGAAAGTGGAGGTCTTTAATAAATTTTAGGATAGTAATTGATAAAGAAATGTTTTTAAAGATTGATTTCTGAGG…
lncRNA_PveLR679	GGATATAATTTTGTTGGGTGCCCAAAGGTTTAGGTTGAGTGAGTTGTTTGTAGATTTTTTATTTTAGTTTCAATGATAGCTATTTGATGGAATTCGCTTTGATTAGTTTTATTCAGTATAAAAGTTTCGGGCTTTTGCGGGGTTATTCGTGTTGGTTGGCTTACTCTTTTGTGGATTCAAATTAGGGGTAGGCGTTTGATGAAGAATGATCTATTGTTTGTCTCAAATTCTGGATGTTTGATTGGATCAGCATTGATTTATTTGTCACTGGATCTTCAGGATTTAGGCTCAGATGTTTCCTTTTTTCAGTACTTATTGGTTTGATTTTTCATTGGATTTTTCTGGTGGAATAGGGCTACCTGGCGTTCTTTGGGT
lncRNA_PveLR680	TAGTTTCTTGATGGATGAATCCACTTCCTTTAGCTTTAATGTGAAAGGAATCCTGAGAAATTGTGTGTTATTATAATGCATATCACGTGTAATAGTTGCTGGTTATCAATAGTTGTATGTGGAATACATTCTTTCATGGCTAGTGGAAATGGAATTGGTATGATATATATCTTACAACCTTGTTGCAATATAACTTTAGACGTTGCTCTTGTTGGCTAAATTCCTCTGACTAGGGCTGTCTTTGTACCATTCAACAATTTTTAGCTGATAAAGTCCTGCTTCATTGTTTGAAGTATGCAATTTTCGACAATTAGCATTTTTGAAGAATAAGAATAATGATCCAACTGTAGTTGGCTTTTTGGATTGTTGCCTTGATTGTAATGCTCTAGTTGGGAATCG…
lncRNA_PveLR681	GTAAGATCATGTGATGGGAGATGGAGAGAAAGAGAGAAACGTACAGCAGAGATATAAGATGTGACGGTCAAGTTGTGTGTAAGTTGCAGGCACCGAATTTGACCATCTACAAAGATAACAAGGTTCTCCAAAACGATGGAAGCAAATCAAGAGTTGAGGTTTTGGAATGTAGAATTCGGTAGTTTTAGGATAAAGATCAAATGGATAAACATTGTGGAAAAGGTAGAACTTTTCTGCATACGTTCACGGGAAAGAAGAAAAAAAAAGACTTTGTTGTTGTAGGGAACTCGTAGTCATTTACCAGTCATCATCGTAATCAGCTGCAGCAGCCGAAAGGTTTGGTGGTCTTCTTATTTGACTTTTCAATTAATCGGAGTCTTCGTCTTAATAGTCTGCCAT…
lncRNA_PveLR682	GCACAATAAAACGATGGATGTATGGTCACCAACAAATCCAAATTTACAAAATAAAACATCAGATGTATTGACATCGCAAACATTTTCGAAAACAGCAGATCCATTGCTTATGGGCAATAATTCCACTAATACACAAACGAAAATAAGTTCGGAGAAAAAAACTGGTTTTATCACAGATCGTTGTTCGCCACGATGTAAACTCGGTATTCTCGGTTTTATCATCGGATTTCTCGCTGTTGGAATAGCCGTTGCTGTTGTACTCGTTCTATGGTTAAGACAATAATCAATTCGAAATCTTAGTCTCAACGACTTTAATTTATTCAATCAATTTCATTTTTACATATTCAACTGTACGTTTGCTAATCCCAATGATATGTCTTTTTAACTAACTTTTCTATT…
lncRNA_PveLR683	TCGGTTCAGGAATTTTCCTGAACCAAATCCAAACCATTTAAGGGGAAAACCGGTTTTCGCTTTAACTTATTTTTTATTTTTATTTTTTTCTAATTTAATTTTATCTGTGTGTATACTGAAATGGGTGTTTAGGAAATTGGTTTTAGCCTTTTAGGATTGGCTCATGATTTGAGTTGTCACAGTCAGGGAAAGTTAAGGAACATAAAAATAAATAAATAAATTAAAGATGTCAATTTTTCTGTTTTGTATGTTTTATGTTGATCTCTTTAGTTCTGTTGAGTTTCCGTAGAATTGCACTGTTGTTTTTTTACTTATTACTTTTTATGCAAT
lncRNA_PveLR684	CGCAACACTGCCACCTATGACCTAAGCAGGGCACCGCAGAAAAAAAGCAGGGCAATACAGGTAGCTACTGTATCGACCAAGCTTCCCCTGACGCATGCCGAACGACTAGCCACAGATGAAGCGACGACGGCTACCTTTCAAGCCCCTGGAAAGGGTAGTACATCTCAACAGGGCCAGCACCGTCTGGTCTTGGTTGGCTCTGGATGCTCAGGCAGCATCTTGTTGGGGCGAGCGCAACTGTGAGCACTGCCTCTAGAGGTACCGAAATGTGCTTCAACCACAAAATCTGCCATGGGTCGGCCTTGGGCTGTGCTGCTGGCCTGCGATGTTTCGTAAGCCGTG
lncRNA_PveLR685	CAAACTAATTTTATCCCACTATTTTGTGCATTTAAGTTTATTCTAGCTGTGTTTTAGTGTATGTATTCCTTAAACTGTTCAGAAATATGCATGATTGCTTCAAGTTTGATTAGTTGTGTCTGTGGGCACTTAACCAAGTTATTGCATTCTGTGATATGATTTAGATCATTCATGCTGAATTATGGATTGTATTTCCAAATTCTTCATCTATATTATTGGTTCTTAAGTGATTATCTACTTTATGAGTTCTGTTATACTTCTAGCGCTACTGGGACAGTTTGCTGTCATAACTAAATCTACTCTAGTTTTGAGACCTCTAAAATGAGAACCATTGGTCTACAAATGTGTACATATCAAAATGAATTAAGAAGAAAACCATGCTTATTTTGTGTGTTTATG…
lncRNA_PveLR686	GATGAAGAAGGTGCAGAAAATGAGGTATTTTTATGTCTATTTTCTGGCTTAACAATATGTAGAAAACGATACTTTGCTTAAAACAGGTACTAATAATAAAGAAGGTGCAGCATCTAGTTTACCATCTAGAAAATAGAGTGTTCATTGGATTTAAAGATTGTTCATTGTTGAGATTCAATAAAGCTATAGGAGCCAAATTAATTGAGGTTTGATGATTTTCTTTTTTAAATTAATTTCTTAATAAACAAAAACTTCTTGAACTTTAATTTGTTCACTGAGTTCTAAATTGACGATTGCTTCCAAATTCTATAGCTTTGGTTGCCAGGGGACTTGTGGGCTGTAAATATCCAAATAGGCTGCCCCATGTGTATTTGATTCATGATTCAGGTTGCAAGAATA…
lncRNA_PveLR687	GAAAATTATTTTCTTTTTGTTGGTTAATTGATTATTCTGTTTGGACAGAAAGAATAAGGTAGAAAATGGAAAATAAATAAACATTTTCGGGTGAAATTTTAATTTTGAGGGACCTCTGAGAAAAGAAAAAACTTTAATTAATATGGTGAGTGATTGATATTGAATTAGGTAGTGTTTGTTTATTATTTTCTTTCCAGAAGCCAAAAAACAAAAGAAAATATGAGTTTTAAATTCCATAATTTTTAACTTGTCCTGTTAAGACTCAGAAAAATGAAAATGAGAACGTACTTGTTCTCACTATTATTATTTGTATGACTATAAAAACGGTAATTTTTGCATTTGAAATGAGATATAAATTCCCAGCTGGTCTCTAATATTTGGAGTATGTTGGTAGGAGTG…
lncRNA_PveLR688	GTCTAGAGTGAGAGGCGTTAATGCCATGAGAAATGCGAGGGAGGGTGAGGTGCGTCGCACGGACGATGACCTAATAGTACCCGTAACAATCAGAAGCTGTAGCATCAATAGGCTATCCAGCTCCAGCCTATTCGTTTTCACTATACCTATAGACGTTATAGCTATTGTCACTACAGACGTGAACCTGAACGTCACACCTGTGGACAAGATCCCATGTTCTCCTAGTGGAGGTATGGGCCACTTTTTGATAGGACTGTTAGCAAATGCGTACGTGGACTTTGTCCTGGAGGTACACTGGAGCGAGGACAGTGACAATCACTATGTAGATGAATGTACCATCGTGGTTCCATTAGAGTGGTACAGGGTATACTGTAGTCCGGACCATAACAGATGGTAGTG…
lncRNA_PveLR689	TTTTTTTTCCCCTTAATGTGATATTAACTGAAGCTATGTATGAGCTTCTTAATTTGACTTTGTCTGCTAAATAAGTGCTTTCTACTGAATCTGATTATAACTTTGCTTTGTGATAATGGCGTTTCTTCTTGTTTTCCTGCTTATTTTATCTGTTTAGTTACTGAGAAAACTAAGGTTATGATCAGATTTTGAACTGTATGGAATTTTAAGTTTTCTGTTGTTTAAGATTTAGAATTAGGACATAGGAATGCGAAGTAAACAAAGCCAAAGAGAAAAGTTTATTACAGTTCAGAGGAGGTTAGACCTTATTGTATTTTATTTTTACAATTTATTACGGGGCTGCGTTTATTAGTTTTGTGGTTTTGATCTGTAGGGAATGCAATAGCTTG
lncRNA_PveLR690	AGTACTATTGCTTTTTAATTTAGGCATATTGTTTCAGTTTAAGAGTGTTACCATACACTTCCAAAGATATCATCATTTAAGTGATGGATTATAATTGGTTACTGCTTGACTATGAACCATAGCACTTCCTGATGATGCTTCTTAAGGGCCTGTCAAGCTTAAAATTTGTGGTGGTGCTTATGGTGTAGAGGATTTGGAATGTGGGCTTTTTGTTAGATATGGCTACTTGTATTTGGAGCTTGTTCTCTGGGGTTATGATTTTGTTTCTATAGGAAGCGATATTTAATTATTTATGGTTAATTTGGTGAATGTGATTTAATCTTTGTATTGCTATTATTGCAGGGAAAGAAGGAATGCTTTGCA
lncRNA_PveLR691	CTTTCAGGCTTATTTCTTATTGAATTTATTTTTGATCATATAATTACTCAATATACATTGAACTTGGATCATAATCTAGTTATGTAACAGATAACTCTTTGCTTGATTGTCGCTACCATTTAATTTAGAATTGTAGGAAAAGCTTTCCATTAAATTTATATAATCTTCACCATTCATCATGAAATGTCAGTAGTTTTAGTACCATTTTTCTAGAACATTTGTGGTGAACCATCTTTTTATATAGGGATGAAAGTGTCTGGCACAATTACCATTGGTAATGTTTTTATACATTTATTATATACCTTGTCTCTCCAATTTTT
lncRNA_PveLR692	TTTAGAGCTAGCTCTGGAGGAAGTAAGAGATTCAACTTTTTATTTTAATTTTTCAGATTTATTTGGTCAGTCTATTATATCATACAATCTGGTGGATCTTCTTGGAAGTGCTTGTGTTGTTTCTGAGAGAAATTTTTTAATTTTTTCTTATTAAGGATCTGCGGAACTTTCAGTTTTAAGTTCAAAATTTCCTTAAGATTTTAAGGACTTGATTTGTATTTAAGATCTAGATCAGCATGTTCTTCTGAGTTTGATATATCATTTTTGTGGTGCTACTTCTTTTTCCATTACCTGATCTGTGTTTTTCTCTTTTTTAGTTATACTTTTTGTTACTTAAACCAAGCTGTGATGCAAAATGCCAATGTTTACCTTGGTTGAACATGCCCTGAAGAATAATTT…
lncRNA_PveLR693	AGCTATCTTGTGTATGGGCTTAGAGTTTCAATACAACGGAACAGCTCGTGTCGCATTCCAACATCACACAATAGTGGGGTTAAGCCTAGACATCATGCCTATAATTGATTTAAGGTTAATTGGTTTCATCTTCTCATGGAATCATCAAGGGAATGACTCAAACTTCTGACCAATTTGTGTAGAGATGGCTTAGTCCTTTATAGTTAAATCGTAGACTAGCGATAAGCTCTCCAAACTCAATCGGATTGGCATGTTTGAACTCTAAAGAACAACTCTTGTGCATGTCTTGTTAGAGTAGGTATCTTAGAGTCAATCCATTATTGTAATATTGACTCTATGTAAGTATGTTTATAATCAATAAAAGATATTTTTTTC
lncRNA_PveLR694	GAGCTTGTATGCTATAGGTCCTCTCTCTCACTTTCTCATGCTCATACTCATTCTCATACATGGATGTGCACATGATTCTTAACCATAAGAATGTCTAGGGTCATAAATGAATTTTTCTGGTTGGTCTCTGGAGAACCAGAATAATTAGTGCTGATGCTCCCGCATAAAACTTAATACTGTTTCGGTTACCCTATTATATCCATCTATTACTTGAAATCCAATTTTTTAAAGTTTAGGGTTTAGGATTCCTTGCCCGCTTTTACTATCACTTTCTTAAAATATTTGTACAGTGACTAATTTCTCTCCAAAGCAGAAGATTTATCATCTCCATTGA
lncRNA_PveLR695	AGGGGTTGTTAATTACTCATGTAGTCATGTGTCAATTTTTAATGTGCCATGTTGAGTTGTCATTTTGATTAAAAAAATGAAATTAAAAAAAGAGAAAAAAATGTGTTAAATAAATGTGTTGAAGAGAAGTAGTGCCAGCCTAGTTGCAACATAACTTATTAAATAATTTGAATGCTACAATGTGATTGAATTAAATAATGATCTTATAACATGGAATTGAATAGTATTAAATGTGGGTGAGTTTTAATTATAGTAATCAAATATGAATAGTATTGTCTAGATTGACAGGTAGCACCTACAT
lncRNA_PveLR696	ATAACAACAACAACAACATTTCAACTTGTAGCATTAATATTATTCAACTTTAAAAACAGACGATCATGAAATTATGGTGCACGTTTCTCGTTCTATTAATCTTAACTATCTCAATATCATATATCTATGGAAATGAACACTCTCCAAAAGAACAACATATAGATCAATCTAAATCATCCTTCGTGCAACAAGATCGATTACATGTCAAACGTTCACAACGAAATGCAAATATACTCTATAGATATTGTCGTCATTCAGGTCTTGGACCACCATTTTGTCTCAAATATGCCATACAAATGATATTAGCTACAGGACATTGAATACAAAACATAAATGTCTTGTCTTATTTCGATTCGAATGAAAAGAAAAACGAGATTATTACAAACAAAC
lncRNA_PveLR697	GAACGAGACCATGAAGTGGTTCAAGAACCGCTTCGACGGTATCATCCGGTAAATGTCTTAATTGACATGTTGAGGAAGCGGTGAAGGCCGGTTGGAAACTTGTGATTTACGATGCATCGAAGGGAGCCAAAAAATTTTCTCCGCCCGAAAACCCAAAAGAAACAAAAATCGGTCCAATGTCAGACCCGCTCGTCGATACAACCGGCCGGGCCTCCTGATCTTTGCGTCGGATATGGTGTTCTGAAACTCTTTTTTATTCTCTCACGGCAACCAGGATTAGGCGTGTTAGAGACATGAATTTACTACCCG
lncRNA_PveLR698	CCTTCACATTCTGCAGTAACACATGCAGGTATTTTTCTTTCAGAGGTCTAGATAACATACATACTTAAGACATTACACAAATTTCTACACTCATTTTCAGTCAATGGATTCGAAAAAAATGAATGGTGAGGATTAGATAACATACTTAGAATTTAGTCCATTGGAACTATCATGATGTTACAGTTATTTCTTCTCCTTTACAAGGCAAATCATTTTAATTTGTAAGAACATCTAACCCTTCTAAAAAAGCAATGTCTCACTTTAATAATTTGAATTTTGAAATAACAGAATATGGGAATGTCTAGCTTATGTGAAGACCAAATATAGTATTTATTGATCATGATACTGTAATTTATTAACATTATTATTCTTTCAATTATCAAGTCAGAGTTAAAGCTT…
lncRNA_PveLR699	TGATTAATTGTCATCTATCATCAATATTCAAATTGGGAATTATTTTATTATAATTTTAGCTTAAATTACTAACCATAGGCTATAAAATATCGAGGCTGTGTCCACCCACTATTAAATTAAAATATCATATAGTTTCTTTTATAGTTGGAACAACTTAATAATAAAAATCTTTAACCATGGATAACCTGTCCGTAAGTGCAAACCAAGGGAATCACAAATGTGTAGAATCCACAGTTCCAGGTTTGATTTTCTGTTGGGCGCAAAGGTAATATCTTTGCCCATAATTTACCCAAGAGGCTATGACAATGAGTTGCTTTTGGATAACTCCCTTTAAAAATTAGTTGAG
lncRNA_PveLR700	TTAATTAGTCTGTTATGCCGGTGACAGACTAACCGGCGAGATTGGCTCTTTTTGCGTCCTCTCTTTTTTTTTTTTTTTACACCTTTTCGATGAAACAAGGGTGGATTAATTATTTTCAGTTTCAGATCTCTGACGAGGTGGTATTTATTGTACGTGGCGTAATCACGTAAGTTCTGGAACAAGGTATTTTTTATTAGTTGTTGGGGCGGTGGAAAGACAATCAACGGAGTTGGTGTGAAAGATAAATGGGGAGGAGGTGACGTTATGTTCGAAGTATGGAGATGTAGTTTGTTGAAGCTGCCTGGAATCTCCTCCGAAAGGCTTCTGATTCTGATGTCTGCAACGGTAAGGGGGTCAGAGCTCCAATCAAATGATTTACGTAATACGTGTTTGGATGTT…
lncRNA_PveLR701	AGAGGAGGTAATCAAGGTAATAGTAGGGGTGCTTCAAATAGTAACAGGGGAAATAAACCTCAATCAAATCAAGGTGGCAGAGGTGGAAACCAAGGTGGACAAGGAGGAAGAGGAGGCAACCAAGGAAATAGTAGGGGTGGATCATCCGGTAATAACAGAGGTGGAAGCTCTCGTGGAGGAAGCTCCGGTGGAAGAGGAGGAAGAGGAAACAACAATAATAAAGGAAGAAAATAAAATCAGAGTGATCGCATAGAATAAGTAACAATTTTTGTTACTAAAAAAATTTTTGTTGTTCGGAAAAAATTAAAC
lncRNA_PveLR702	ACGATCTCTGTGATGCAACAAAATTACAGCTAATATACATGTCACATTGAACTGCCGGTCTAGCATCATATATCAAGACTAGCCCGTTAACACAAGGGTGATATTGCAGATTCTTTGAATGTATAGTGTTAAACAAATGATAATTACCTACCATGATTTATGCAAAAAACTACGGATATGTAATAGTTCCTCATTCTTCAGGGCCATTTGTTAGGTCAGAAGACAACAAAGTGTTCAAAGCATTCATCCGCAGACCCTAATCAAGAAAGTAACCATGCTGAGGAGTAATGAAAGAGACATTAAGCTTTTCAAGGGAGGCTGACTTGCACGCCCAACATCAGATATTCTTTTGTTTCTCAGAACCCAGATCAGTTTTTTACATTTGCCCCCTATCCTATC…
lncRNA_PveLR703	AGCTACCAAGTGATGGGATAGTAACATAATGTGAAAAACTAACACAACTAGGATATGTGCGTCTCCCTTTCATTGTATGTTAATGTTTGTCCAACTGGGTCCAGTGCAGTGATACTCAATCGGCGGCTGAACCTGTCAAAAACAGTGTTTGTGGCTGGCATGACTATCAGATAATCCAAAATAGCTAACATAAACACAATTACATTTATACTTTAAATAGAAAGGAATTTACATTGCCAATTAGGATACAAACTCAATGGTGGATCTGCCGCGACACCTGGCCACTGAACCTTTTATCCAATCCAATACCATATTTTATTGCTTGATAAGAAGGAACCCATGCCCCTGCTCGAGTCTAGCTTTTAAACCATGAATCAAAAGGCTCGAGAGTGAGACAGA…
lncRNA_PveLR704	ATCTGCTCATCCGCAAATAGCTGCACCAGGTTATACATATTCAAATACAGTCGAAAAATATATGAATAAAAAAGTTAAACGTTCATCATCGATTGATAGCGAAGAGGATGAAATGAAAACAGTGAAAAAATTCCGTCCGGAAATAAATGAAAATTTCGTTATCATCGAAGAAATTGATTCGGATAATCATGAAAATAAATCTGTTAAAATCATTCGAGTTGAACGTACAATCCCATCGATTGGCAATGATACATTAAAATTAGCCCACCGAGAAATTCATGAATAAAAACAAACAAACAAACAAAC
lncRNA_PveLR705	ACTAGCACAAAGCTGTTAACTTAGCTAAATGTGGGGGAGATGAAGAGATGAATCCATCATTCTTTCTTACCGAGCCTAGTAGAAACGACATTCCCCACTGTTGGGTAAAACCTAAGACTCCTTGTGGTGCAAGTTCAAAATAATTATCATTCTTCAGGAGGAGACTGGTGTAAGACAATTTCTATCAATTTTCGTTTTTTGGTTTTCTTAGTCTAAGTGGACGGCCTAATTTAGCAAGTTTTACTTTAGTTGAATTGGTGTTTCTTCTTCATTAGGATTTAGTTATTTCAAAGGGGAGAAGATTGATTTAGG
lncRNA_PveLR706	GTTCTATAAAACTGAAATTAACAAGAATTTAAGTGCTTCGAAGAAAAATTACATAAATTTAATTGTAAGATTCAGACGTACGTTTGACATATTACAAGGCTCTAATCACTTGACATTCGACTACTGTAGCTCCTAAGACCACCGAGACGAAAACCTGAAAACCAACCAGGAAAAGAAAAATACAATTATACTTACATATCATCATCTCACAGAAAATGTAGCTGTTGTTTTTGACGGAATAGTATTTTTGTATCGTAATTTGATTGTGTAGTCGAGGAGCTTATCCATTTCTTCTTCAGTAGTAATATGTCCATCTTTATTCTGATCTGCATAGTTGAGTGCTCTATCTGCTCTAGAGGAAGGGACTGAAGAACCAAGGTC
lncRNA_PveLR707	CATCAACCACCACCACCTAACCCCCCACCTACACTCATATATTAACACAATAATCTCCTCAGATTATAAAAGATATGAGATCCTTAACTAGGTTTTTCAATATTATGGAGCAGAATTGAAAAGCAATCTGTGGAACTTATTATACAGAGAAACTGATATTATGGAGCAGAATTGAAGGAGTAATCTGTGGAACTTATTGTGCAGACAAACTGAAAGTGATACATGGAGTAATTTAAGGAGTTTGTTGATGATAACGGCTTTGTGCATATATTGCTCCCGTTTATCTTATTTTCTTTTCTTTTTCTCCTTATGCGTAGCAATATTTTGTTCTTTCTTTTCTTGAACTCAAGTCTCTGTATATAAATTCTATTGTACATGGC
lncRNA_PveLR708	TGGAGTTTTTTGGAATATTTTTGTAGTATGCATGTGCATTAAAGTTTAAGTTTAGGTATAAGATTCTTTCTACATCAGGACAATGGGATGACAATGCTGATTAATATGAGTGGCCAATGTTCCTTCACTGTTAATTTAGTATTGGAATTTTATGTGATGTAACGTGCTCATATGTAATAAAGTAATAAACAAGGAGGTGTAATAACAAGTTACAGAATATGGTAATAGGTTGAGAAGGTATTGAGATAAACATATAGTACAAATAACTTCTATTGAAGAAATTTTTTGTTATCATAGTTTCTTCTATTTACAATAGCAGAG
lncRNA_PveLR709	CAATTGCTTATCCTATTGGAAAGGTAAGTTGTAATCATGTGATGGATTAGTTGAATTTCGATTGTACTTGTGAAATTTATTGCACTATGACTCTGATCAGATGGATTAAAGATGTTCCTTAATTCATCAAGAATAATTAAGTACTTTTTGAACCTCGTCTGAAGGTGATAATGGAATGTTATGGTGGTTAGATTCTGTGGAATTCCATAGGCATATTCAATTCTGGATGAATAAGCGCTTCGATTTGAAAGCCAGTGAGTCAATAGTCAACATATGCATATCCAGCCCCCCATTAGAGTATGAAGTGTGATTATAGTAAGATGTTGGTTAACGATGAATTTGTTTTTGTTGAATTGATATTAGAAATAAGCACTTTGGTTTGAAATCCAATGAATTGAT…
lncRNA_PveLR710	GAAACATTTTGTTGCGTGATTGGGAATCTGTTTAGGATTTATTGTCTGCATTATAATAGCTTCTAAACAGGCTATTTTGTTGCTAGATTCATTTTAGGAGAATTGTAACATGCTTCTTTCTCTCGCATAGTAGCATTGAGAGGAGATATTATACTTTGTAAATCTGCTTAAATCCTACTGTTAGGTAGAAGTTGAACACTTTTCTGGTGAAGTAATTAATTAAAGGGGAGGTGTGCGGATGAATGTTTTCTTGGGTTATTTTCTCATTATGAGATTGCAATCTCGTAAGTCCTCTGCTTTAAATTTTAGGGTGCAAAGCCGGAATACACCATACTTAACTTATTTCACTGAATTGACGCAATGACTTGGTGATGTCACTTGATTAATTAGATGGTAAAT…
lncRNA_PveLR711	CCTTGATGTCGTTGACGAGCGAGGTATATGAAGTAATTGGAATATCTCGACATTCGTTTATTTTCTTATTGTATTTCTTTTTCTATTTTATGATGTGATCTTGTTGTATAGTATAAGAAATAGTTGAATTTGGATTATTTTTGGAATGAGATGAACTGGGTTTTTGATTATATGTTGTTTGAGATAATTTAGTGTTCGGATCATGCTCATAAACATTAAAAAGGATAGTCTTTTGCTTCAAGTTTGTACTTTTGCAGTTCAGTTTTAGAGTTTTTGTAGGGTTTTGGGAAAGGGGATCTGTTTATATTGTAATATTCTGATAATTCTGGGGCGCTGTTTTGATATGCCATTAGTTTCTTGTTCCAAGTCACTAGCGTTGTAAATGTAGTTATAGAATAG…
lncRNA_PveLR712	TATATTTGAAAAACCGGTTTTAGGTTAACCGTTTTTAATTTCTCCCGAACCAGTAATCGAACCGAATATTCGGTTTTTTTAATTTTTTGAATTGTAACCGAACTGTTTTTTCGGTTAACCAGTTTTTCGGTTCGGTTCGGTTTGGCTTTTGCATTTTTTTGAACACCTCTAGTTGTTGGTCTAACATTTTTGAAGCTTTTATGGGGCCTAGTATAGATGCTGTTTTATTGATAGAAAATGATGGAAAATATAAGGCAGAAGATGAGAAAATTGTAATAATTTATATTGATGTATATCCTTATATAGTTGATATAGGAATAATTCAAAGAAAGAACAAAAAGACCTTCACATTTTCCAACTTCAAAAAAATGGAATAATTATTAGTTTCATGAAGGACCC…
lncRNA_PveLR713	TATGTGTTTATTTCATAGTGCTTTATCATATCTGTTTTATTTATGTAACAACTTTGACAGACTGAAGTTCATGGTAGTTGGAGTTTGTGATGATAGAAGAAAAATGTTTATTGATTTACACTTTTGTTCCTCATTTTGTATTCAATATGTAACATATACTACCCACCATTTTTCAATGAACGTTTGGATATCGCACTGATAATTTGTTGCATTTTCACGTGCCGAAGAAAAGAGAAAATATTTGTAGAAAACAATACATGAAGGAAAATAATTAATATGTGTGCTTTTGTGGATTCAGCTCCCATAGATTAGTCTTTCAA
lncRNA_PveLR714	CTGCAGGCAGATCTGGGTTCTGGTAATCCTTTCGCTCATAGTTTTTCTATTTTTTCAAGTTTTGATTATGTTTTTGGTTTTGTTTATTTTCTGTCTATTTTGTGTTATTGTTTTGTTTTTTATTTTTAAGTTTGAAAGTAAGGATAAGTGTGTTGATTTGTACTTTCTTGAGACTAATTTTGTTGCTTTTTATGACTAGGCTTTTATATGTTTGTACTTGCTGGTTGTTTGTATCATTGAAACTTGAAAGTCCTCTGTCTTGCATTTATGATTTGATTTCTTGCTCTATTTGCTAAATTTATGGCCTTTATGGGAGTTTTTATCTCATTGAATTGGAGTTATTATAGAGTGAACTGATTCAGTGCATTGGATTTATAATATGGATTTCTTTTTGTTCCT…
lncRNA_PveLR715	CACACAGAGACGTGTGTGTGTGTGTGGGTGCAGGCAAAAACAGCTTGAGGAGTGAAAATGGTTGGATTTGTGGGTGAGAAAGGCATACTCAAGAAATAAGGAACAAAAGAGGTGTCTTATCTACAGTAGGATAGCGGAGAACGTTAACTTTAACGGAATTACAAAGGTGGAGTATGACAATGATGTTGTGAAGTTATGTAATCAAGAGACATACCTGGAGTATTAAGTTTATTCTCATGATCTTGGAAGTACAGTGGTGTTCTCTCTCTCTCTCTGCACACGGGTGAAATTAGTTAGAATATTGGATGAGAAAGGTGTGCTCAAGCAATGGTAAATTAAAGTGGCACTTTTCTTTTTGTTTTAGCTATAATGATACTATGGAGAACTTTAACATCGGAG…
lncRNA_PveLR716	AGATGCCACTTTCTGATATGATGTTGGGGAGAAGATTGCATTTAGGTGATTCTCACTATGTTAGAGGATGATACACAGTTTCTGTCTATGCTACTGATGGCTGTTACTTACATCGGTTGAATAGTTTCATTCTTCACTTCATATTGATACAAAAAGCTTTGTGCTGAGTGTTTTAGACTAACTTTTGGCTTTGAGGGAAAACAGGGAATATAACATCTGAATTGTTTACTAGCATCTAATTGATTTATGGTGGTTGAGTGTTGTGGAGGATGGATCAGAGGGTAGAACAATTATTAGTCTTGTAATGCATAGGGCTCTGCCTATGATTTATGGAATAATTTTACAGTTAAGTTACTTTGGCATAAAAGTTGGCAGTTTCTTGAAAACCTAGTGGGTTCA…
lncRNA_PveLR717	AAACTGCACAAACTAACCTGGAAGTTTAAGAGATTTTCAAAGTGTTTACGATTTCGGGCCTCTTTTTCTGGTTGTTGAGATCAGAGATGGCAACGGAGATTACCGATTTCACAGCAAGGAATTGTGTCTGGTTCGCGATTTGGGGGTCTTTGTTTGTGATTTGGGATTTAGGGCAACTGGGAACTGAAATTGATTTGGTGTATCATGTTATACGAATTTGCACTTTGGGGGGAAAACTATCATTTTTTCAAACTTTTTTCACTGGAAAATATCAGTTTAATACCTAATGGTTTAAAAAATCACCAAAGCA
lncRNA_PveLR718	GAAATTATATCTTTACTCTTTTGACTGCATACACTTGCTTCATAACGAGTTGGTTTTATGTGCAACGAATGCAGAGAAGACTTTCTCCTTTTGGTTACAGGACACAAGATAGACACGAACGTGGATAAAGACGATTATCACGAGGAAGTACAGAATACAAATAGCTTTTCTTCCTTTTGCAATCTCAACTTCCATTATTACTAGTAAGATAAGATCTAACATGTTGCTTAGAATCATCATTTTTTACGGAATTCCGAAATGGATTAAAGTTGTTACAAGACTTGTCCCATAAAGCCATTTTTATGACTACCC
lncRNA_PveLR719	ATTGCAGATGGCGTGATCCCTGTAATAAATCTCTCTTGTTCATGTCTCTTACATTTTTCTTCCTTCATCCTTTGTCCATCCTGGGTATTATTGAAACCATGATAGAGTGCACTTTCTCCCAACTGGACTGATTTGTGCATTCATTCCAATGTTTGACATCAGAAGAAAATCCTGTATCATTTCGCCTCTTCCTTCTTTGGTGCTCTCACAATAGATGAACTTTGTTATTTACTTTCAGTACTATTTGTAAATTTCTATGGGATCTTAAAATATTTTCCACTTATACACAGGAGCCACTGGGAGGC
lncRNA_PveLR720	CATTGACTTTATCTGATAGTGATAATCGTGATCGAATCTCATCGAGTATGTTGAAAAGTTCGTCACATCAACAATATCGTGGCAAATCTCCAGTAACTAATTCAACTCCATTGCCAACGCATTCTTATTATACACGATCAAAATCGTCTTATTCCAAATATTGAAATGAACCATATGAACAAATCAAAATCAATGAAAAAAATCCTTTTTATTATTTAATGCAACTCTCGTTCTCTTATCCACACTTATTTTATGTGCCAAATTGTGTGTTTTTCTTTCCTTAATGAGAATTGCTTCTTTCTTCTTTTTTTCTATTCG
lncRNA_PveLR721	GATAAGAGTATAAAATGAATGAAGATGCACCATTATTAAGTGGTCCAGTGCCTATTTATCCTAATATTGAACCATCTGATGATGCTAAATCATCTGCAAAGGATGGTGAACATTCGACTGTAAATGATTATCCAAAAATTGAAATCAGTTATGCATGGTCCAATTGGAAAGATCGTGGATTTGCGATTGCATTTTGGGTACACTTTATTATTGTAATAATTCTTGCTTTTGCCCTTGGTATAAAAGCAGTTCATAAAGATTCATCAAAACCATTCGATGATCCATCACGAACAGTTTTCGAT
lncRNA_PveLR722	AGTTGTGTCAAAGCGCTTCCTCAGGTTTACTTTGGCTTTAGCTTGGAACATAAATAATTTTGTTGAACATCTAGGATACTTTTCTATTATTCTAGTCATTGTAGATACCAGTTATATTCAAGTGGATAAATGTATATGTAATAAATAAAACTACATTTATTGGGAAACAACGAAAAGATGAATGTAATTTTATTAATAGCAACAATATGGTAAAAGTTATTAGATTCATGAACTGTTTGTGCCAACGGGATATTTTTTTCTGATAGCTGATATTGAAGCTTTCAAGAAATAAATACATAATTGATTTCTGCTGTTTCTTACCGAG
lncRNA_PveLR723	ATATTATATTTGGTTTGATGTTTTTTATATTAAAAAATGTAATCGGCATAAAGATTATGGGTTAGTGTTAGCGAATCTTAATAAAAAATTTATTTTCCACTGTCATCAAAAGATCCGTTAACCTACATCTCTCATTTCGTTCGCTTAGCTCTCACCACTCTCTCATCTCTCTTTGCAAGTTTGAGCAATTTCGTTCACTCTCAGAGTTCTCACCTCTCTCTTAGCTCTCTCTACAAGTAAATTAGAACTACAAGCAAAGGTATTTTCAAAATGGTTGGTGGCAGATTGTAGAGAGAGGGGGAAGAAGAAAGAAGAATAAGAAGAAGA
lncRNA_PveLR724	GAAAAGATCAGAAGTCCTGAAACCCTTTAATTAGGATAAGTTAAGAGACCATCATTGTCAAAGATAACAATGAGTAATGATTAAGAGACCATCAACCATTTTGTGAAGTCAAATAATTTAAATTTCATAAACAATCAAGGGATGACGCAAGGAAACATATGTAAAAGAGAATAACTGCCAAGAATGAATCATATAGGACATATGGCAAGGGAGACCTAAATCTATATTAAAAAGGACAAACTTTGAAGTGTGAAGGAAACAAATGCTTTGTCTTCGTCCACACTTGAAAGAAAGAGTATAGTTACACACCATTTTTGTTGTGGAAAGGCTTTTTCAAAGGTGTAATTTTCTGAGTTTATCATTTTATTAACCTTTTTTGTGGTTCCCTTGCATTAGGTT…
lncRNA_PveLR725	TTTCTTTTTCCCTTCTTTTAAGGGTATGATTTATCTTTGTATACTACTCTTGTATATATCTTTATAAGACTAGTATTCCTGGTAATCTAATTGTGGAAATACATAATGAAAGGCATTAACGAAGTCGATTAAGGCAAAATTGAGTAAGGCGTCTGATATAAAGGCCGAGGAAGGTGGGATGTTGTTGCATGAAATCTGCAAGAATCCAGCCAGGGAGTAACGATCACGCGCAGAAAAAAGTTGCGGTGGCCACGATCTGCAAGATCTGCGGGGTGGGAGATAAAGGGAGAGAGAGATGTTTCTGCAGAAATAAAATATTATAATATTATACATGTCTATTTAAAC
lncRNA_PveLR726	CAAAGTTTCTTGTGATAATGCTTGTTTTGCTTCAGAAAGATACGAGTAGAAAAGAATACAGGACCAGTTAAAGGCTAATTATTTTGACGTTGGCATTTGATCAAAATTTCAATATTTACAATTCCCTGAAAAGGCAAAGAAATAGTATCACAATATCAGGAATAGAGAGGATCTAATTTTATAGTTGGTTATCTTGCATTGTAGGCACTTGGTATCTACTTCATGTGCAATCTGCTTGAGATGCTATTCTTCAACTTTTGCATACCATAAAGTCGAACTGCTTTCAGTGCTAACATTCTAACACAAACTTCTATTGGATTCACTTGTTGGTTTTCCATACAAGTTTGGTGTCAAATCAATATTCAGTTGTGAAGTAGGTTACAGTATCACTAAGAAGTA…
lncRNA_PveLR727	CATGTTGCAAACTTTTTTATCAGGTTAGTTCTTGATAACCATGAAAGTCTCAATGGCTTATATTGTAAAAGTTAAATTTATGCTCACTGCCCAAGCATTAAAGTTAATAGGATTCAACTGGCAATTTCTTGCATCTCTTTTGTATTTTCTAAACAAGGCCATGTAACTGTTCTTTGGATGTTCTTTACAAATAGTGATGCTTAAAATGCCGTGACCTAGTGTTTAGTTGTCAAAAAAAGAGACTAGGTTAGGACTTTGCATTTGTGCATAACTATAATGATTAAAGGTGCTGAGGCTATCAACTGTATGTCTGTTGTGCAGTGAGGCTAGG
lncRNA_PveLR728	CCGGTAAATTCGATTTATATTCATATCAACGTGGTGCACTCATACATTTTCATCCATCAACATTTAAACTCGATTATTTTCCGGTTATATTTGATCAACAAGTACTACTATTGAAAATGGACGATCGTATACGAAATCATACGAATCTCGATTTGACAAAGACGAAATCAATTAAACGAACGAAATTCTATTCAAATTCGAAGTCTAATGAATGTTATACAATCAATGATTGTTCACCAATAAAATCATCACCGATGACAACGAGGTCAAATTCACCCGTCCAATCTCTAAAACAAAAACAACAGCGACAAAGTTCGT
lncRNA_PveLR729	AGAAAACATTACATATTCAGTCTTGAGTTCTTTATTTTTCCTTAAAAGTAAAAAACAAAAAACATGAGTATGGAAGCACAATTCTACGAAGCTTTACGTCGTCAACGTCTTATTGAACGACGACAATCATTAGGTGTTAGTAAACAAGTTCAACAACCAAAATATCAACCAAGATATATTCCTGTTGGTTCACTTCGACAAGATGATATGCACGTACCATGGACATACAATCCATTACGACGAACAAAATTAGGCGGAAGTGATCAGAATTTAAATCGAACAAATCGAGAATTTCAATGGCAACAAGGATCATCAACACAGCGGCCACTTTTACACGGCAAACTTAATAAACGTTTTACTTCAATGAATTATATTCAACAATGGTAAAAAAAAAAGTTT…
lncRNA_PveLR730	TTCATAAATTGGGAAAATGAAAGTAGCATTCTGCGGTGGTTCATCTCTTTTCTATTGGATCATAAACAAAAAATCATTGCTGTCATCAGCTGTAATAAGAGTTCTGAGATGCAAAGGTAAAGTGAAATGATGTCAGATGAAAGAACCAAGTATTGAAAAAACAAATGCTGGTTTCAGTTGGCCAGAAAATGATATTTTTTAAAACCATCAGAAAAGGAAATTTATGAGTCCTTTTCTTGACTTGTTCTCCCAGCATCATATTGTTCTGCTTATGTGTGAGTACTGTCCTGCGTTTGTCTCCTGTGTGAGTGAAGTATAGCTTATGGGGCTCCTAGTGGCAAAGCCAACCATGGGCTGGCTGAGAACGTATTTCTTCTAGTGATAAATTCTTAACTCAGA…
lncRNA_PveLR731	CGCGGACAACGGCTCCTGCGTGAAAGGCAGAAAGTGGGAGAAAAAACGGCTCGGCAAAGGAAAGAAGTAACACAGTTGGAACTAACTTTGGAGAACACCACACCCAAAGGAAAAGTCAACCGTCCTTTTTACGTTTCGAGGGAGTTAAAACATAATTGTTTCAAGAGTGTTGAGCATTGTATAATTCTTTATTGAATAGAACATAGGGCGTCTTAAAACACGTCGAATCGACCCGCTTTCAGTATAAACGTAAAAACTCGGTAGAAGCAACTAACCTGGACCACTTAAACGCTCACGGACCTCAGTTGAATCTGTTAAATCTCTTCAAGCTCACCCGAAATTCTTTTCTGGTAGCGCGCCATGGAACTTACAGATATTAGGTATTGCACCTTGGGAAGG…
lncRNA_PveLR732	AGCAAATAAAACTAAAATTCTCGAATTCAGGACGCTTATTGCGGTGACCATTTCCATCGCCGCGGCAGTCGAACTTTTTCCACATTCAATGCTACTCCTTAGTGCTCATCACGGCGACCAGACGACAAGTCTTCTTCAACATTTCGCTGCAGCTACCTTTCTGCCGTTGTTAAGTTTAAGCTCAGCAAAATGGGTTCACACTTCAACAATATGTATATTTATGAGTCACTACATGTCAGAGTTTCTTTTCTTTGGTAATCATACTTGCACTTATATATACCTCTAGTTGATTGATCTCCATTGGGAAACCTGCTACTTCCCAAACATAGTATTCCCAACAAGCTCTTTGTCTACTGATAGCTAGATTAGGCTTCTATTTTTATTGAGGATAATAAACAT…
lncRNA_PveLR733	CTCTATCTTTGAAAAAAAAAAGTTAACATGTCGAGCACAGAAGTTCAACTTAGCGAACGCGTTCCAATGTTATCTGCGACCGAAGAGGTCGTCAATTCGAATCCGGCCGCACCAACGCCTGTGGTTTCTATACCCGTAGAAACCACAACAGTCTCAACGGTTAAAAAAACTGTCGATTTAATTGGTAATTCTGGAGAAAATAACTTCATCCAAGTCATTCGACCAATATTACTTGAACTTATTGGCACAGCTTTGTTCGTTCTCATTGGTCTATGGGGCGCTTGTTCGGGCGGTGGCGTTCTCGCTGCTGCATTATCATTTGGTCTTGCCTTAGCTGCTTTTGCAGCCGGTTTCGGTCATATATCAG
lncRNA_PveLR734	GGGATAATTTTTTTGACTGTTATCATTTAGCAGTGGAATTTCTAAATTGGCGAGTTATAAATTATTTTGAAATGATATATAACATGATATCTTCATAGGTGTCCGTATATGGGGTTACATCTCCTACTGAAGTGCTTTGAGATACCAGATTAAGTGTGCATAAGGAGACTTTGGCTCACATTTTGCCAAAAAAAATTTACCTTAATAAATTTACTTTTTCTGGTAGCCAAAACCAGATTAAGTGTGCATAAGAAGTTTAGTTATTGTTTAAGGACTTCTGAAAATACTTAAAAATCAAGTAGAGATGGGTGAAAAGATTTTTTGTGAATCTACTTAAAGAAAAACTATGAAATCCAATGTCCTGGCCAGGTGCATGGACTTGTCAAGTTTTGTGAAAAA…
lncRNA_PveLR735	CCCGCATGCAGGTAATAGCTAATTAACAATTTAAGTTTCTGTTTGTTCTATACATGATGTGTTCAGTAATTAACATCTCCTTCCTTAATACTCAGTTGATTAAGAGAATTTTTTGTTGCAAAATATTGGAGGTTCCTCTTCTGAACTTGAATTTATAGTTTTCCTGATTGCTATATGGAAGTTATTTTTTGCTACTAGCCGAAAGCTAGATAAAATAGGGGCCTATGTATTACACTGCATGAATTTGGTATAGAGTAATAAATATGTGAGATGTTAGAATTTTATGTTCAAATTAACTTCAACAGTGTTTACATTTTCTTAATCCATGTCTTCTTTATGTTATGTGCATCTTCCAAAAATCTAAATCAGGCCATGGGATGTGAGTTTTGGTTTTTTATA…
lncRNA_PveLR736	AAATATCATTAAAAATTTATATAATTGTTAAATAACATTTTTGCCCTTATCAATAATTAAGTCCAACAACATCTATTTATGTTTTGTCTATTTCTTATTTCTTAGGCATTTCAATTGTATGTTTTATTCCCAAATTGATAATAGTCGTATAATTAATTTTACCATTTAAGTACGACAATTAATTAAATACTCTCAACTTGCTTCAATCAGGCCCAATGTAATTATTGTTTGTCACCAAATGCTTCTCTCGGACCAAAATTCTATTTAAACTTTGTGGACTACAAACCTTAGGCCCATTTGGAATTGGATTCCATGTACACTGTTGTTATTCTAGCCCCACAATAAC
lncRNA_PveLR737	GACGTATTACATATAAGGTTTCTAAATTGTCATTCATGACAACCTTCGTACCTTTTATTAAATGTATCCTCAAAATTCATAAACAATCTCATAAAAACCCCTTTGCCTTATAATTTGGATCTCAAATTTTGAAAACTTTGACACAGATGCCCCTTTACTGTAACTCTGTTATATTGTCATTAAATTTACAAAGCACTTTCTCAAAGTTACAATTTCACTCATCTACCACAAACAGAGTATCCATGATATAATTTTCAAACTTTGAGGTCTATTCAATGAAGAAGAGTGTAGAAGTTCTCATCAGAATGTTAAATTTAGAATCGTTACGGATAGTCAATAGTATTTTTTTTTTTTTAAATGTATTAATAGTTGACATACA
lncRNA_PveLR738	CATATAAAGAGTTTTTTGGAGATGCTCTAAGTTCAACAGTTTGTATGATCTTTTTTTTTTTAATTTTTCTGTATATTGGTTTGTGAAATTCATATTGAAGATCAAGTTCTTTAATTTATATATGCACCAAAATAGCCTGTTCAGAATAAGTAGTTTCTCTATTTAATAGTACCGTGTTTTATATAGGCAGCGGAAGATAATATTATTAATAAAAATTGATTAAAGAATTTCATAAGTTTTTTTGCTAACCTTATGGACTTGCTTTTAACTTTGCTTGTTTTACGTTTCTGGTTATTTTTTTCTTCACAG
lncRNA_PveLR739	GAAAGAGAAGAGAAGGAGAAGAAGAAGTGAAAATTACAGAGAACACAGAACAGGGAGAAAAAGGCAAATGACTTTCCGTTCTCCCTTTTTTTTTCCTAAATTAATTTTAGTAGGACATGGGGCAACCATTCAACCCTACAATTACCCACACTTCAATTTAAAATTTTGATTTCCGATGCCAAATGTTAATTCATCGTGCTCTTATGTATAATGGACTTTTTACCATCTCTCATTCTTCGCAACAAAATTTATTAACAAAATGGTATTGTGGTTAGTAAAATTGTATTTTAAAACTTTTTGGGTGGAAGAGTGATTAAGGCAAACCTTGGGTGGGAA
lncRNA_PveLR740	AATAAGCCAGAGGTTGAGTTAAAGTACGTTTACCGCCTCAATTTCTCGCTCTTGTGTTGCTTAATTATACTGGTTATTGCAGTGTTTGGATCATATATGTGCTGGAATGTGTTTTGTTTGCACCATATAAGTCGAGATTCGCTGTGAAATTCCATTAACATCACTAGAATTTTATAAGTGGCTACGCTTTGTATTGGAGTGAATATATTGAAATCTAATGCTTTGCTTGATTGCTTTGAATTTTGCTGTAGTTCATAAAATACAAGGTATTAGTTGCAAAATCCCGAGTCGAGTCAAATATGACTGTCTCAGTCTCTTTATTACACAATACACATTGGATTTTGCCTAAGTCTATTTTCGTTTCCATGTTTGCTGGCACATGCATGTATTAAGTTAGGT…
lncRNA_PveLR741	AAGATTACTGATACCACAGGTTATTGATCAAGCTATTTCATTTTTCAAAATTTCACTTTTATCGATAAGAAGCTTTTTAATGTTTCTTTTGATTGTTGAGTGAAATATTATTTAATTGGAGCCTCTATCATAAATTATATGTAGTTGGCTAATATGCTGGTTTGAAGTACTGGTAATTTTTTCAAAATTTATAACAATCTAATGTGTTTTTCCATATAAAACTTGGGAGGCATGTTCCTCTACGAATATATTATTTGGGGCAAGTGTGTTGAAACAGTTAAACATTATTATATTTAAGTCTATGCGTACATTGTACCAGACTCACTTCAGCAGTTTCCATATGTTTGGCACTTTCGTCATGGCTACTTGATTACATTTACTTAGGAACAATGACAGTTT…
lncRNA_PveLR742	CATTAATATAATCAGTTGATATTATTAATATAGTCTTTTACTCGATTTTAGAGCTGCCTGCTGATTTAAATGAAAGTGCATGGATTCGCATATTACTCATATGTGGGAATATGATAATCATGTTTCCGCTGTCACTGGAGATGCTTATTCTCATTCATCGAACAAAAACCCGCACAGTTTGGAATAGAGTAGCACTTCTTCGATATCAAATGGTACCGAGAATAATTCGACTGTCAATATTGACTGCATACGGTTCTTCATCATCAAACTTGGCTCTATGGGCGATTAAGCTCCTTTATTCATACGTGTATTCGGGTGAAGTAATTGGATCCGTTTGGTATGTCCTAGCCATATACGCAGAGGCCAGATGTTGGCAGAAAG
lncRNA_PveLR743	GATACAGAAAAATGCACAGCGTAAGTTTTAAGTTTGTTGTGCTTGTTCATTGTTTGTAAACAAGACATTTTAAAATCAACTCAACCATGCTATGTTTAAAAGTATTCACAACGAAGCTGGTATTAAAAGTGAATGTACAATTAGAAGTGAGGCCAGCTTTGGAGATCAGAGCAGTTTTTACAGGGGAATTTCCCAAGAATTTGGTTAATAACTGGCTAGGAACGGTTGCTATGAACATTTACCCGAATTTTTCTACTTGTATTAACCTTGTTTTATTCTAATATAATAATTGTACCTTCTGTGAACAAAAAGGTGGAGTATGTCCACAAACCATGACCTCATTACTGGAAATTTGGTGGTTTTGGATCCAGGAACATATCTGCAAGGCCTTTGAAGTGA…
lncRNA_PveLR744	TTGTTTTTTTTTTTTTTAAGACTGGGGTGTTTGGATCAATTTATCTGCACCTCAACTAATCTTCCAAGATTCTAAAATTATAGACCGAATAAGAGCTTCAAGGATCATTCTTATTAGAGGTAATGAGAACTTGAACTTAAGAGACTATGTTAGATTTTTCTCTTGATCTTTTACCATTAGAAGGATTTAAACTTAAAGATCATGTTAGAACTGCATTTTTTATGTTATTATCAAGCCACGCAATAATGATTCTTTTAAAACACTATTACTTCATTCCTAAAGCATATGTCTCTATAATCACTACACATTAATTAAGTAAATATTCAGAGAAGTATTCAAATAAAAAAGTTACAACTGAATTTTCTTCTTCCTAGATAGATTACAACATATAGCCAGGTT…
lncRNA_PveLR745	AGTAGGTCTAGGCTTGTTGATGTTTCATGATTTTTTTTTGTACTTTAGGTGAAAAGTAGTGTCTAAAATCCCATATTGCACAAAACTTTCTCTATTTTCAAATTTTTTTGCATAAGATGTGGGCATATGGAAGTTCCCTTCAACACTTTTTAGGTAAACTATACATTTCCATGGTTCTTCTATTGGACAGCCTGTGTGTGAGTATTAATGTGTGGGGGATGATCAGTGAATGTTTCAAGACCATGTCTGGACTAGTTTGTGTCTTGCATAGGTATTTGACCAATTTGAAGTTTTCAAATAGTTTATGTCAGGCCAACAATAATGATTGAATGAAGTTAAAGTCGTGTTCACTATGGCTTGCTTGAATGTCG
lncRNA_PveLR746	CATTTGTCATCATCATTTGGAGTAAATTGAGAATCTTCATGTTTCAATGCATTTTACACTCAATCACAGTTATCAAATTTCAAATATGTATTAGTTGCTGAATTGTAGGCCATTACTTGGATAATCTGGTATATGTTTCCTATCAAAAAGAAAAAAAAAATGATGTAAATTTATTTATGTAGTCTTAGGTCACAACTGTGATATAGTAAATGGTGATAGCCAATTTCTTTGCTTTAACTTTGATCATCAGTTGGTGTATTCTTGTGTCTGAGATCATAAAATTGTTGTTTATGTAATCATGTATTATTTAGTATATCAA
lncRNA_PveLR747	GACTAGCGCAAGTTGCTCGTCAGGTTGGCTATATGTTTATTCATGTTTCTGCATTGTGTTTGTATGCATGTATTTGGAGTATTTTTTCATGTGAGTACTCATCTAGAAATGATAATATCTTTAACAGTTCTGGGGCTGTGATGAACTGTGGCTCAACTGGGATATTAGCTAGTATTTTTTTCTTTTTTCTGAATATACTAATGCCTTTGTTTAATAATCAATATGTGAATGTCATCTGAATTGCTGATGATGGATCATAGATTTATTTAATTCACATGTTTGCTTGAGGCTTCCAATAACGTGCCATTAGTACAGTCATAAGTTCTGATCC
lncRNA_PveLR748	GTATTTTTGTATTTATACGAGAGTTTTGTATGTGAAGTTTAAGAAAATACATGGAAAGGGAGCTTAGGGTGTGCGTTTCTTGCCATAATCAAAATTTGGGACTTTTTAGATTGATTCTCAAGAAAGAGCAAGCTAACAGTAATGGTTTCAATGGTCAGTAACGGGTAAGGTTACCGGTTAAGTACCATGGTTAATCCTTTTATTAAAAATGATCCCAGGATCTCAAACCATTGTTAAGTTATCGGAGTAATGTATAAAGGTGTACTGTTGTGATGGTACTCTAAAACAAACTTAATATCCCCATATGATTTTGATAAACAGGGACAAATACACAGTTTTTTTATTTTTTGGACTCAAATCTTGTTTCGTGTATAATCCAAATGATTCTTGTAAACAATT…
lncRNA_PveLR749	CACTGGATAGCTCCGATCTGTAATTACCCGGGTTCTTGTTTGTTGGAACCTTGGTAGGAGCTCCCCTTTTTTAAAGTCTCTTTTCCTCTGCTTCTCTTTCCAGGCAATAAGAAATTTGTTTGTTGTCTTACACACTTGATTGACACCGAGCATTTGTTTGTTTCCTATCCGGGAAAAAAGAGCATCTTGCTCAAAAATTCAATCAGTCATCTGTTTTCCAGCTCATGTACACTCGTGTTTTACTTTTTCCAAAAAGTTGTCTGTGAACTGCCTGTCGGTGTAAATTTAAGTCTCTTACTTTTTTCCTTCTTGT
lncRNA_PveLR750	ATACTATTTCTACTGTAAACTTTTAGTTTTTATGGGGCTATTACTGGAAGTTACAATGTGTCAAAATAAAAAGAGAGTTACTGATTTGAGCTTGCCAATGCTTCTTTATATTATATTCTTGAACGAGGAGGCTGAGCATATGTATTGACAGACTATTTTGAGTATTGTATTTTCTGGTTAAATCTTATTTTAGGTTTATGGCAGGGTACATTGTTAATTTTGGACAGCTTGTTCACTCTTATGTCGTTACTTTTATTCTGCCTTGTTTACTAAACATACTACTTGAGGCTTTTAAATACTTTAGACATGCATAATTGTCTATTCGTTAGTTCTCATTGTGACTCACTAGGGG
lncRNA_PveLR751	CATTGCTGCAAGATATTCCAAGGTACATTTTCATGTCATGACTTTGTTATTTCGTTAGGAAATCAGTAAAATACATCAATAGTTTCTCCTGATTGGCCTGGACTTCTAGAGTGAATTTTCTCCTTCACCTCCGTTCTGCAATATTTTGAGTATGTATATTGCGTCTGTATTATGGACTTTTGTTTCTATGAGAAGATAAAAGATATTGAAATAAAATAATATTACTCTTACAAATTTTTTATACAAACTAATATAACACAATGAGAACATGAAAGTAAGAAAGTCAAAGCATTTAATGTAGATGAATTGTGTGGTAATATAAAAGTAATGATACATCAATTTGACAAGAGTGTATATAGATAATTTGTAATTAGCACTTGAGCTGAATTGA
lncRNA_PveLR752	CTCTAAGTCAATGGTAATTTTATCAACTCTTCTCCTCTCTTCATAGATATTTTTTATAAGTTGATCACTCTCCATTATGGATATTGGTCGCAATTCTGTGATAAGCATTGTTAATATTGCTAAGTCAGTTATTACACTCTTCCAGGAGGCCAGTATCTTTAATATATTTCAATCTGCCTTTGATGATGCCATATAAACTCCTGATCAAACAGGCATAAGGCTGGCATGAGCTTTTCTCATGTAAAAAGCGAGCTGAATCAAAACAATAAATTTTTAAAGAGCAGAAAACCTGCAGTTAGACTAGTCTTCCTGTTCCATTCAACTTCACTTTTGGAATGTCTCGGTTGTATTTTAGCTTAACCCAATCAAATAACGAGAACCTGTCACCATATTAGTTTG…
lncRNA_PveLR753	GATATTGCTTTGCCTTGTTTTAGGATTTTTTTTTATTAATAAATTTGGGAAAAAAAGATGACAGTTATATGGGTAATGGCTTCTCAGTTGTAAGGCTGATCTTTACTATATATTGTTAGATTTGAGTGCCATCTTCAAGTCTATTTTTGTTTATATTTTTTATGTAATAGACTTTTCCCATGTTCTGTGCTCCAGCTTCTACAAAATAATGTTGCCTCCCAACTTGGTTGAAGTGAATGAGTGGAAGGAATCCCTTGTATCTGCACTTTACTTTTATCATTTTTATAATAGTTAGTAATGTTTAATCCGAGAATGATACCAAAATTAATTATGATTTATGTTGCATTGTTTATCCTTTCATATTTTGCTTTGAGGATAATTACTTTTTGCGTCTTCTAA…
lncRNA_PveLR754	ACACACTCCAGCTTAACTTGATGGTTCTGGGGCGATATTTTTAGAAGAAACCCTCACATAGATAGGTAGCCACCGTTGAGACTCTTCTTAGGTGAGGGGTATCCATTCCCCTGCGCTAGTTCATCGATAACGTGTTGAGGCGATTCGACATTGTTCCTCTTCAACTGATGACCAATTCTTACATGATCATTATCGCAATGTACATCGCGTACATGATCGCTGACTTGGGCGAGCCGTCTGTCGAAGAGTTTGTTCACTTGCATAGGCTCAAAAAGGGGCAAGACCAGATGTACCACCTTTCCAAAGCGAGGAGAGTACGTTTTAACAAGTTGGTCGACGTCTCGAAGAAAGTTCCACACTGGGATTCACAGTTCTTTTTCTATGAAGCCCGAGAGATTG…
lncRNA_PveLR755	AATGATGATCGTTCACCAGCAACAGGTTATGGTATGAATCAACATTCGACAAGTGCATTATCTTCATCAACTAGTCCAACACCAGGTGATGCATCTTATCATGAAGGTGGAACACCAACAACACCAACAGGATTTCCAGTTCAAGCTCCACCTGCACCATCACATTCGTCTAGTCAAAATTTTCCATCAAAATTTATTCCAAAATCATCAACGAAAAAAGATAATGAAAAAGATATGTTGTTAATCAATGATGACATCTAAATTAAATCTCAATATTTATTTTTTCTTCTTCTTCTTCGTCATTTCATTTAACAAAAA
lncRNA_PveLR756	CATACACTAACAAATACCACCTCTCAGTCTCAGCTACCAAGTACCAATACTGATTTTCCATAAGAAGAGCCCACCATATGGTTGAACGATGATTGGTAATAAATCTCTTGATGTGGTTGCAACATGGTCACAGCTCTTTCCCTTATTTAAGGCTCACAATTTCCTGTATTCAGTAAATAGTTCTTCAAAGGCATATTTACTGTCAACTGCTATTCCTAGCTCAAACTACAAAATTCCTGTTAAAAGATGAACCATTTTTGGTTGGAGAAGCTCATGCTGCAGCGATGGAAAAAGGTGGCTGCAGCAACCTTGATGAAGACCTCTAAACGTGTGGCAGAGAACTATCGCCACGGCGGTGGCATTCGTTGGGTGATAGACGATCACTGCAGCGTGAGTTAA…
lncRNA_PveLR757	CTTTTTTTTCTTCTTTATCACTTTATATCCCGTTTATCCTGCACTTTCCCTTCAAATGGTAAAAGGGCACTTGGATCCTTCTAGCTGGATCAATTGCCGCTTGCAAATTATTTTCTTGTTTAAATCAAAATTTTGGAATTTTTAGGAGCCATGTGGTACAATTTATTGGATCCTTTTTTTGTTTTTTGGAATCCAAAAACAAGCAAGAGTATTTTGGCAGTGAGTATTCAGAAAACGTTTTTGGAAAATTTTCAACTTTTACTAAGGAAACCAAGAACTTCATTTTTGGAATTTTTGTTTTTCCCAAAATCGAAGTCTTTACAAAGAAAATTATTGGTATTTCTATTTGTAAATACCATATTAGACCAGAGTTTTCTTATCAGAAGATGACATTAAACA…
lncRNA_PveLR758	CTACTTTTGTAGCTGAAACTGGTATAGAATGATAACGTTTGTGTTGATCAGGAAGTAGTGAGTTATTCGTATCAATTTTAGTTTATTTTGTTGTCAAATGAGATTTTTTTTATATCAGGATGGATATGTTTTATTGTCAAAGGATTCTGCTATTCATGGTGAGATTTTTTCAAATAATCCAATATGAAACAGATGAAGTAAATACATTAAAGAAAGAGCACATTGACGAGTTTTTGCATAGTTCACACAATCTAATTCAATTGTCGTCGTCTTCGTCACTTTCATCACTGGAATCAGATAATTCTATGATTGCACCCGCGTCAGAAACAAAATTGATAAATGTTGTTGATGTTGAACGTGTCTTATGGATTTGCCAACGTTCAAACGACAAAAACCAAA…
lncRNA_PveLR759	ACTTGAGGTATAAAATTGTCTTTTAAAGTTTAAGTTCTAGTATAACATGGAATTTGAAGTTTGTGCCTATTATTAGCTTTAAAGCTCGCGAATATTGGGGTCCTTTTGACAATATAAGTTTCCTTGAAATATGGGGTTTGTTATTTTAAAACAACTTCTTTTGGCTGGGATTGATGTTTAACTAGCTTTTTGCAGTCATCTTGTAATTATATTTAATTGGCTTAAATATGAGTTTATATGGATAGGTTTTTCAATTTGTGCTCGATTGGGATTAAGCTCTCGTGTGATTTCTCTATATTGTTTTGTTTCATTACTCTCTATGTCTCTCCCCCTTTTTCACAACAAAAAGAAAGAGAGAGAGAGTGGAAAAAAGAAG
lncRNA_PveLR760	CGATAAGGTGGGAAATTATGTTCTCACAATATTATTTCCTAAACAGTTTGCTTAGAAATAATAAATACTTCGAAATAATTTCATGAACTATTGGAGCTTATCAACCATCGATGTCAAGAAGGTAATACTTGTGAGTTTGAATTTTCTTGACGAATACTAGCACATATGCAGCTGTGTTGAAGTAGCTTCCTTCGAGAAGATATTGTTTTTATTACTTCATTATGTGTTTCATTTCTCAACCTAACAGTGTATCTTAGAAGTATTCTCTGGTCCTATGTAGGCTTTGCTAGAGGAGTGGATCT
lncRNA_PveLR761	AAGAGATTAGTCTTCTTCGCCTATGAATTCGCGTAGAAGAGAGAATGTTCACCCCTTACCTTCCGGAACACTCTCTCGCCCATGGCCGAGATCTTATCCTTACTTCATGGTGAGAGGCCCGCCTTCTCTTCTGCTTGATAGAAAAGAAAGAGAATATTGTTAGGTTAGTATGACTTCTGCAGAATATCTCTCCTGTCTTCCTTCTAGCTTCTCCTTTGGTTAGTAGAAGTCCCTTCTTTAGCAGAGCTTCTTTTCTAGTCTTTGTCTGTTGGAACGACTTTCACTACTGAAATGAAACAGCTTGGTCAAAGTAGACTGCTTAATTCGTAAAACTGACTAGATATTGAAACTTGACTGGTATAACAACTTGAGCATTGAATTTCCCCGTAGAGGGCGAAG…
lncRNA_PveLR762	AAGTTATTAAGGGTTCGTGGATCAAAATTAGTTGATGTTAACTACCTCTGAGTAGTCAAGTAGTTCGATAGAGACTTTTGGATTTATTATTCAAAGGTTCTAAGTTCGAGTTTCTTCTCGATTGCTAATAGTAATAGCCACTGGAGCTCTTACCCGACCGATAGTTCCAAGGTTCTAGAAGATTAGTTGAGACATACGTAAGTTGATCTAGAGACTTTTGATCATAAAAAAGAATTCAAACTTTAAACATTTTGACTAGAATATTATACTGATAGCTATGTATACTATAGATAATTGAGTGAGGAGAGGAGTAGATTACATAGTCTAAGTTTGTC
lncRNA_PveLR763	CTTTGATTTACAGTAAGGTTACCGGGATTTTCAACTTGGGAATGTTTTTCATCTGTGGTATGTAGAGTGTGTTTAGTGATGTCAAAATCTACAAATCACTCATTGTATGCTACTGATATGATTTTTATTTGGGTTTATTAACACTGATTTTGTTCAAAAATTGTTGAATCCGGTAATGTTTGCAATGTTGAGCACAACTACCCTACTTGATATAGCTGTTTTTGTTGTTCTTGGGAGTGTTTTCATCTGTGGTATGTCTGTTTATAAGAACGTTGACATAGACAAACAATATGCTTTATGTTACAAAAATGAATTTTCTTCAAAAAAAAATTGTTGACGCCGGTAACTGTACTGGGATTTTGATGCCAGTGATAGAAGTATTACATAAAATGGAGAATG…
lncRNA_PveLR764	ATTGTTTCTTCTTTGTCTTGCTGAATGAATGGGATGTGATTGTCTCATGGGAAACATGAAATAACACTGGCCTTATTGATCAGTTACTTTAATCATGTTATATTGCGGTACATGTTGATATATACCAGAAAAATAGACATTTGTAGTCTGTAGAGCTTTATTGGGCTGCTAAATTTGTTGGACCAGTATCTGATTTTCTTCTTCAAAACCAGTGAAGGAATGATGGGATATGAGTGAAATGACACTGACTACACTGGTCTGTTTCTTTGAACATGATGTATTGTGGTACATGTTGATATTTGGATACCTCAAAGATATACATTGGCC
lncRNA_PveLR765	TGCAAATTGAACATTACAACGGAACAATCTGGAAAGTAAACTCGCCAAAGAGTGACTCTATGGATGCTTTGCTTTCTGCCCAAGGAGTTGGTTATTTAAAACGAAAGTTTATTTTAAGTGTTGCCGATTCAGTTACTGTGTTCTTCCACACAGATGGTAAAACATTCAAAATAGTTATGGAAGGCATGAAATCACGAGTTGAAGAACATCATATCGGTTGCGTAGAAAAGCCGTTTGAAGACGACCTCGGAACTGGTGTTACCAGTGTTTCGGTTTGTTAAATTAATTATTGAAACAACAAAATGATTTGGAAC
lncRNA_PveLR766	TTTCAGAAATCAGTTTTTCAGTTTCATATCATCAGAATAATTATCATTTATTAATGCTGGTTTTATGAGATCAATTCAGATATTTGAATTATGGTTTTAGTAATGTTGTTTTCAAAGGCTTGTGTAATTTGAGATGCATGAGTATCAATCTTCAAGCATGAACATTTATTGTATTTTTTAATTGTTGTTCCAGAAATGCTAGTAGCTTATGATTATCAGTTAATGAGAAATAGTTTAAATACTCTGAAATGATTATTAGAAAAGTGAATTTTAGCTTTCAGGTGTGATTCAGATTTTTATAATATAGTGTAGAGTTATTATTTTTCAGTATCATAAGCATTCATTGAATGAGGGTTTGGATGGTTGCAACATGACTTTTAGAAACATTGTTTTTAGAAA…
lncRNA_PveLR767	TTTCAGTTCTAAGGTTTTCATTAAACCTAATTATTTTCTATTGTTCCAAACACAATCACCCTATTCCAGCCCTAATTGTTGAGATTTAACTGCTCTACAACTCTTCCACTACGTCAAGAAGTTTCATTATGCTAGGTTCCATCATATAATGGCTGGATTGCTTTTGGGAAGCTGTTGTTATTGTTTATTCACCTGAGAGAGGGCATTGTCTGGCCTCGTTTAATGTTCGTTTTATGCTTTAGATTTAAGTTTTAAGTTGAACATGTGATAATCTCTCAGTCGTTATTTTTCTAGATGGAACATGTTCAGAATTTGGAATGTATGTTATTTGTCTTTTATCTCTCT
lncRNA_PveLR768	GTTGAATCAAATCAGTGATAGGGATTGTTATCCAACACTCTAGCTATCTATAATTACCACCAAAGAAGTCGTTTTTTTTTTATTGTATTAACCCATGGATACAAACATAAGCTTGTCGTCACCACCTATGCAATATGCTTAATTACTTTCAAGTTTCAGCTTTGGTTATTATTCTTCTCCAAGGATTTCCTTAATTAGTTGTACCTTCTTCCAGCTGACTGAAATTGACTTTGCCATACACATGCTTTGGATTATATATACGATCCAGGAAGTCGTAAAGAATGGGTTTCAGTTGGTAACCAAAAAAAGAATGGGG
lncRNA_PveLR769	CTTCTTCTCATAGACATAGCTGGGTATGCTGTTTATTATTGGAATTTTCTTTAATAATCTGTGGTTGTCAGAGTTGTTTCTGGGATGTTTGAACCCACATGGATAAAATCACTTAATTTTTTCATATTTTGTAGTCACAAGATATACGTATCAGCCAGGTGCTTTTGTATCTCTGAAATGACTCCTCTTTGTTAAAATGTTAACAAAACTCGCTTTGTTTATTTTGATAAGTTCCTGATAATTTAGTAAATGAAACAAGGGTCAAGTTAAATTTTTATCAAAGCAAAGACACGTGTTAAAAGAGAAACAGAAGCAAGCATACCAAAGACAAAAAAATGCTATTGGTAAGTTAATTCATGAAATTTGAAAATAGTAAATAAAAAGAGTAACTAGTTATCA…
lncRNA_PveLR770	ATTACCTGGAATGAATTCTCATGAAAAAATCTACAAACATATGTTAATTGGTCCAGCATTTGGTTTAAGTCAAACAGTGACACCATTTCCATTATTAGCAAATATTTTATTTGGAATACCTGGTGATCCACCAAGTGAATTATGTGATCAATCAAGAATTTATTCATTAAAATTAAAAGAACAAATTCAATTTCTAAATCGAACGATTCAAGGATTCGATGGACTTTTGAAATAAAATTTCGAAAAAAAAAAAGAATCTTCTCCTGTTTTTTTATGACGTTGAAATCTGATTGGTTTGAGTCATAATTTACTTTTG
lncRNA_PveLR771	GTTGATTTAAGTTGAGGAGTTGAAGTTGAAGAGCTCTGTTTATTTGGTTTCCAGATGTTAACACGTAGATTCTTTTATTATTATTATTTATTATTTTGATATCACTCTGATAGTAAAAATTGAAATGTCGCTGTGTGTCAATGTTAATTTCTTTGGTGTTTCAATATTTCAAATTGATAGAAGCTACTCTTGCCAGGTTCTGTCTCAAATAAGAAGCTTTTCATAAAGTGTGAAGGAGATTCATTTGACAATTGCTCTTGTTAATTCATTCAAATTCACAAAGGAGATCAAAGTATTTGCTTATATGAGAAGAGATGTAGGATTATCCTTACACAGAACTAGACTTATGTTGTTCATTTCATCTTGGTTACACCTTGTAGTTATACATTACTGACCAAT…
lncRNA_PveLR772	GGGGATTCCCCTAAAAAGTAGCGGACTGAGACCAAAAAATTCCCAGTCCCAAGGGGACAAAGATAGGGAGAGATGTCTCCCCGCTCCGCTTCGCTTAACTCGTATCCGAATAGTGAAAACGGATTGACCTGGATCCGTTTTATAAATATCTCCATTCTTCATTTCTTCTCCAGTTTTCAACTCATCTCTCCTCTGAACTTGAAATCGAATCTCTCTTCTCTTACACATTTCAACTTCTTTCTCTAGAGAATCTCATATTATTAGAACTTCGAAGCTGACAGTTATCGATTCCAACCGTCGTCGCCTCGTTCAGGCTAATCGATGAGTGTTTTGGTACTTTTCATGTTTTCCTTTTTTTTTTAGATTTTGGATTTAGGGTTTCATGTCTTTTTGGATTTT…
lncRNA_PveLR773	ACACAATGTCTCGAGTGAATGGCCCATCAACTAATTCTTTCTTTGATTTTTATGGGAATGTATTTCTTAGTTTTACAAACTGGTAAATTTAGACCTCCTAATATTTGTAAAAATAGCGTATACCCCCTTTCCAGTTTTGAGCTTATTGAAGCTCACGAGCTTGTCGAGCTGAGTTAGACGTGGTTGAACTTGGCTTGACACTGTAGCCAAGTTGCTCGAACTCGAGCTTGGTTGGACTTTTGTCGAGCCAATCTCGAGCGACTGCCACCCTTATGACATTTAGGGCGTGATTGACTATTTTTTTCTCAAATTTTG
lncRNA_PveLR774	TTTTGCAAAATTTTAAACCTATAGGACTTACATAATTTGCAGGGGTGTTTTTGTTGTATTTCAAACTTTTAGACACCAGTTTGACCTGCCGATCAAACCGGTTAAACCAATTAACCCAAGACTCGGCCACTTTGTCAAGTTTCATCCCAAGTTGGTTACTAAAACATTGGAAACAACCTCTTTGGATTTCTGGTTAAGGTATTTTCAGATTGATACAAATTTGTTGTGGTTATCCCTCTAATTTGAAATCAACAAGAAGGCTCATTTTTTATTTTATACTGTTTGAGGCATACAATCTTATACTTGCTCTTTGACTATAGTTAGATCATCCATTATAATCAAACAGCATCATGTTAATTACACTCTCTTCATTAAGAGCATGTAGTGTGATAGAAATCA…
lncRNA_PveLR775	TAACTAATTAGCCTGATCATTATAAAGATAATTTCCTGACCCAATATAATTACACCTATCTATATCAAGGGCAATAGTATAGAAAAATTGTGAACCAAAGACGAAACAAATTTGACTCTCTCTCTATCCTCTCCTTTCAAGTCTCTGTCATGACTCATGACAATAAAAGTTACTTATGATAATGGAGGAAACATTAATTGCACCTCACTGTTTTTTGTCTTCGAAATCGATCGATCAACACATGTATGCATTCTCTCAGATTTGGACAACACGGAAAATAATAGTTGTCACATGGATAGAAGCAGATCCACAAATGTAATAGAAGGGGTTGCTGGAAAGGTTAAAATTTTGTTGCATAATAATATGTATTATTCTATTAAAATAATATGTATGGCTCTCT
lncRNA_PveLR776	TCGTCACATGAGCCATGAAAATGTAAGTTGTGTGTCTTTCTCATTGCCAAAGTTACATCTTTGGTTTATGCTTCAAGGTTATCCTCAACTCTCATGATGATAATTTCACACTGTGCCCTTGTTTCATGATCTATTGTTTACTTATAAACAGGCTTCCAGGTGAGCTATAGTCTGTAGGCTTAAGATGGTAAAAATGTTTATACTTGAATTTTTGATTTGGTGGATGTGCCATAACTCAGTACATGAGTAGATCTCGTTAGAGTTGATAGTCCTTTCTTTGACATCTGCTCATTTTACTCTCAGCCGCCTGATTAGTACCTTTTTCTGTATTTCATTTATAGTGGATGCCTTGAGAATAAGCCAGGGAGCAATTAGAGGTGCTGTATGGACCTCTGAATC…
lncRNA_PveLR777	AAACGTGCTGCTCTTGGTCGTACAGGACTATCGGGTCCATTGGACCCGGATAACTCGTCAGCGGTTCCACAAAATCCATTTTCGAATAATTGTAAGCAGAAGAATTTAATTGAAAATCGGACCTATAGAAAAGACCGACGACGAAGAAATCGCCGGAGATATAGTGTGGAGAAGTCGCCGAAGTGATTGGTTGGAAACGAGATGCAGAAGATTAGGGTTTTCATTGTCGGTTTCTGGGATTGGAGATTTTGGTGAGGATGTACGACGTCGTCGTTTTCATGTAATTATAGTTGTGATGTACGTCGTTTTATTTTTGTATTGTAGCTTGTAGGGTATATGGTTTGGAGTTGGGAAAAGCACGGGGACGTACTGAATGTAGACAGATTTAGTGAGTTTTTG…
lncRNA_PveLR778	TGATATTTCTATGTTGGAGTTTAAGCTACATGGACTTTGTTTATACAGTTGCGGCATGATGTCTGTGCCTACAAAATGCGTTTGATTTAGCTTGCCATTCCTTTGAGTAGCCTTATATAATTCAAATTTCCTGCTATATTTCTTGGTGCTCGTGAAAGGATACCATGACTACTGTTAACTATGGGGATCATCAAAAGAATGTTAGGTTTTTTATTCAGAGAAGTGCTACTTCTATGACCTACTGTTGACATTTCCAATATGGTTTGGATTTTTCAAGGTGTGAAGAAAAAGGAACGGTTTGAATTGTTTAATGACCTGGTGCCTCTTTGTTACTCATGACCTGCTTACCTATGTGATTCATTTGCTTTTACTGGGTATTCAATCTTGTGTAGGG
lncRNA_PveLR779	TTTTTTTTTTTTTTTTTTAAGTATGGACAGCCGTCCATAACAGATGGACACCCGTCCCCAATATTTATAAAAAATTTTTATTATATTTTATTTATGGACGGGTGTCCTTTAAATGGGGACGCCCGTCCCTTGTATATGGACGACCGTCCCTTGTATATGAACGCCCGTCCATATAATATGGACGGGCGTCCATGTGAGTGAATGGCCGTCCAAATTTGATGGATGGCCGTTCACTAGAAAAAAAATTGTAAAAATATTTAGATATGCGTTACACGTAGGCCGGTACAATATTTCGGTGTAAAAATCCTGGTGTCCCTAGCATTATTGATCTCTTAATGAATTAACTTCGTATTTTCACTTTCAATCATGGTGTGCCACGTCACTGTATATACTAAGCTT
lncRNA_PveLR780	TGTTAATGTTGAGTTAAAATGACCTGTACTGGATATGATATTTATTTGTGTTGAATGGCTTCTTGAAATTTAGTGAAACTATGACTGTTGGAATTGGATAAAGTTAATTGGACCGAAAGTAGTAGTAATTTGTCCGTAGAATGAGATGGAGATCTTGCATTGCATAAACCTCTAATCTTTAACAAGGTCTTGGTGTTTTTGGCATATCTTCAGGGATGAGATTACAGTTTATGTATAGTATTTATTATCGTGTATACATTATCTGTTGATGTTTGCTCATATCTAAGAAATTTTGAAATCTTAGATTGGCC
lncRNA_PveLR781	CGGAATGTTGACAAGAACAGTTGCCCGTCGGGGTGTCCCGACCACTAACATTAACATCTGGAGTGGGAGTACCATCGGGAAGCCGATCGGGTCAATGTGGAAGGAGCCCCTTGCCAAGGATGAACTGTACGGCGTACCGGCCTGCCCGGAGGGTGTGATGTCCCCCGAACGTGAGTATTGGGTCCACCATTTCGCGCCAGGGCACGGACCTCGGCACGGAGACTGGGAGCTCTGCGAGACTATGGCCAACATCCGTTGGGACGCATACGAGGCGAAGAAGGCGGTCTTCGGCCGCAACTGGCGGATTGTCGCGCACTACTACGCTGGGCTCGAGTTCGTTGTCTACTTCGTCCTCCTCCTTTACGTCATCATGTGGATCGGACCTAAGGACCCGACGCT…
lncRNA_PveLR782	TTTCTCACTCGAATAAATTTGATAGGATAGAGCAGCGGCGCCGCGAAATTATATAGATTTGATTATTCTTCCTTCCCTTTTCTTGTTCAGATTGATGCCAAGCTTAACTCAAGAAGCCATAAATAGAGAAAGTGCACATGTCATATTCATTTATGGGGGACCACAAAATGTTCTTGGTTCTTCTGCCAAATGAGTAGCCATTCATGACCTTTTAACAAAGGATATTCATACTAATACAGTTAAATTCATGTTTTTTCCTGAAATTTTCTGTAAATTGGAAATGGTGAACTCATAATCCTCAATTCAAGGTGAAACTGGGTTTATATTTTTTATTGGTAAACTGTGAGCAGATGGTCATGTTCACATAATTCTGGTTTTCTGCCTTGAGTAGCTACTTTA…
lncRNA_PveLR783	ATGTGTTTGTGTGGGTATGCACAGTTATTTATGTGTCTGACTTCTTTGTAAATAAGAAATAAGATGCAAGTTGTGTATGTGAAAACTATTCTTTCATTTTAAACTTCTTTTAACATACTTCAGCGATTTTTTAAAGTCTTTCATATTTCATCCCAGCTTTAGCAACATACCATCTATAATTCTGATTTGCTCCTCAGTGATTTGTGTTTTCTATGAGATTAGGTATAGGTAGACTTGGAAATGCTCTTCTAAATGTACTATGAGGAGATTGATTCAGATATTACATGATAGGTGATATCAATA
lncRNA_PveLR784	AAAAAAAGGGAAAATGTTGAATTGGAAGGAGATGAAGAATTTATTTTCCACGAGGCAAAAGAAAAAATTAGCTGGAAGGAGGGAGAAGCGAGCAGTATGGGAAAATTAAGATGACTAAATTTCACAGATTTTGCTAGAATGAAGTGCAATTATTTTATTTCCTGGTCAAACAAGAGATTTTTTTTATTATTATCTGAAAATAGATTATTAGATCAGTAAGGCAGTGCAAAATGGTTGGATCCGGCTCGACACACTTCATAGGGCTGCCATCAGTCTTGAGTATTTTGGTGATTGAGAAGGAAATATAACTTTTTGTTGTTCTTGCAGATGAATTATCCTCTTCCCAG
lncRNA_PveLR785	CTCCCATAATTCCTTTTAGCTCAATCATTTCTATGTAGCTATATTTGCAATAATTTTTTTCCATGAGAAAGCAGAATCCTCATCTGCACATGTTGGTGTTTTTGGTGCGTGCTTGTATAGATAAATAAATAATCTAGAGAGACAAAAGTTGCTTAATCCCCATCCTTCTAATTTAGTTAAGAATCATAATCAGAAAATATTATGAGAAATTTTATTGCATGTTTCTGAGCTTGAAATTTCAGCATCTAGTTAATTTGGTTATGAATCTAATGTGATTATTGGCCAAAAGTTTCATTTAGTTTTGGAGGGGACCCCTAATAGAAAAGGAAAGAACTATAAACACGAAAAGATAATTACATAAAGGGAAATTTGGAAGATGGATGCAGCAATGTATTGCAT…
lncRNA_PveLR786	AGAGAATCATGTGCATTAACAGCTATTTCACAATGTGCCTCTTTCATCAACTAAAGGCTAAAAGATACCTAACACGCTACAAACATAAACAACATAATAAAAGAATTCCCTAGCATGAGAGAAGAGGTAACAAAGTGTTAGCATTACAGCAGATGAAAGTCACATTGGAGTTCAATCACTTATGTGAAGAAGGTAAAGGAAGTATCAATTTGCAAACATCAAATAGTGAATGACTCTTCTGTGCCATTTCACCCATTTGTTCATATGATATGATCATGTAGCAACTTTCTCTTATCCATATATAAATTTACAGTTTTGGCGCCTGTTGCACCAAAAATTGTTTAATAACTGATGCATTAACC
lncRNA_PveLR787	TCCATGGGAGGAACTACTTGGAGGTATGTTTGCAAAATATTATTTTAAGTTGGGAGAAGGATGGCCGAGAGTAATTGGTTGAATTATTTACGTATATAAATGAAGACGTTCAAATGTTGTTTCTTGACTTCAGATACTACATATTTGGTTATATTTTATGTTTAGGTTGATGAAATTCATATATATGCACGTACTACACTTGTTGAGTACTGCAATATTTCAACAGCATAAATTTGACAAGTGTTTACTAGGTAGACTTTTGTGCTAAGAGAAGAGCTCTATTCAATGTCTAAACATTATATGGCATGGGAAATATTACATTTGCAACATGCGATTTTTGACATTCATTAATTTCATTTCAGCTTGGGATTGATATTGGATCGT
lncRNA_PveLR788	CAAATTGATAAATTAAAAAAAGAAATGGATAATTCGAAATGTGAATACGAAATATCGAAACAACATATCGAACATTGGATGCCGTGTGATGAGCCGACAATCGAAAGTTTAACAACGAAAGTTGAGAGTTTACGTGATGAACTTAAATCAATTGAAGATGAGATCTCATTATATGTTACAGATGCATTTCAAATGAACAATATCCAATCATCAGAATAGAAATCTTTGTTAATTTTGTCAGATAAATTTTTTCTTCTTTCTCTCTAATCAACTAAAACAAGTCAAATAAATAGATAAATAACTTCC
lncRNA_PveLR789	ATTGGTATGAATCAACAGCTTAAAAATTTCGTAACTTGATGTTAATTTTACTTGATGCCAAACTTTAAGGATGCCCTTGGGCAAGACACCTCAACTTCTTAAGGGAAGGGGAGTTCTATGTTACCAGGCTTTAGTAGTTGGCATGTTAAAAATTCAAATCCACATATGCCTAGTGAGATTGAAACTTGCTATTTCCTAGTTGCATGTTAAAGATTTGACCAAGTGCTGCCTGTTGTTTTTGATTTAGTTCTCTATTGAACTTCCTAGTTTAATTAAGTGGTATACATCATAGGATAATCTTGACCTTACTTTATCAATATTAGGGCCATGTCAAAATATTATGAATATTATGCTGCATTAAAGGTGCTAACTAGTAATGGGGGG
lncRNA_PveLR790	GCTCAGCAGAAGTTCTTGCTGAGGTTTGGCTTTACTTATTGTTCTTTCTCGTTCATTATAGCTTTCAGGGCAGCTTGATTAAATATTTGCAAAGATTTTCAATATTATTTCATAAGCATTCTTATGTTTAGTGTAAATATGCTCACCTAACAAGATTGTGAAATTCCTTGAATGCTGCCCTCTCTTAATACCTATCTGACTTAAAATTTACTATTGAAATTTTCGTTTTGTCCTTATTTTCTTGAAGTGATCAAAGTTGACTATTTAGTCTTCATGTTTTGTTGCAATTATGGACTAAAAAAACATGTGAAAAAACAATGTTTAGACAATTTTTCTATTAAGAGATAAATATAAATAGAATGTTTTAAGAAATAAATGACAGGTCAATGTTATTAAGAG…
lncRNA_PveLR791	CGTAAATTCGAAGAAAATACAAATCACTCAAATCAACTAACAATTCTTCCGAATGGTTCCGAACAAATATCACCTATTCAACCATCACCATTATCGAATGTTGTTTCGACAAATACAATCAATAGTAAAACGAAACCAGCTAAACGTATTTGTCGGGCCAATCTTCGTGATTTATTATTGATCATGGAACGAGATAAATATCTTAAACGAACAACATTACTTGTAAAAGCTCTTAATAAATAAGTTCTTCTTTTGTTTTTATAATCAAGATAAAAATCGGACTTTGTCTCTCTCTCTCTCCTTTCTTTATTCTGTCTTAACATGGTTTTACATGTTAAACAAAAGCAACAAAAAAAAAGCACACTATCTAGTTACATACATATTCAAAGTTCTTTGTAA…
lncRNA_PveLR792	GTTGGGAGCAAGACCAAGATGAACAAAGAATTAAATGGTGACAGAAAGTGTTTCAATTCATGGAACCCCACTATTCAAAACGTTTCTATTCTATCTACCATCTACCCATGTCCCTTCAACATTTATTCAGTACCTAATTTTTACCCTAGAACCCCATTTCACGTTTAAAGGTGCGGCAACATATATGTTACGCCGTTACGCGCATCTTCATTGGGTAGTTGTACGTGCATCGGTCCTACAGAAGAATCGTTCTTGATTTTGATGAATCAAGTCGATCTCCAATTTTACGTAATTTCATCAATCAATCATACTAAAGAGAGTTTCTATTTCTGTATTTCCATGAAATTGATGAAGATATTGTAACAAGAAGAAAGAAGTGCTTATAAATTGATGGTTACC…
lncRNA_PveLR793	CACTTTATCTGTTTCAATTTGTTATTCATTTTGGTAATTCCTTATTAAATAGTTTGAAAAACAAATAGAGAAGTACTTATTTATCCATTGACGAATCTTGAACTCTTTTGGTTTACATTTAGGTTAATTTGCAACTTGATCCCTTCTTCATTTTCTTCTTCTTTAATCTTTAATTGTCAATTGAACTAGATCTTTCTCCCCCCGCCTCCCTCTGGGATTGAATAATTTGGTTACATATCTGGTCTGCCCTAGGAGATTAAATGAACTCTTGAAATTTACTCATAACTTGGAGCTTTGTATTAATTTTTTTCAAATAATTATGTTGAGTTAGCAAGTGTTGAGTTTGCTTTCGCTAGCCTACCTCAATACGATTACCTTGCACCTCACATGTTCACACTG…
lncRNA_PveLR794	ATTTTTGACTTCCTGACAGAGAAAAATAGCTCCACCTGTTTCGGTGCAATTTGTTAAGTGGATATAGCATTTTTGTTAACTTATAGTATTCGAATTCTGAAACTCTCTCTTCATGTAAGGAATTGTTCACCCAGAAGAAGTAAAGCTTCTCTCATGGGGGACTAACACTCTCACCATCTTCATGTAAGAGAATGTAGACCGCGTTGCTTGCCTTGTCAATCATCGCCAGCATCAAGCAACTTAGTTTAACTTTATCTTCCTATGAGGTTCTCACCTAAACTCAGCTCTCGTTCTTCATGAATGACAATCTGATGAGTTTCCCTACTTATGTATGGCTGTGTTTAGTTTTGCTATTTATATATGACTGTTGG
lncRNA_PveLR795	CCTATAGAAACACAATGCAGTTTCTTTTATGCTGAATGAATAAACTAGTTGACTGTAAAGACCTCATAAGTAAAAGCATACTGAGAAAATTAAGAGACGTGGTAAAGCAATTCATAATGGAAACAATACCTTAGAATCTCTTGACATGCTCACCAAAAGAGAGGTCCTATGCCTGGACGAAACACAACAAACATGGATTAGTTTAGTCAGAGAATAGCTAAACTTGAAGGCTTGGGATCTGAATAACTAGAGGGTGCTAAGCACATACAACAAACATTTCCAGTGTTCTCATGCAATAGAGTTGTAATTCATGAATTAATAGCCACTTTATCATCCTAGTTTAAAGTTTGCTAGTGATCCACCAGTCATTGGCTTAATTCCAAAATTGTGTAAAGGAAC…
lncRNA_PveLR796	TTAAAGGTGATACAGCTCAAGGTAATATGTTTTTCTTCTCTGGAAAAATTGGAAGCCCTGATTGATTATCTTACTGGTGTAAATGACGTTTACATTGATTCACGACCGCTGGAGCCATGAACATAGATAAGTGTGGCCGCCTGGATGCTGCATATGCGCTAAATGGATCATATTAAAATATAGAGTCCGCTTGATGGAGAATCATATTAAGGAGCTCATGAAGTTGGGTGCTAAATGCAGGCATTTGATTGGTTTCAGCAGGCTGCATAAACGATGAACACCAAATAATAGTTAATTTTGCTGTTGAAGAAATAAAGTCGCTTCACTGCATTTTCTTTCATCATGAAAGATTGGGAAAAGTTATTTGCCTATTGTTTGTTCAGTGATATATTACCAAAG…
lncRNA_PveLR797	GAGAGAGAGAGAGAGGTGCTTTGCATAAGAAGAGAAATGCGAGTGAAAGGTTAGCCGAGTGAAATGAGAAAATTTTGAGGGATGGGATTGGTGGAAACTTCCACGCGGTTGTTCAAAGAAGACAAATGCTCGTGTGTCCTATTATATAAATATAAAATTACACACAAATCTGTGTTTGAACTAGTCAGATACCTTTTTCTTCCGTGTATTGCCAGCTCAGATTTTCTTTTTTCTTTAACTATATATTTAAGGTGATTTTTGCTGATGAATGTGACGAGACTTGCTGAAATAAGCACCTTCAAATTGGGATTTGGTTTGTTCATCCCATGCCGGGGCCGTCAAGGCAGTCTCTCTGAAAAACTATCTTGTACGTTCTTCCAAACTATGACGTGGTTCGAA…
lncRNA_PveLR798	ATTTTTTATAAAACAGATTTTATAAAATCAGTTGAAGATGAATTGCATAATGGCAATGAAGAAAGTACATCAACGAAAATTGTTACTGAAGAATCTCCACCAAAAGCATCATCAACAACGAACGGAAAATCAAAGAAAAAATCGAAAAAAGAAAAAGAAAAAACAGCTTCAATATAAACTTCCTTTTGTTTGTTTCTCTCTAATTCATATCCTTATTCTGACTAACATCTATATATTAGTTTTACTACATGTCGTTAATATTTCACTCTTATTAATATATTTGTTTTATTTCTATTTCAACG
lncRNA_PveLR799	CCTCCCTATTTTCGTTGATTGCGAGAACCAGGCCGACGTAGATTCCGCCGCTGCAACTGGACTCGATGCAGAAATAATCCCGGCGACACCAACTCGAACAACCCCAATACAGGCAATGCCAACTTTGGTGATGTCAACTCAGGCAACGCCAACTCAGGGAATGGCAATTCAGGCAACTCGAACGCGCAGCGGCAGGGCTCGGTTTTCATCGACTGCGAGACTCAGGCCGACTTTGATTCTGCTGCAGCAACCGGGCTTCGCTGCAGGAACAAACGAGCCAGCACCAACGCCAACGCTAACCCTTCGGACCCCGAAGTTCACGC
lncRNA_PveLR800	AATTGCCTTATTTTACTGAGATTATTGCGTGTGGTTCTGAAGAATTTATAAATTAAGATACAATTGAAAGGGGGATGCGTTCAGTTTTTGACTTTAATTTCCTCTGTTAAATAAAGGTTTGTTAGTTGATGGGTCAAGTTCAATTTTTGATCTTTCTGTTTTTATGTTAGGGTCTAATTGAAAATTGCTTGGAGTTTAGGGGGAAATTTTGAATCAAACTGCCTGCATTTGATGCATTAATCTCAATGCATCTGATGCATTTTAATTTGCTTGTGTTCCTGACATTGAGGCGTGTGATTCTGAACCATTTATAAATTAAGATACAGTTGAATGGTTGGGTTGACTTTTTGAATTC
lncRNA_PveLR801	GTAGCAACAATAAATACCCCTAATTAGAATTATAGAATATCAAAATTTCAGACTAACATATTCTACCCAGCAAAAAGCAAAAGAATTTCCAATAAAATCTAGAACTCCAGATTTAAAAAACTTGTAGGCTGCAACAATAATAAATTCCCTTAATTAGAATTATAAAATTTTAGGAATTAGGACAAACATATTATGCCCAGTAAAGAGCAAAAAGACCTTCTAGCAAAGTCTAGAACTCTAAATTCAAAAAACCTATAGAAACAATAAACAACCCCAATTAGAATTATAGAATATCTAAATTTCATGCCAACATATTCTGTCTAGCAAAGAGCAAAAGACC
lncRNA_PveLR802	GCCACTTTCAATGCTGCGCAGGTAAGTCATTCCTTTAACAGAGAATGATATGAGGTCTCTTAAGTATCAGACCTTTTAAAATATATGAAACTACATTTTCACTAATTTCACTTATAACATTTGGTGTTTTTCAATTTCTGTGGCTAATGACTGGAATATGACAGCAAAAATGGTGCTTTGCACTCAGATTTTAGTGGTATAGATATGGGGAGACTATAATGTACATATGCTGTATAATGTGTTTGGAGTATCACGGTGTATATATGTTAAGCATTGTACTATTTTTGCACCTGAAACTGTTGTAGCACCTATCAATCTAGAGGGCATTATATTATTTATATATAGTCTTCTCCCGTGGCCGATTATATTTTTTTTCCTTAACACTTCTCCTAAACTCAT…
lncRNA_PveLR803	CAAAATCTACCACTAATAATAATGGTTATTAGTTATTCCCAAGTGATTGGTGTTATATTATCTGTACTATTACAGTATTTGTTGCTAGAACCATGGGTTTTCAGGATGTTCACAACTGTTCTCGGAAATGGTACTTTTAGGTTTTTTTTAAGGCTTTTAAGCTAGGATCCTCTGAAATCAGCAGCTCTCTTCTGGCCAGTTGTGCGTCAATTTTTGTTTTATGAAAATATAACATTGGAATTTAGAAACCTGAAATATTGGTTTGGATTAGGTAGAATGTTTTCTTCCTCTGTAGAGGCTAATTGCTTATGTTTTTCAATGTTTGTCTTGTGTGATGGGCTAGATCAGGTATCAGCAACATCTAAGTAGTTATGTTCTTAATGTGTATTTTTTGTGAAT…
lncRNA_PveLR804	AGAAGAAAAACAAAAGAAGCAGTTACAGATATATCCTCTTGTTGGTCTCCTTTTTGAGTATGTAAGACATGTTTTAGATGCACATTGGTATTTCTGGTGTAAGGGTGACTACGTAACTATATAAAATTTCAGGTGAAATTGGAAACAGAGGTGATACAGTATGTATTCTTAAGGACATTAATTCCTGATAACCCCCTCCGTTCTTGTGTTTCGTGTTTCAGTGACTTCACCTTGTTTTTTTCTTTTATTACCTTGCTTAGATAGGCCAATTTCTTCTTTTATTATTTCATCTTGATTCTTACAAGGAAATGTAACTTTTGCAGATGTTTCCTCTCTGATGAAGCACA
lncRNA_PveLR805	AGAGCTTTCAATAAAACGTATTGGATAAACCAATTCCTTCACTCTCTCTCTTATCTTCTCTGCACCTGCTGCAATCAAAAAGAACTGGCAAGAATAACCCTAGCCACGTTCTCTACTGCCATACGTTTTATCAATTCAAGAACCCAATACACAAAATTAAAGTTATGAACCAGAAAAACATTTTTCTTCACCCACTGCTTCTGCTACAGCCCTCCTAATGAAATTACCAGTTCAGTTTCAAACTTCAAAGAAAAGCGCCTGTTCAAACTTCAAGCCTAGCCAGCCTATTACTATTGCACTATTCTTCATAAATCTAACCACATATCTACCGCCTAATACTCCAGTCAGAGACGTTGATTTTGACGTAAGATCACAGCCATTAAAGATACCTGCCAGCTT…
lncRNA_PveLR806	TTTTTTTTTCTGAGAAGAAACTATGAAAGTTATATTGATAAAAGAGAGCTATAGAATAGCCCAATACTCCCTTACTATTTAAATGGATGAATAAAAAAGGAGCTAAACAGTTATAGAATGTTGACGAAGGGCGTTTAATATAAACAAACAGAGCACGCTGTTTCCATCACTATTTAAGTAGTTTATTTTTTGTTGAAAACTTTATAAATGTTTAAATACATCTTCCACTTCTTATTCAATATGTCATTGTCTACTTAATTTGACCTAATTTTGTCTAACTTTTTTACATGTGGAGGCTGAAGAAGCAGCTATTACTGCT
lncRNA_PveLR807	TGTTTCTTCTTCTTCTTCTCCAGGTATTATTTTTATTTTTCAAATAATCTTTTACGTTTTGAATCATATGTGAAGCCTGATCATTTATTTTGGGTTTAATTATTTTGTGATTTATGTCTGGCATAAAGCTGCAAGATCACAGCTCTACTAAGTTGACACTTCCTCGTTCTAATTAAGATAGTAAACATATGAACAATAATATTTTTGTCTCCTTAGAATTTTTCATAATCGTTCTAATAGAGGAAGGGGATGGAGATAAATACAGGAAGAGGATAATTAAAGGAAATGAATAATCCAAATTCTTTAATTACAACACTAGATAAATTCATAGTCCCCAAACTTTCTGAAATAAATATGCATAGCAACATGCCAATACAAATACTCTTTTTCAGCTCCCTG…
lncRNA_PveLR808	ATATATATTCTAGAATAGAAAAATAGAAATAAAAAAAAAGTAAATAATGATTTCCATTCACTAATGTTTTGAACCGATGAAATTGTCTACTGAATTCTAAAAAAAAGGGTTTGGTCTTTCTTTTGGAATTTGAAAAAAAAAAGAATAAAAACCAAATCAAAAGTTTCAACCCTTTTTTAATGAGTTATTGAAATATGTTTTTCATTCGCAGGATGGGGATTCTTATTTTCCCCATCACCCCACCCCCTTATAAATAACTACATAACCCAACAACTTTCTAAATAACAATAACACAACAATAAGGGTTTTGTCTTTTTTTTTT
lncRNA_PveLR809	AAACTTATGATTAGGTCTTAAGAATTATGTTTTAATCAAATTCTATCAAGATTTATGGTGGTGACTGGTAAGTTTGTAGCTAAATAGTATTGATTACAGTGTTTACTCATGAGGCCCTGAAAAACTAAAGATGAACTGAGCTATTTCTGTGGCCTGATAATCTAAATTAGTTTGCAGTTTGAACATGAAGACAAGTATGATCAATTATACTCTCTTGTTTTGACTTAATACATCTTGAAGGAGAAATACAGTGTTGGCAGTGCCTCGTGGACTTTCTTTAGTTGATATTTTGTGGAATCAATGTGTATGCACTTTTTGTGCTGAACTTTTCTTGTGTGATGTTCCATTCTTTCAATTTTTAG
lncRNA_PveLR810	GTATCGCAATGGCTGTAATGACAGTTCTCAAACGAATGAACAATACGTGCTTAATTCTCCTTCTTTTTATTGTACTTGTTTCAAGTGCACTCTCATCGTACCTTGACATACCTCCACCACCTGAACGACCATTACGGTTTAAAACAAAAGAACAAATCGAAGCTTATCTCAAAGCTGTCAAAGATTATTACGATGCATTCAAAATAAAACTTGTTCGTCGAGGAGATTTCTTAGATGATTATTCATCATTATTAGATGAAAATTCCAATTCAATCGAAAACGATGATTTATATTCATTATTAAATCAATATCCACGAAATTCATATATTCGTCGACGATATAAAACGAATCGATTTATGAATAATATCTAGAGAATATCGGTCACTTATTTCGAACAAA…
lncRNA_PveLR811	GCCATACCTATTCTCCATTTATAGTTTGTCCCTGAAACCATAAAAATCCCAACTTTATAAACATTTTGAGGATTCTTCAAATCCCCAGATAGATTTTCAGGATTACTCAATTGGGTATCCGGCAAAACTCAAAAAGATTCACTCAACAAAGCAAGAATGAAGAATCTACCTTTACTTGAATTCAGAATCTGCTTTTTTGCTTAAGATTCCAAAGGGTATCTAAAATTCTGCAAATTAAATCATAAAAAAATTAATTCTTGAAATTGGGATAATACCTGAAGTTGATTGAGAATTGCACCGATTGTGGGTGGATTTAGGAGGGATTCTTATAGAGGAGAATTGAAGGGACCAAGAACAGAACAGAACCGAAACCGGAGACAAGTCACTTTTGCCTGTCAG…
lncRNA_PveLR812	TTGTCTTAATCCCTCTCAGGAAGGTATATCTATCTATATATCTACTTCTTCTCAACTTCTATAATGAAATATGGCACTAGTGCTTTCACTTTTCAACTATTATATATGGAGAGTACTTCTTTATTTGGAAACAGTAATGGTGATTTTCTATCTTTTTGCTGTGCCTTTATCAACTAAATATTATTAAAAATGAATCAGAGCAAGTCAACTAGCACACTTCGGATTTTATAGGGCACTTTATGCCATTATGGAAAACTATTTATTAGATAAATTTATATAATTTATCCTGACAGAGGAGCTGAATTATTCGTGGGGTTTTCATAATTCTACAGATTATGATAGTGGACCTCAAGT
lncRNA_PveLR813	TTTTTTTTTTTTTCCTAATTGCTTGTGTCTGAGTTTGGAATTTTCATTTTTGTTTTGTTGGGGTTTCGTAGTTAAATTTTTTGCTTAAGGTCTAACATGAGGATTTTTCTTGTGCAAGTCATGAACTGTGAAATAGAAATATATATATTTCTTCCAACATCTGCTCAGCCATCGAAAATAGATAATGAATGTTATATTGTAGTTATTTGTCTTTTACTGATTGTAATAGTGCAATTGTTTAAGAGATTGCTGAATAATCACAATTGAAAGAATCTTTATTTGGAAGTTTAGGAATAATTAATTGTTTTATTAACTATCGGGGCTGCCTAGTACTTGGTTTTATCTACTTGATTTTACATTGAAGTTCAGGAATAATTAATATTTGTGTTATATTCCATT…
lncRNA_PveLR814	AAACAGTTCTTGATCTTAAACAACAAATACAATTCAATCATCCGACGAAACCTATTCCGAAAGATCAACGATTGATCTTCGGTGGGAAACTTCTCATTGACACAAGTCAACTTCAAGAAGTTTTTTTCGAAATCGACGTCAACTTCGTTTATGATACATCTTGTTTTGGATTCGGATAAAAATGCAACAACATCAAAATCTCCATCACCAGAAAAAGTTCAATCATCATCAATAAATCGTGAACAAACAACAGTCAATAATCAATCATCAACTACTTCCAATCATTCATCAACTTACGAACAATATCTTTCATAATTAAATCAATATCAATATCAACTTCAACAATTTCTAATCAATCCAAATGGATATTCATCTTTCGAAAATCAAGTCTATCTGCAA…
lncRNA_PveLR815	CTGCAATACTTGTGATGCAACCAAGTTCAGAGTAATGGAAACTGATGCAGCCACTTCTGCACCAAAGACTAAAGGTATGTGCAAATGCGTGGATGGACATGCCGAAGAAGCTACAGTTGTTGCAGCTTGTAAACCATGTGGAACCAACGTTGCTACATGCACATTCAACGCTGCTGGAGTTGAAACCATCAATACTTGCAAGGCTAATTTCCATTAATTAACAATTGGTGGAGTTACTGGTTGCCACCCAGCAAACCTTTCTGGAACTGATGTAACTGGATTCTTCTGGGATACAACTGGAACAACATCTAAATATGTTGCCTGTAATGCCTCTTGCAAAACTTGCGCCGGTGCTGCAACCACTTGTGTCCTTTGTCCTGCTAGACCTACAACTTGGGT…
lncRNA_PveLR816	GTTGAATAAAAAGAGGTAAATTGAGGGTCCCGATGTTGGGAGGTGAGCTCGAATCAAAACAATTGCCACGGTGCGCTGGGTCTGGGACACCTTAATTATCATCATCACATTCGATGATGCCCCATTGCCAACCAAATAAGCATTCCAAACGCTGTCGTTTAGATTCCAGTTGGGTTGTTTCTGGGAAAATGTTATGAATTTGAAAGCACGCGGGGTGGGGTGGTGGTGGTAAGTGGAAGGGAAAATGTCTGAGAAAATCTCTTCTTTTCAGGATATTTTGTGATTTTGATTTAAATTTTCTTGGAATTTGAAAAGAGTTTTGCAGAGAAAATGCTGACTGACACACAAATCTTCTCACCGTTTAGCATTCAAGAGACATAACAACGAGGTGAATAGTAG…
lncRNA_PveLR817	ATTCAAACGAGCACCTGATCAGATGGTTGTTACCCATTTGGTATCTATATGATTATTGACCAACACGTCGGAGAAGAGTTAACTCAATATATATAGTGGACGTGTCGAGAAGAGAGGGACCGAGGGAATGGGATACCATAAGTTTAGGGGGGCATTTCTCTGCGATTAAAATATATATTTGAGCGAGGAGCTCTGGTGCTATCGACTACTTATTAATTTCTGGCCAAAATATTCAGGTTTAAATGCGCACCTGTTTCATTATTTTTAATTATATATTCGTGTTTTTTCTGTTTATCATTCTGGTGCAAAAGAAATTAT
lncRNA_PveLR818	GGCATCTTGGTATGTAGAACTATCCAGCTGAACTTGCTTCTTATGTGTTTGATGGTCTCTTATTGTCTCTATCTTCATTTTCTTTCTTTCCAATGATTCTATGTTCTGGAAATCTAGATGTTTTCGTTTTTAAAGTATTGCTAAGTGTCATAGTTGAGAAAGTCAAATTATAGTGGTCATGCTGTGGGCAATATTACTGTTAGAGCTTAAATCTACTGTCAGCTTACGTAGCAGGTGTTAAGCCAAATTGACCAAGAGTTTCTGCGTTCAAAATCCTTACTAGATTAATGAAATTATAATAATTGATGGTTGTATTTGCGATGGTTGTTATATAGTTGTGGTCGGTCCACCTGCAAGTGCTCATAAAGGGGTGTATCAGAGCTTAAATTCTATTATTGG…
lncRNA_PveLR819	GTTGTTAGAAAGAATAGCCTGCAACTAGTGTGTCCTCCGCCTAGCCTTTGTACTGACAATGGTAAGCCTTGTTTTTTAGTTGTCAAACTTTGGATGTCTGAATGAGTGTAGTGGTGTGGGTAAAACAGTGATCGCCATTACATAGTTGTGAATATTAGGCTGTGTTATGTGTTTTTTTTCCCGTACTCATTATGCGTAAGTAGAGACACATGCTTGACTCTCTTTGGGGTTCTTCAGCAATGGTGTAACTTGGGATGTAGCCTTGGTTTCCCAGGGAAAAAAATTCTTATTGTAAATAAGCTGGCTATGACTGAT
lncRNA_PveLR820	GGCTTTAATTTTTCTTTTGGTTCATCATATACTCGTTGTTGATTTTAGAAAGAACACCTTTCTGGGGATAGCAAGTATTAGTCCTGCCTTAAAATCCATAGACATATACTTGTACCTTCTTATTTTGCTTGCTTCTTTGGCTCATTATTGAGCACTCGCTAAGTGGGAATGAAGATGGAAACTAGATTTAATTATAGATACCTATTACAAGTTTAATGATGTCTACATATCATTTTTCTCTTGAATTATGTTACTTATAAACGTATTTGTCATTGTTAATTATCTTGACTACATATATGTTCTTGTCTCATAAATGAGAACTGATGCCAAATTTGTAGGCTTCGGAAGATGCTAAGAAAC
lncRNA_PveLR821	TGTATTTATGCTTCTTGTTTTTTTGCTGTTTATTTAACAGTTTGCATTTGACATACTACCCAGTAACTTTGTTAGGGACATGTTTCTTTAATAGTCCGCCAATTGATTTACTGTGTTTGACTTTGTACTTATGCTTCTTTGTTTTTTGCTGCCCAGCAACTTTTTTAGAGACATGTTTCTTTAATAATCTGCCAATTGTATCAGCTAATTGTTATTTATGTAAACTTCAAGTGTTCAACAGGCAACTACCATAGGTTTGTTCTTATCTTTTTGTTTTTCAGATCATTATTCTTGGCACAATC
lncRNA_PveLR822	ATCTAATTCATTTATAGAACTCATGAATATCTTAGAAAAATCCTTGGTGATATTCAATAGTTCATTAGATTCTCTGTGCATTGAATGTTGAGGAGCTTTTGTGAAAGTTATTGCTGTGGACTCTGGGCTTGATAAAGAGCAGTGAGCGTGCAGCTTCCTGCGTAAGCCATTGCATTTAAATGTGGAAAAAATCAGAAATTTTCGATACAAAAATATCTATTGCAGGCTTAAGGTATTCAACAAAAGTAACCTATAAGCAGTGACTGTGAACCTAACTGGTCAAAAGTTTCTGGTTGTGGATTATCAGCATTTATTCTTTCATTTCCAATTAAGCTGATCTCCAGCTTTTCCTAATCACAAAAAGGTAGTGAGAAATGTGATACAACAAACTGGTAAGCA…
lncRNA_PveLR823	GTGCCAGAAGAATTTGTGGTTCTGGAAAGCTCAGAAAAGAGGTTGTTTTAAGGGAAAAGAATGATAGCTTTATTTCCTTGATTCTTGAATTAGCTATAGATAAATAAAATAGAATCCCATATAATTATTTATTTCTGGTCTTCTTCAATTCCAATTCCAAGAAATCTGCAGATTTTCTGCTTCGTTTAGATGCAAACCCGTGAAATGGGGCTTTGATTCTTCTTTAAGAACTTTTATCAGTTACTGCAGAAAAGTTGTCAGTTACAGAAAGAGAATACACCAAAAAAGAAGAAGAAAATGCATAGAGAAAACAATTCACAATTGAATCAAATTTGCGAGTGAATAAATACAATTCGGTTTTCTAAAATTCGTACAACATAATAAGACTGCATTATCAAA…
lncRNA_PveLR824	GCTAAAAATAATTGATGGTTCAAAAATACTTCACACTGACATGCGTGAGGATTGTTGAAGGGATGTAGGGATGGTTTGTAATGATATTATCATTGTCTAATTCACCAGCCTTCATCTCTGTGCAAACGTGTTTTTGCAGCCCATTGTTGGTTCATCATCTTTGTAGTGGGTTGGGTGGCCTTTCACAGAGATACATGCACACACGCAATACTCATACATGTAATAATTCTCCTTTTACCGATTATTGTCATATGAAAGCGAAAAAGTTCCCTGGTGCATGTCTTGTTTCCTTCAATCTTGCTCTTATTCCATCAGC
lncRNA_PveLR825	GTTCAAATCTGAAACTGGAACCCCTGATAGATAAATTTCTGAAACCTAAAAAGAATGAAATAACCGAACAACTTAATTATATTATTATAATATAGCATTAACCTAATAAATTATGCTGTAATTATTATTTCGGGAGGAAGAAGAAGAAATCTTGGCGTTTTATTGTGAAATTTGAAGCAGAACGAGGATAAGAAGGAATGTGATTTTGAAATGTAAAATGTTTTAAGAGTTAATACAGTGTTTTAATAATCCCCCTAAAGTATAATCACATTACAGAAATCCCCCCGTAGTTAAAGTAATAGTAAAAATTCTCTTATTGTTAAGTTTTTTGTGTTAAAATAAATGAAAAAGG
lncRNA_PveLR826	GCGAACCCCGACTTGTTAACAAAATCTCCGACTTCAAAGTTGGATCGACTGGTTCACTGGGCTTGGCTGGTGGACTAGATAGAGACAGGAAAGTGACAGGACCTTTTAAAGAGCCTGAATCCGGTGTGAGGCTTGTGCTTCTTTCTATGTCTATGGAGAGCATGAAAGGCCCTAACAGGTCAATCAAGTTTCGCAGGAAATTGTAGCGAAGGCAATGAAGTAGCTTTGTGCAAGTTGAGTAAGCGATAGCTCACGCAAACGCTATTGAAAGTGAAGTTCAGTAGCCTGAGGAGTGTCTTCGAATTTAGCCAAGAGCTTGACCGGATGAGCCAGCATATAGTGCAAAGCACCTTTTCGGAAAAGTCCAG
lncRNA_PveLR827	AGCCGACACCTTCAAGAGCTCTGTCTACGGTGCCAAGCTCGCCTCCCGCGTCGTCCTGATCGTCGGCACCATCGTCGGTGGTCTGATGATGATCGTCGCCCTCGGCTTCGTCATCGTCAAGCGCCGCACTGGCTACGGCACCCAGACTTCCAAGTCTGATCTCGCCCTCTAAACGATCGACAAGTCCCTTGTTTTTCTCTTTAGCTCTTTAGTTCTCACCCCCCTCCAATCAATCGGTAGGGTTCTTTTTTGCGTGTTTTGACGTACTCTATCCTCTTTAGTTTCGTTTGAGTCCCTCACCTTGAGAGCGTTTTCTCATCCGTGCTTTGGAACAGTATTAGCGC
lncRNA_PveLR828	TATGGCATCATTTTATTTTATTTATTTATTTAGAGTCTGGATAATAAACCTAAAAAAGTTATTTTTATTTAAAGTCTGGATGGTCAAACCTAAAAGAAGTGTTTCGTGACAATAGGAGTCACCATTTTGTGCTTTCAATGGTTAGTCCAACGGTTGGGTTCAGTTCTGGGGATGAAAGGTTCAAATCCCTTGGGCTAATACTCAGTGACATGTTAGGAAGGTCAAAGGTTTTTTGGGTATAATGGAAAAAGGTTTAGGACTAAGAAAAGCTACATGGCTTTGAAATCATAAACCATTTTGATATTGCCACTCTTCACCTTATAGCCAGTATCACCACCATCAGTAGCCACCAAACCAGTTCTTATCATTGCCCACCACAACTGCCACCACTTCACCATT…
lncRNA_PveLR829	CACCAACCCCAACTAAACACACTACCAGACTCATCGTTCGTTGTAGTTTGCGTTGGTTTGTTGTTTGGCTGTTGCTAACTTTTTCTTTACCGAAAATCCAAGCCCAAAGTTGCGCCCACCACCTGCTCGAAGAAAGGCCTAGCCTATCTGTTGCCCTGCCCCTTCACCGTTTTCACCTCAGAAACCATCCTCCACACCACCTCTAATCACAAACACCTTCCCCAACCATCGTCCGACAGTTCCCCTCATTTGCCGCCGTTACTCTTGTCCCATAGCCCAAAAAATTAACGCCCACCAACTATTCGATAAAATGTCCCAGCCAACAAAGTGTTGAAC
lncRNA_PveLR830	TATGATGCATATTCTTTTGCTTGCTAAATCTTTTTCCTTTACGCGTCAGCCCACTTGTCTTCAAATTAATTTTCGATGTTAAGCGTGCAGAGCACTATGTTATTGTGGCTTTTGTACTAAGATCCCGGGTTATATGAGGTTATTTTGAGGTTGCTTAATGGATTGTGTGGATTAAGAATTTCAATTTATGCGTTAAATGGCCAGGAATAGATTATCAATTATGGGTTTATCTTTATGTTGATTTGATCATTTTTCAAAAAACAAGGTAGTAGTTCTGTGATTCTCTTTGTTCATTTTGTCTGCCATTTTGTT
lncRNA_PveLR831	CATGATACATATTCTTTTGTTTGCTAAATCTATGTTATTGTGGCTTTCATCAACTCTTGTCGTAGTGTGATGGAAAATTATAGAAAGATCACTGGTTATATACTGTAATTTCAGAGTCATGAAGATGAAATTTGTGCTTGTAATATGTGGCTTATTGGTTAGGATTAATAAATTCAAAATCCTAAGTTGATTGATTTATGGATGTGAATTGTATTGGTGAACGTCTAGCTTCTAGAGTTTGAATCTCTTCCATGTAACGTTTGCCATCGATTCGAGAATTAGGTTTGTTCAGCCAGATTCCAAAATTATTGTAGGATATACTAAAAAGCTAGGGATCTTCAGAAATTAAGAAGTAATTGTTTGTTGTTGTCCACAATAATTGTGAATAGTGATGTGTGA…
lncRNA_PveLR832	CCGAGAAAGATTTCGTTTGGATGGGTGAGTTTTCCATTCCCTAAGTAGATTTATCTTCTTTTATTATGGTTAGTTGTATCCTAGATGCAGGTTGTTTTTTTTTGACCTAGTACCTAATTTTCTACTTTTTGACTTTCAGTTTATACTAGAAATTTATTGTTCGGTTATTTTGATGAACTGGACTACTCTCGTTATCTGTTTCCATTTCATCTCTAACTGATGGTTCATTTCAGTTCACAAATCATTGGATTATTGTTGTTCAGTGTTAGTGATTCCCCAAAGCAGAGACTAAATTTGTATTTAAG
lncRNA_PveLR833	TTTTTTTTTTTTTAACTTTATGTTCGTGAAGTGAAAGGGGTATGCCTAATATAGTTTAGATTGTCATATGGAAATGTTTAGGCAGAGGTCTATGACTTGCAATTGTTGGATATTTACTGTAATTCATTTTGCTGCCTTTAAACCCATGTGAAATTTGGTATCTGTAACATACATATTTTTTTCCTTGACAAAGCTGTAAGAAAAGTTTGGTTTCATTTTCTAATTTTCCAATTGATGGACACATGTTTCACGTCTGTAACCTTTTCTTAACCCCAAGGAAATGGTGGAATGGTTAAGGCCTTTGGCTTCAGCAGAAGATCAAGGGTTCAACTCCCCTTGGGCCATCTATTTAGAATTTTGTAAGGCCCAAATTTCCTTGCTACCAAGCTAGTGTGATTT…
lncRNA_PveLR834	ATTTTGATATATTTATATATACATCTAAAAGATGTGACATTGAATTTATTTTTATTAGAAATTTTCCTTGTTAGGAAGGTAACAACGACCTTAATTCTGTCCTTACACGTAGATATTTTAAGTTAGTTCTGATATTGTTTAATTTGTTATTTTGAAATAAAAAATTTGGGTTCTCACAAATTCTATTGACTAGTTTTCAATACTATTTGAGATAATCAAAATCTTTTTGGACAAAGATTTGTGTGGCTGATGGTTTCGTGCATACCATGTGGCTTTAATTTACCTTTCCGATTTTTGTGTTTTAATACTTTGCCGGGTCAAACTGAAAGAATAAAATTATGTGCATTAACCAATTTGTATTAATTCAAGTACTAACATTGAAAATTTGA
lncRNA_PveLR835	GAAAGACAGAGAAAGAGGGACTGGGATCGTTGTGGAGTGAGACTAATGGAGTTGTGGGGGAGTCGTCGGTAATATAAGAGAGGAAAAGGAGTAACCGAGAGAACCGGTTACAGTTGGGGTTAAGAATGCATTATGGGCACCGCTTATTTGAGGTATTCGGTTGTGGGTTTTTGGGTTTGGGATACAGCTGGAGATGGACACGCGTCAATGTTTAGTTGCACTGATTTACAAGGGTCGCTCTCTCTTAAAATCTCTCTGCTTTTTCTGTTATTGTTCTTTTATCTACTCTTTGATGGAGCGTCTATCCCACTCTCTATCTTTCTTTTTCACTAAAAAAGAATATTGAAGCTTTTATTGCATGGAGC
lncRNA_PveLR836	TTTTGCAGTATCTATTTTGAGAGAGAAAAACTCAGAATAAAGGTAGTATGGCAGCATCAATGAAGCGATTATGGTTTGTGTTGGGTCTAATAATACTAGTGGTATTATCGACACAGTTTAGTGTGAGCCATTGTAGAGTCCTCCGGTCATTAACGGACACCACTGTTTCTGGGACTGGAAGCGAGCACGTTGCTGTTGCTTCCTTTTCTGTTTCTTCACTAAACTCGAGTGTTCGTCAATCGGTAAGGAGCTTGGCCTTTAGATTGTCTTCCGGACCGAGCGATCGGGGCTCTGGTCATTAGGAGTTGCGCGTTCAGAGACTAATATATTCTTTTAGTTCTGCATGTTCTTTTTTTTTCTCAGGAAAATCCAGTTAACTGGGAATTTTTGTTTTGGTTC…
lncRNA_PveLR837	CCAATCATCATTATATTCATTTTCTTAAGAACTACGTTTGCTTGCTCACATAATACTAGTTCAATTGCACTCTGTGATGGCAAATAATTGGCACATGATATGGCAAGTGAAACATCTTTCAGGATCTGCATTTGAATGAATTCAGAAATACTCATTTTTAACATATTTCCAACCTTCAATAACTTCAAAGCATCACAAATAAGTAAAATTTTAAGATAGGATAGATAGCCTGACTGCATTTGTTGTGCCATTTTAGATTGTTTCCCGTTTGTACTCTTCATGGTAGCTTTTAGGCATCATCGCATGATACTCACTCACCTGTAATCGGAAATGGAATGTTTCTTTGT
lncRNA_PveLR838	TTCTTCTATAAGTTGATACGGTGACCACATTTTAAAAGGAATTGGATAACTATATAATTTAGCAAAGATAACATATGATTCTAAAGCTCATATCTGAGGGCTACTCTGTGGGAGGGTACTGAAAGGAGCCAGGAAAATTTTGAATTTATAGACACTTAATGCGCTCAGGCTTATTTGTTAATCTCAGTGGACTCTGTATAGCAATTTTTATGGTTTTGTAGCTAAATGGTCCCTCCTTTTGGCTCAAATGCAGTTATGTGACATTTACCTTCATAGTCACTTCTTAGAAATAGCACAAACATATCTACTTTACCTGCTGTTGCGATTTATTCAATAATTTTTTAACATCTAGTTCTTAAAGTTATTGTCAATTTTTGGTGCAGACACTGGAAGATGCTT…
lncRNA_PveLR839	ATCTACTTTGGTAAGAATGTATTCCTCTTTATTTCATATTGTATAATAATACTAAATATATTCTTACTCAGTGGGAATCTTTGGGTCAATCAAGTGTCATACTCCCAAGCTTTCACATGGGCTAGCTATGAGTTAGGATAGCTAATCTTATTCCTCATTAGGATTCAGCATTACTTGTATTGTATCCTTGACTGTGTTGAATAGGATCCATTTCCTTGCCTCTAGCTTAGCCATTCCATTGTACGGCAGAATTTTTAGATCTTAGCCATAGACTTTCCTAAAAGCTCTTCTGATTGTCTTCCAATATGCTATATCTGGGTGAAATCGACTATGCTAGAATGTGTTTACATTGGTTCTTTTGGGCATGTCATTTAGTTTTAATATGGCTTATTGGTTGGT…
lncRNA_PveLR840	TCTCTTGGTAATGGTGGTCATCTTGGTACTGTGAACTCCATTAGGCAGTCGATTTCTACAAAACCCCACACTGTGGTTTTCAGTTTTTTACATTCTTATTATATGTATATATGCTTGGGCAGGGAATTTATCGGCATTGTGCTATGATTAATGCACTCTGTTACGAAGCATGCCCTGCAAAATCAATGCTAGGAAGATGAGTAGTTGTGTTTTAATTTCGGTAATTAAAATTGTCAAAATCATCTTCCCAGCAACACGATTTTTAATTTGTATATATGCTTAGGCAGGGGATGTATCGGCATTGTGCTATGACTAACACACTGTGTTTTGAAGCGTGCCCTGCA
lncRNA_PveLR841	CAGCGTTGGAGTTTCTACTCTTAAGTTGAATGATTCAGAATCAGCTGTTACATCAAAACATCATCATTTTAGTACCACAAAGAGGAAAGAAACATGAAAATATCTGTAAATTAGCTTTTATAAGAATGTCGAAACACTACAAGAAGAACTGATTCCCCGGAAAGAGAAGACTTCCTCAGGAGAAGTAAGTCGATTCCTGCAGAAGAACAAAATGAAATCATCAATGCTCTGTCCCTCATAGAAACAGAACAAAAAATAAAGTCAAGGTACGGAAAAAAAAAATTATACAAGATTTCAACATTCTGTTTGACTAATCTTCTTAAAAATGAA
lncRNA_PveLR842	CAGCAAACCTACGCAACCCTGCCCTCCATAGTATCCATCGAACGGAGCACGTGACAATGTGCAAAAAATGGGTATCTTTTAAGATCTTTTCCTGCGGGACCGTAGGAGAGAAAGAAACCTTCAAAATCGAATCTTGCAATCAGGTGGACAAACCGGGGCATAGGGTCGACGAAATCCCCATGGGCTCTAGCAGAGTTAAAGAGCGCTGTGGCAGGTTTACATGCGCGGTCTGCCGTGCTGCTGCTGGTGGATAATCTGATATCGATTGCGCGGGAAAATGGAAATAAGCCACGGAGGCATCTGCTGTTAATTACTTGGATCCTTTTCTCATTGGCGGTTGTGTTGGTGTCGGATCGCTGTTATCTGACGCATGGATAGCTTATCATTCGAGCAGCAGAT…
lncRNA_PveLR843	GAAGAGGTAGGACGATGGCAAAATTACCATTTTAGATACTATTAACCTGTACATTGATTCCACAGGAGTTCGTGTGTCGGTGAATGTTCGGATTCTTCGGAAGGCCTATCTTTAAGTATCAAGTGATTGTGGTGGATTTCATGTTGTTTTCAAGACCAACCGGCAGCTCCTGGGCTGGGCCCAAAAAAGTAGACACATTTCCATTTCCATTTTCTACTTCGTTTGTGACCGTCCAACAAAGAAGAATGCGACCTGATGGCAATGAAAGTGACCAAGTTAGCTAAAATTAAACTCTAATGGCGAG
lncRNA_PveLR844	GGAAAACTGCTTTTTTTTTTTAATTTTTTTTTGGGTGGCTCGAATTTGGCCCCTTAAGCTGGCTCAAACTCGACTTCCCCCTTCAATGAGCCGAGCCAAGCCAATAATTTTGTGGCTCGACTCGGTTCGGTTTGAGCTCATTTTCCTCTTTCTTTCACAAGCCGAGCTCGTTAAGCCAGAAACTCGGCTCGGTTCGGCTCGTAAATAGCCCTAGTCATTGGTGGTCACCCCTTGCTCTTACTACAACTTGAAACCCAAGACCCTTGGTCTTTTAACTTCTCAATTCATCATTCACCCCATCAGATCACTGGTTTTAGTGATCTTTTGCTATACACCTATGAAAGGTTAAAACCTGGGGAAAGGTTAAAACCTGGGGAAAGGTTAAAACCTGGG
lncRNA_PveLR845	ACCAGTGTATTATGTGGAGGTAAATGTTTGTTTATTATGTAAATGAATTGCATTTTGAAGAAAGGCTGTATGCAGTTGGCCGCTTCTTTTAACTTAAATGAACTTAAATGCCAGGATCTTGAGAATAAATGGTAGTCTGATCTGTCATTTTCTATTACGTCCTAAAATCTTCTGGTATACATTCATCTCAAAAAGCATCTTCTAGTATACATGCATTTCATTTTGCTGCAGTAGAGTTTCTCAAGATTATCAAATAAACATAAAAGTATTCCTTTGAAGTCTGAAGAGCATGTGTTTTTTAACCCTGGATGTTGAATTTTTTATGGTGTTACCGAGGAAAAACTGTTTCATTGATGTAGAACTTTTC
lncRNA_PveLR846	CATAAAAAGTTAAAAACATCATCTTAGTAGTTTCATCGATGTATGTGAAGTCAAACCACATTTTCTTTTACCCGAATTTTGTATGTTCTATTTCACATTGTGATCCTAAAACTTATTCATTGTTTCCTCTTTGTAAAGATAGACAGTTACACATATATATTTTTTAAAATTAGCATCTCACTGTAAGATTCTTCAATGTGCATATATATATCCATCACTGAGGTTCTTGTAGTAGTTAAGTATACTTTAAAATCAATAATAGGTTTGTGCATGCGCTTGTTGCCTTGGTATGTGCAAATGGCTGTTAAGCATCTTCACATAATATATGAAAGCATATCTTCACAGTACTTGGATTTGTAAATTTGAGATATTCTTTTTGTAAATTTCCCAGGCTCCTTT…
lncRNA_PveLR847	GAAGGGATTTTTAGCCTATTCGGTGAGATTTGTATGATTATGCTATATATTGTCTTTCAAATTGGAGCTGTACTTTCATCTGTGAGTTGTTTGTGCATCTAGACAGAAGTTATGGCATCTGTGATTCTTACTTTTTTTCTGTGAGATGTTTGGATATTATGAAATATTTTAGTGCTAATAGGTAAGGAAAAGAAATATATGTAAATGCACTTTAGAGTTCTTGGGATCAGATCCAATTCATACCAGGATTAGGTGGATTTAGGGCTGGTTGGGGAAGGTTTGAAAATTTTAAAGAGACCCTCTGAACATTTGACAATTACTTAATCTGGTGAAAAAGCAAGGGGATAAATTGTAATTATGTTAAATCTGGTGTCAATGGAAGGCTGCATGGTATTAGAT…
lncRNA_PveLR848	ATTTAACTCAAATGGGAGTTAAATTTGTAATTTTAGGGAAATCTAGTTAGTTGGAGCTAGAGGGTAAGATTTATTGTTGCAGACTTGGTAACTGTTAGAATCGTTGCATTCGAATAAATGGACGGTTTGGAGCTTGTCTTATTGCTTTTTGAGTCAAGGTTTGTGACTTACAATAGGATTAAAAGTTACAATAGGATAACACTTTGTTAGAGCTCAATGTTGATTTGTAAGGGTGGTATAAGTGATGAAATTGATTTGAATTTTACATGTTGTTTGAACTGTTTAATGTCTAAGGAGAGTTACTGTAGTTAGGTGTAATTTTGTTAAAGAATGTTTGACAACTATTTGGAATCGGTTTTGCTTTGGGAAC
lncRNA_PveLR849	AATTACTTTCTAAAAATGATCAAAATTATTTTTATGATAATCTTACACCTAATCCTATTTCCTAATCTTGTATATACTTAAAAGATAAAATTATAAAAGACTAGAAGAAAGTGGTCAATCCAACTGGCTTATAAATTTGGCTTAATTTTTCAACTTTCGGCAAGCCTTTCAAAACACATACATAAACTGTTAGGCGCCACCTTTGAATTTGAAGGTCTTTTCGGCTTGGTCTCAGTCTTCAAGCAGATGATCAAAGTGGCAATAATGGCGGAGCTCCTGGAAGAATACACGGTGGCGCTGGCAAGGGTTACGGAGCTGCTTCTACATCTCACGAATCTGCGTTTCACTTCTTCATCAACTGCCTCGTTTCAAGATTCTTCTTCATTTATTGTTTATTTC…
lncRNA_PveLR850	GATTATTTTCATGAGCGTGATGTTCTATTTGTCTGAACGTTCTGTCCTGGTTTTTTTCCTTTTCGTTCGACGAATATTCGTCTATTGATGCATTGAGCATATCATATGTACACTATGTGTTAACAAACAAAGTCAAACCAACAAACATCGACAATAGAAAAGCAAAACTCTCCATTCATTCGTGAACAATAGTATGATTCTGTAACGTTCTTTCTCTCTCATTTTTTGCTCCTATCTATTTTTTTCTCTTTTTTTTTCTCTTGCCTATGTCTGTTTATCTGCATATTGAACACATACATCTTACTCTCATTTATGTATTCAAATCGTTTTTTTTCCTTTTCTGCC
lncRNA_PveLR851	AAATAAGTGGGTACGGCTTTAATTTCATGGCACATAATATTTGTTGTACTTCTTGGCATCATTTTAGATGTGCAGCAAAGCCGTGCTTTCACCAACTGTAGCATAAACACAAACAACGGCAAAGATGAAAAGACAAGTCCAGTGAAGAAGGGGAATAAGATGGTTGAAGCAAAGAAGGAAAAACATGTTCAATTTGTGGAGCCTATTCCATATGAGGAAAAGCTTATTGAAATGGAGGAAGCTGAAGCTGAATCAGAAGATGAACCTTTCTATTCAGCCGAAGAAGAAGTTGATTCAAAGAAGCCAAACTCTTATCAAAAGGACCATGCTCATAAAAATTGATTTTATTTTTACCAAAATATTAGCTTGAACCTCATCTTTGATAAAGTCTCAAGTGAT…
lncRNA_PveLR852	AAGAAATCGGGGAGTAACATAATCGTTAGGTCAATAGTAATTTCTAGCTATCCACAGTCATTAACTTAAGCTACGTTCTAAATAGGGAAGAAAGCATTCTTTTTTCTGTCCTAATTTGAGTTGTGGTGTTTGGGCATGTGTTCATTATCACTGTTCTAGTTCTGGTAGAGGTACACAGGATAACTTATGCTACTCAAAGGTCATGGAACTCCAAGTTTGTAATTTAAGTCACTCAAATGTCATTTAGTGATTGTGTCTATTTATTGGTAGTATACTACCTATGTTTTAACATTCTGAAATTCATTCTAAATATTGCCCTAATTAATCAGAACTATTTCCCAGCC
lncRNA_PveLR853	GTTTTTTTTAATGGGTATATTGTTACTAATCTGCATTAAATTACGATTCCGACTTTTTCTTTCTAAAGACTACAGCAATTGGGCTTCATTAATTCTACTTTTACGCTCTAATGTTCATGTTGAGTGCTATTGACAGTTTGGGAATTCATTTGCCCAGAGAAAATTTCCCTTTTTATTGTCTTTTCTCCTGGCACTGACATAAAGCCACTAAAACCTTTCTTTATTAATATAGCTTGTCAAGAGTTTAAAATAATATATGCAAGAATGTTGATTTGTGTGAATACTTTCGTGGTTGTTTTGGCATGTCT
lncRNA_PveLR854	AGCTGTTGCTTGCTTTGCTTAAAGTGGTGAGTTTTGAAGTTGAGTTGAAAAAAGTTCCCTTTTTTTTTCAACGCTTTATTATCATAAAACTTATTATTTGAAGTTAGGTGACTCTTTTGGCGGCTATGTGTGCCTAGCTCACTTTTTAGGTAAACCTATGTGCACCCATGATGAAGTTGAGCTAGGGTTCTTCTGAAAGGTCAAATTTTACTTTTAGTTAAGAAGAATTGAATATTAACTGAGTTGAATTTGGTTTCTTAGGTTACAGTTGTGAAGGCAGTCAAGAAGGGTCGATTATCAATACTGAAAAAACAATATTTAGGTCG
lncRNA_PveLR855	TAGTGCCTTAGATAGTATCTTGCATTATTTTGAGGATTGCTTTTAATGGAATTTTGGAAATTCTGTACTTAGACCTTGATTGGTAAGGTTACAAGTATCCATAACAAAGCAAACAGGAAAAAGAATATGCTTAAGATGTTTCTTGTAATGCTAAGGAGTAAGGAGTCATTTCAGTTGTTGGGCCAACCATGACTATTGTCTCTTGACTAATACTAAAGATCAATTCTCATTCTCTACTTCATGACCAAGACTTGTTTACATCCTAGACTGCTGCTAGGAATTTCTTAAATATGGTTGTTTGAATCACTGTTCGATCATGAGGATCGTATATACTCAAAAGATTTTTGAACTATCATATTCATCTAAGAGGAAAGGTAGAGGAGGGAGGTCAGAGAATAG…
lncRNA_PveLR856	TAAATATCTTATTATGGATTTTTTTTCTTCTTTTTGGTTTGTATGTTTTATGCAGTAAAAGGATAGTTTTCTTTCTCCCTCTCTCTGACCTATTTCTTTTCCTATGCTTATTTTTTAACTCTTATATTTGTCTCATGATCTTGTTAAGTTAACAAATATTAATATTAATTAGGACAACAAATTATGGACTCCCATTGTATGCTGTTTAAGTATGATTTGAAGATTTTTGTCTTTGATAGGCATGCTTAATTATTTCTATTTGTCTGCAAATAATGCAATTTGAAAGTTTAATGCATAGTTATTCTTCGTCCACAATTTGGTATGTGTTTCACTTTCTTTAGGATTTACTTTTCTATTACTAACATTATATATTTATGCATAGGGAACATTGTGGGCCTC…
lncRNA_PveLR857	AGGTTTAGCACACTTCGCTGGCTGCACCAAGTCTGAGGAAATTTAGTGTATGGTTCTTTCTCACTCAAATTTTGACAAACCAATTTCAACTGAAGGCAGGTCTCAAAATCTGGTCTGCCTTTAAACAAATTCAATTCTTGTACTTATTCAAATTGAGTATAGCTTGTTTTTCATGATTCCCTCAGAAATCAGAATTTCAATTTACTGTGGGATGTTAGCATCATCTCCCTTCTCATTGGGAAAGATATTTTGCTCTAAGCTTCTACGTTGATTGTAAAGGACTAAAGCAAAAAGGTTGTGGTAGTCATTAAAAGTTTCTGATCTGAAAAACAGAATACAAACATCAGAAGTCTTTTTCAAAGGCATTAGTCTCCTTGGCAGAAG
lncRNA_PveLR858	TTTTTGACTAATTCATAAGATATAAGATAATGAGTGAAGATTATACGTGAATTATATGAATTATATAGATTATGTGGCATTCACTCATTGTGCCAAGTCAAATGATTAGTTTGTATCGTAGTATTAGTCTTTAAATTCTCTCTCAAACTTTCTGCAGTGAAGGAGAGCTGTGGTTTCTAAGAAATGGGTGTGCTGATTATTTTAACAATATATATCATTGTAGATGAATATCATTAAGAATATGCAGATTAGATTTAATAGTTGTTTTTCTGGTGTTGTTTGTTACGATTGTTTGATCATATGGGAAGGCGATTGACTGACC
lncRNA_PveLR859	CGAGCATGGTAACTTCTTTCAATCTCAATTACAGAAGACAATCTAGCATTTTAAAGCTGTTTTCTATATATATGCAATGTGTTTCAGCGACAGTAGATTTCTTGTTTTTTTTCCCTCCAGTGGTATGTGCAAGGTGTCTTAGTGATTTCTCATCATTTGGAAGATTTAATCTTTATAGTCCTAAACTAGTTGTTCCAATTTTTCAATTGCCCATCTCTTGGGATGTAATATTGTTCTTTGCTGCGTGAGTTATCTCCTTCTCAGATAAGTGATAGATTGCCATTCTGCATAATATTTGTGTACACATACAAGAGCATAGTGCCTGTCCTAGTAAAGATATTCTCAGCGTTCAGTTTATCGCACTGCCATACTGAAACAACCACTTCTTCTCCCTCTCAA…
lncRNA_PveLR860	ACCATCCAACCATTAGTTTTGAGCTTGGTTTGCTTTCAGCTAGCTTTTTTATGGCTTCCCGGAAGCACTTTTTGGCTTCTGCTGCTTCTTTTGTTAACGATGATGTATATATGTTGTATGGAAGAATCTGTTAAGCTCAGGAGGGATAGCGCCACTTTATTGCCATGGAAATGGCTCTTCTGTAGCGCTATCCATCCTGAGTTTCATAGCTTCTTCTTACTGTCTCTCTCTCTCTCTCTCGTGACTCTGCAAATGAAGGGTTTGTTCTCATTTGGGTCGTATAAATATTGTTACTTGTGCC
lncRNA_PveLR861	CACGTATACACACCATCGCGCAACCACATCATAACAGTCCAAACATATATACACCATCATCTGCCCTCACTCGCTCCCATGTATATACACCATCACACAACCACATCATAATAGTCCAAAGCTATATACACTATCACTGACCCCCACTTAACCCCTAAAACTATAAGTCCAAACATATATTCACCATCCCCCATTCACTCTCAAAAACTAACTCAAAAGGGGAGTGAGTCCCAAAAACTAGCTCAAATGAATAGGTGTGTTTCAAACTAATAGATTACAGAAGGGTATATATGTAATAATAACTAAAAGAATGGTCAATTCCATAAAGTGAT
lncRNA_PveLR862	GTTCTCACGAGGATCAATCCTGAGGTTTGGGGCTATTTTTTTTTATTGAAGCTAATTATTTGTGTATGAAATTTGTCCATTGCTTCTGATTGGTTGAGTTGCATAGATTAATGAATGTAAATATGATTTGATCAAGTGAATTTGTTAGAATTACGTGTCTACATGATAAGAGGTTAGAAATTAGATGGCACTAGATTGTGCAATGAGGATGGTTCATTGTGTTTTTGTGTACAGGCAACTTTCATATGTATAATAATTTAAAGTATTTTCGAGTGGCAAAACAAGTGATTGCATTAAAGAAATCATGGATGTATATAATATATAATCATGGAAGCTAATATGTATTTTATAGTTCTTGTTGGCTGACATAGGAGGATAGCATATTGCAG
lncRNA_PveLR863	AAAAATTGGACCCCTGTGAACTGGTTTGTCCTTAACTATGCCAATGCAATTAGCATATTTAAGTTGCTATGCCTGAGGAGTTTTATGCACGACAAATCTCTGGTTTTATCCCATTGTTCTTGCTTGGATCTCATCAAAAGTCTGGGAAATTTATGAAATGGCTGCAAAAGAATATGCAAATGGAATTTAAATATGTGCATAATGCCACAGATATTTCTTCTGAAATTATTTATAAATGGAAATAATAATAGATGAGTTATATATCTTTTTCCAACTTATCAATATTAATTATATGATTGCCTAAAATATCAAAACCATGAATACATCTTTATAT
lncRNA_PveLR864	TGGTGTTCTTACTTTGGATAATCATCCTTTGCTTTCTTGGCATGTTCTGTTCCAAATCCGTAAAACGGTTGTCTTTTTTGCCAACTTCAGTCTTTTAGGATTTGCTTTTTGTACCTTTTCTTCCCTGCTCTAAGGATGTCATCGACCTATGATTACTTTAGCGAGAATGCTGATTCTTCGGATAACAAGGTACCCGAGACATCGTCAATGCCTCCATGAGATGTTCGGAATAGCTTTTGGAATTATAGTGCCATCCGTAGTGGTGAAACTGGTCCTTCATTGGATCAGGGGCCAGAAGATTTCGTGTGAGCCCTATCTCCTTATCATATGTATTTTGTTTGTCTGGATGAAGGAGGTGACGATGCCAGTGGTCGAGGAGGAGGAGTATAGTTACTCGCG…
lncRNA_PveLR865	AGTTCTAGACTGAGAAATGCAGTCTTGTTTTTGATCTTTTTCTTGAATCATTAGAAGATAACTGATGATGCCTTTATTTTTCATATTTTCGTTTCAATTTTCTGGTAAAGATTTGCAGCAATTGCCAGTCTTGTCATCAAACAAACAGATGGCAAACTTTTTTTCCTCGACTTTCACATGTAGAAAGATTTCTTCGCCATGAAGTTACTTGAAGGTTTTCCCATATTTTTTTTACATAATAGTCATCGGTTGTCTCTGATTATCATGGATCAATAATCGAAATGACAAAACAAAAAAGAAAGTTTGTATCAATCATCGTAGTGAACACAACAAAAGAACAATGTTTCAGTTTCGATAAATTATTCATCTCAGTCTCAGATGTAACAAATCAAACACAAA…
lncRNA_PveLR866	AACATGGCTATTGATCGTCATATGGAGACATCTATGCTGTTTGACAGTTCGAATTTTAAATCCTTCGATTATATTTCAATATGTCAGCATCACCTCAACCACCAAGTTCATCATCGGCATCAGTTGCAGCAGCTTACGCTCTGCATCATCATCATATTCATACACATCATCACATACATCCATTTCATCAACAACATCATCAACTCGAAAATCCGAACACATTTTTCTATCCTCCAACATCCTCCGATTCATCATCAAATGAACTTATTCTTCAACAAACAGATATTAAACCATCCAATTCATATTTATTTCCTAATTCAAAAAGTCTTTCTCCA
lncRNA_PveLR867	CATCACACTAGAAGTAAGATGTGTAGAAAATATTGATTTTTACAGTGAAATCCTCAACAATTGGCAGTTATAATTGTACCGAAAATTATAGATACTGAAAGCTAATAACATTGTCACCATCTGGGGCAGCTCCTTCAGATATTTAGGTTTAAATAATATAAGTGCAGTGAGCATAGTCCAAATAATGGTTGTCTGTCAGAAACAAATTAGAAGAAGCTACTTGTTACCCGCTCAACAATTCAACAGATTGATCTTAAAAGGCCATAAAAGCAGTATCTGGCATGGGAAGGAAAAGGAGGCATACTGTTCCACTTCACTGAACAAGAGCCAATGCAACTAACTATTTTATAAAAAGGGGATATAACTCATCTTTAATGAAAATCAGAAGTTGCTGTTTAT…
lncRNA_PveLR868	CTTGTGGGTGATGTCCCATGGGAATAAGTTCTATTTCCTTTAATGTTTTGCCTGTGCTTGATTTCTTCTCGCCTTGAATAATTCAACTTGCCATTGACATTGATTGTATGAGATCTTTAGTTATTATGTTGGGTGCCTTTAAGCAAAGTTGATGTTGTAGTATGGGAGAGTTTCAAGTTTGATAGTACATGTGAAGCTGACAGTAATGGCATATACCACCATATATAAGAATTAGAATGAATGAAAATCATATGCATATGCCAAAAGTATATCAAGCTTGTCAGTGGATTTTACCTAGGTGATGCAGAAGACTGAAGTTATGTACACCATACAACTGTAGCCATAATATATAGGTTATTTTAGTTGTCTGTAAATTAAAAAACTTGTTTTAAGAACCTG…
lncRNA_PveLR869	CGATGATGATCTACTTGCTCGACATCATCGACATATGCTCGAAGAACAAAAAGATCGTAAACTCTATGAACGTTATGTTCGTGGTCAACGAACACTTCGTCGACTTCAATGTCGTCGAACACATACTGCTCATTTAAATCAAGCGACACGTACTCGTTTATTACGTGAATTAGAACGTGAACGACGTTATACAACTCAAGATCAAATTTGCAATTATCTTTCAAATCATACGATTATTTTTCGTCATGCTTGTCAAATGAATTCCAAGATTCAATGACATGGTCATCACTTGAACAAGAATTACC
lncRNA_PveLR870	ATCTCTCTCTCGGTATGTTTTGACTTAAACTTGATTTTTGAGTTATACTTGATTGTGATGATTGTATGATACATCATTACATCATCCAACTTTAATCTGACTGTTAAGTTTGATCTGTGTGGATAATAGATAAAGACACTGTTTTTGACGTATTATTGTCTTATAAATGTAATTCCTTTGACATTTACCTAGACAACTGAGTGTTATGCTATTAATTTGTGATTTATGGGTCATGGATGCCAGAAGAGTATTAGCGGTGATAAGAATAGCAAGATTTGATTAGATATCATGACCAGTGCATTCCGGGT
lncRNA_PveLR871	CCAGAGGAACAGCCGAGCTCAGCAATGGTGACACTGTCTGGTAAGTTGGAGGAAGCCAAATCCTGTAGCGCTTGCCATAGAACAGACATTGACTTGGACAAATATGTTGTCTACCACAAAACAAAATCAACAAGTGATTAAATCTCAGAAGGTTTCATCATTTTCATGTCCTACGTTGTACAGCCAAATTAAATATCTCTTCAGCATATCTTAATTCAAGCCTTTCCTGTTTATTACTCTACCGACAATGGACTGAGGGGATGGAAATGGACTTTTGAGCAGGTCGTGAGTTCGAGTCATCTTAGTTGTTAATAGAGATGATCATTGAAGGATGTATTCGAGAGCCTCTGAAGGGTTTATTTGGGCCATTGGAGGGTATATTCGGCCGTAAACTTCAAAG
lncRNA_PveLR872	AAAGAAGAGGAAGATTGGACCAGGCTGCATATTGCAAAATTGCTATTGGTTAAATCCAAACTGGAGGAGCTTGTTAAAGCAAATGCTACTGTCCATATCTATAATGGGATAGTGGTAGTGTTATTGGACAGATATGCGATAATCTAGGATTCACTCTTCAAGCATAACCAAGCCTAGTTAAGAACGCTATTAGAAGAGTTTGATTTAGCCCATCTACCAAAGCAAGTTTTAATGGAAGGTACTATTGATCTTCTGAGGATGATCTTAGCCTACGACCAAGAAGCCCAACAAGAAGATGAAACTCTGAAAAATTTTATTGATCTTATAGAAGTGG
lncRNA_PveLR873	AACTGAGCTTCAATTACCAAGCAAAAAAACTTGGCAATAGAATAAATCTCTTAAATATAACTTAGAGAATCTTCTATTTCAAATGGCTGTTCCAAACTTGTATTCCAAAAGAAGTTTCGAAAAGATCCATTTTACAATGCAAGAAAGCCCAAAAACAATCATTCAATGATTGGCTTGGAAAAAGATCTATCATCCGATAAAAGATCTCCAAAAAAATTTGATGGACAGAAAAAGTGATGAAATAGTGAGACTGATTTCTAATAGAATGGATCTGCTTGGTGATCTCACATTTCGCTCTTGTAC
lncRNA_PveLR874	TTGTGGCATCACTCAGCGGACCAAAAGGAAATTTGCCATATTTTGCATAAAAGAAAAGCCAAAGATCATAGATTGGTGGCTTCCGCCCACGGAAACCCTTCACTTTCTTTGATCAAGCTTCGGTGAGCATCTCTGGCAACTCTCCAACTTCCCCTTGCACCGATCTCCACCATCCATCACCCCCCCTTCCCGATTGCCACGCGACGCTTCACCTCCCCTCACTGGCGAAGTTTCAACTTCCGATGGTTTTTGTCCCATTTTCTGACGACCTCCCACCTTCCAACTAGAAGATCCATCATCTCCATCACCTGATCGGTGCACGAGAAAGCTATGGGATCGC
lncRNA_PveLR875	GAAGCAGTATACGGATTGGGCTTATGGGAATTTTGCATTCTTTTGTCGTTTTGTATTGTATATCGCGATTTTTCGAATTCTGAATTTTGTTTTGTTTTGATATTCTGCTTTGAACTTTAGTAGTTTTGTTTGCTTAAATGCTGTTTGGAGGTTTAATATTAGGGGGTTTCTCGATTTGTGCTAATGTTGTAGATAAGTGTTTTGAAGTTAAGCCTTAAGGCTCGTTTGATTGCTGGGATTCGCTTTTATGTTTGACGATTCTTTAAATTGAGAATGTTGAGAATTATTTTAATTGGTTTGAAGATATGTCGATTTATTTGGAATCAGAGAAGGAAA
lncRNA_PveLR876	AAAAGTACACATAGGAATGGTTGTGTATGATACTTTTGACTTGTTTTTGGTTTTGTATTAGCTGTAATAAGTTTATATATATTGGTCATTTTGGTTGCCGATTCTAATGTACTACGTTCTGTAATCAATATTTTGTGCAATCTGCTTACTGATTTATTATCTCTAGTTGTTCACTTCGTTTAATCAATATGACCTATTGGGGTCATTCCAGCTTCCTTTTTAATTTCACTAGTTTCTGTGTCTGCATATTTCTATCTAAAGTTCATTTGAGGCAACATAAATTGTGGTCTCCTAACAGATACTCTCTTATGTATACATAGTAATGTTAATCTGTGGCATCTGTCTGTGGTTGTGCATGCTTGTGTATGGCATTACTAAGTTATAATATATAAATATCAA…
lncRNA_PveLR877	TTGCAGTTCGAGCTGCGGAGAGGTCAGATATCAGATACCCTATGTTGCTTCATTTATGCTGTTTTTCAACTTGTTGATTTGCATTGGTCTTCCGAAGATTGTACTTGAACTAAGGCTGAATTATAATGGACATTTTGTGCGATGCATTTAGTTGCTTCTTCATGGAAATATCATTTTCCTTGACATTTGTCTATTTGCGGATATGAAACATTTTTTCTTTTCATGTGATTGTTTCAATTTATTTTATAATTGTTTACTAGAACTCCCTCTTTCTTGTTTAAACTGAATCGTTGATGTGGGATTCTAAATAATAGGAG
lncRNA_PveLR878	CTCGAGTATTTATTCATGTTTTTTTGATGGGTTTGGACTTAAGAGTATGAAGTAATAAGAGACTTTGTTGAGGTTGAAATCATGTTGCCATCAAAGATCATGTTAATCTTATAGGAACCAATAAAATGCCTTTTTGTTGGTTTCAGTTTCACATTATATATTCTCTCTTAAGAAGCAACGCCTAATCATAAAGATGTTGCAAAACTTGAGCATACGGTATATTTTTTGGAATAATACAGAGTTAGTATGTTTACACAATTCCTTTGTTGATGATTTGATAAGTTGGGGTATTTTAAGTCGTTGCATAAAGTGAGTCTGTCAAACTTCATTGTATCAGTTTCATGCCCTTGAGTCAGAGTATTATGTTCTTGCGTGTGGTTAATATTAGAGAAAGTTGAA…
lncRNA_PveLR879	TGCAGTTGTTATGCCTCAGTCAAAATTGCAATTCTAAGTGATTTCTTGACTCGTGTTTGTTTTTAAGTTTCTTACCAGCAAAAATAGTTGAGATTCCTGTTTATGGTTTATGTGGTTTAAGTCAGCTGGCCTTGTTTTAGGTTGTGTGGAACAGTTTTGAGTAAATTGATTATATCAATCATTTAATATTAATAGAATTGAACAAAAGGGTGAAAGTAAAAAGGAGAAAAATTGTCCATGGTGACCAGAAAATGCACGCTTTCCCATCTTTATTTTTTACTGCATCAAAAACCTCTAATTGAATATATATATATCTGAAAATTTAACAAATTCTTCTACACTGTTGAGTTGTGCAGAGCATTATGAGTAGGTTAGTTACTTCTTGGACATGCACTAAAT…
lncRNA_PveLR880	ATGCGTTTTTAAGCTAGCTGCCTACTGGTTCTATTAAAAATTAATTTGATGTCTAGTTGCTTATATGCCATCTGCACTGGAATTGATAGCGTTGAGAAAGCTGTACAATTTGGGTTGGATTTCCTTCATTCAATTTTCCAGATGGACTTCACGATCAGGAACACGTGTGAGCATTTCGAGTATAACTCATAGGACGTGTTGGGAACAATTGTATATATTATTAGTTGGTGCTTGTGAGTGATGATGTCAAAAGGGGGCAGGAATTAAATCAGTACAGTGCCGGCTTATGAACAAGTTAAAGCAACTGCAGTGCCAGAGCCCCGAAGTAATTTGAAAATCCTGGTCCAATTGATGCTCCCACTTCACCAACCGCGGAAAACCTTCAGATACTGTGACTGT…
lncRNA_PveLR881	TGGTCCTTGGATTGGGATTTGGAACTGAACCCTTGTCATGCGACAATTTTGGTGGGTCAGTGCTGTTACCTTTTTTGTGCCTTGAGAATTTTATGTCTCATATCTTTCGATAAATATAATTGTGGAAACTTTTAGCCTTTTATGCAAGAAAGCATGCACTTCTGCATATGCTCTTTTCTCTAATAGACTATATTACTTAATAGGATTAGTATCTTGGTTTAAATGAAATTAATTGATACTGTCATAATGTCAACGAATTATCACTGTTTGGGCTTAAAGTATTTATGTCATGCTTATTGTTATTTCAG
lncRNA_PveLR882	AAGAAAAAGTGCAAGTGACTTCTAGGATTTCTAGTTCCGTGCTCTAGGGCTTTGACTTCTAATAAGGAGAACTTGGAAATCGCGAACCTGCTGCTCGCTCGTGGCTTGTGCTAATGCGACTCGGGAATGAGGGCAGGCAACTGTAAGACTACTTGCTCTTTGTCCCGAACTCGGTAGCTAATAAGTAGAACTGCTTCCTATGATCACTCGACTCTACCCCAAAAGCTCCGCTGCGAAGGGGTCTTGCCTCGCTTCTGTCTTAGGATAGTTATAGTTATCTAGTCCGGTCTTATTAGGAATTAGCAGTAAGTCCCCGGTTACTCGCTTTCAAGCGGCCTGAAGGCCTCCTTCCCCCGCAACTACAGAACTAGAGCATTCAGAACTGAACTAGAACTGCCA…
lncRNA_PveLR883	TTTCTTTTTGGTTCTTATCTGTTGCATTTTTACCTTATGATATTTTCTGTTGAGTTGCAGATCTAGTTGAGAATCTCCCTTCTTTTTTTGATTCTATATGATTAGTTGGCTGTGAACTACTGATAAAATGATTTTGTGGTTTATGTGTTCTTCTGTTTTTGCCTTTAATATAGATGCATGTGCTACAGTTTTTCTTGCAAAGTTTTAACTAGTTGAGTTTTCTTTGTAAGTTTTGGACCTCTATCTTATCTTTTGTCCTCTTTTGGTCTCTTTTCTCTATGTGCAAACATATTAATGCTTCATGAATACATACCACTCAATTTCGCTTGGTTGCCTGCAATTTTTCTCTAACCATCTATTGGCTATATTGTTC
lncRNA_PveLR884	TATACTCTTCAATAAAATCATTTTCTATTTGGAAGTCTTCGGACCCTCGGCTAGTTCTCTTTTATCTGCCTCATTACTATGTTCTTATTGTTTAAAAGTGAATGTATGTGTGCTGAAATTTATTATGCTTATTTCACATAAGACAACAGCATATATGATGGGAATGAGGATTTTGGTGGATGACGAAAAGATGATATGATAAACATGGCATGCCAATTTTTTTCTTTTTTTTTTTTCTGATAAAAAACAATGGAGGGCTTGATGATGATTTATGTTTGAGTAATTGTATTGGATGGTAATTGATTGAGTGTGTATTTGTGCGGGGC
lncRNA_PveLR885	GCTGACTGTGAAGGAAATGGTAAGCAGAGTATTGCTTGTCAATTACCACTTTAGTGTTATCTTGATGTTTGAGACTAGATGCTTTGTTGATATTCTCAGTTGTTTGATTCATGATGTATGAGCCTGAAATAGTTTCTCATATATATCAGCATTTAGTGATAGTACTCTACTTTTATTTTCTTTCATTTTGTTTCTTTTCCTTTCTTTTTTCCGTTTCTCCTTGTTATATATTTTCTGCGTGTGGAATGGTGCATAATTTCAATACTTCATGTTGGAAAGAGTCAATGACAGACTAGAAACATATATTCAATTTACTTCATAATGAGTCATTGCATATGGCATCAGGGGTATAAAGTTATCCGTTTTCTCCCAGTCTCTGTGATGTCTCCCTCTGGAGTG…
lncRNA_PveLR886	AACAATTCTTGTTCGAAATGATGTATGTTTCCTTATTGATATATATATTCAAATTCATGTTAGAGTGAAACTTGGGTGCTTTGTTTATTTCTTGGTGGCTTGTTGAATCTAGGAGTGGAATGCAAATTATTATAGATTTTTATTGACTGGTAATGACAAACCATGTCTATTGCCATTTAAGAAAAGCTGGTGGTTCTTATGGCTAATTTTTTTCATTAATAATACAACATAATACTCGGAATCATCTCTATTAACTGATCAATTGAAAGGGAGAAATTGAAATTTTGTATGTTAGATTCTTCTTTTTTCTTAGTATTGGTAGAGAACTGTAGAATGGGTTGATAAATTAGTCGATTGCTTCAAGCAATGACACTATTTAGCAATTTCTAGTGGCAAATA…
lncRNA_PveLR887	CTCCTGTATGTTGAGTAACTCTTACTCCTGTTTTAAGTTCTGAGTCTGCTTAATAATGTATATCAGATTGATTGAAAATTTTGTTGTGTTACCTATCTGATAGTATATTTCCTTATCTTAAGATGCATTTGATATTATTTCAGGGGAAAAGAAATCGGGTTCTAATCTTAGCATAAAGAAGTTTCTTTCTAATTTGAATTTGTAATGCATTCTTCTTTGGTAGTGGCTGATTTGAATTTGTTTTGATAAAAAGTGCAATTTGTAATTGTACATTCTACGAGTTCACAGATTCCTGTAGTTAATCTTGTTGGAG
lncRNA_PveLR888	ACTTGTTGATGGAAACTTTGATGGTAATACTTTGTCCAGCCCCTCTTCACAGATATTATGAAAGTTACTATTGGATAAGTTCTTGTTAGAAAGTGCCTGTGTGTCAAGAATTTGTTTGCATAACAATTAATTTAGTCTTATCTAACTTTTACAGAGGAGCTATTCTCTGTGTGATCATATACCTAAATTGTCAACCAATTAATGCACAGAAGACGTTTTTGCTCTCTAAAATGGCTGTTTGTTTATTTATGTGAGGCAACATTTAGAATTTTGTTGAATCTTTTGACAACAATTTTTTAACTTAGTCCTACCATTGAGCTAAAGTCAGAAGCCTCAACATTTTTAAGAAACAACTTAATGTCTATTTTTGAATGGGGAGG
lncRNA_PveLR889	GGGATGTTACTGTTCAAATTGGTTCTCTTATATTTATGCCTTACCTGGTAATGAATGGTTCTCTGTTTCTCTGTGTGAAGATATGATTGATGTGAAGTTAGTTCGCAAGAATAACCATAAAGTTTACAAGATGCTAATTTCCTGATATCCTATTGTTTATTGTACCACAAAATATGGCCAAAAAAATAAAAAAAAACATGTTGAGAGAACCTTAGTTTTGATTTTTTATGAACTAGAATAGATCTGTAAATTCAGTTTTTGTGAACTAATTTATTTATTACTATGAGCTCCTTCATTAATTGGGTCTGGCACCTTTATATTCTGCACTTTACTACCAAATGCTTGAATTATTTCCATGCTAAAAGGAATAGTTTCTTCTAAATTTATAAAGAAGCAGGC…
lncRNA_PveLR890	GTTGAATCTTTTTCACCTGCTGATAAACCCGCTGCTGAAACAGTTGAAGTTGCTGTCCAAGCAGCTGATTCGAATTCATCTCCATGCACTCCCAAAACCGCATCGGACATCATTTGCGTATCTGAAATTCAAATTCTTCTTACCAAGTTCTCAGCTTCAATGGATGAAAAAAATATCGAGTTAACGATGTCAATTCGTAAATCAGTCCGTGAATTGCCAAAAAAAACTAAAAACGATAGAAAAAGAAGGTAAACTCAAAGCAGATGAAAAGTCAACCATAAATCAAATTTATACATTAATGATACGTTGTGAAGACGAAATGGGCGAACACATTCCAGTCGATAGTGAT
lncRNA_PveLR891	CTATTGTGACCAAATCCGGAAAAGGCGCGTTATTTATTTCTTTAAGAAAGCAAATTGTATATTTTGTTTCTTGCTTATGGCCTACCATAGTATGTCAAAAGTTTTCTAGAGCCTCAAAAGAAAAATAAAAACCACTTTTAAATATCATTACTGTCATAGTCTCGTAAATTTTATGTACAGACTTTGCTAAGTGATCTTTTAATTGATTCATGAACTTTATTTTACATAAGAATGAGGCACTTAAAAAATATGTCATGAAATGTGGTGGTTGGCTATTAAAAATCATTTGGTATTACATTACAAGCCTGGGATTGGTTCTTGCTTTCATGGTGTTGGGTTCTATGTCTTTTTCTTTTCCGTCTTCTTCAGTGGTACCTGCTTATATATTGTTTGCATCTA…
lncRNA_PveLR892	TTTATAACAGAGATAGCGATATTGATTTCGACAATTATTATCGAAATAGCTTTTCTGTTGGTATTGAAGGTGGTCGTCTTGGTACAATTGTTGATCTAGGTACAGCTGCACATTTGCAAGAAAAATATCGATATACAGAAACACTTAGTAATGGTCAAGGTTTGCATCGATTCATCGACAAAATCAAACACTCCTTATTCGAAACAATTCAATAAGTGCACATACATTTCAAGTCATGGATGAATCTGCTCAGGTGTTTCAAAGAGGTGCTCCTTTAGCAACTGCACGTGTTCGTTTGGGACATATCTATGTTCTTCGAATCACTGATGCTTTTGATTCGACTTTTGAACGTATTGTTAAAATGATCGTTACCGCCTATCAACTATCTGAATCAGTTAC…
lncRNA_PveLR893	ACATGCATTCTTGAATTTGGCTTTCTTTGTAATTTGTTTGGAAGAATTATAAACTAGAGGTTAGTTATCCTCTCTGAATAATAAATGTAGCTCCACATATTTTTTCTGATTTTCAGTAATCTGCTGTATTATGGAGTGAATCTATGTAATGGGGAGGATTCTAAAATGTGTAGTTGGGAACATTTTTGTTGATCAATTCTTATACTTTTTTGTTGATCAATAGAAAAACACTATAAATCAGTACAACAGTTTATCCTTTGTATTGAAGGGTTGGTTTCATACTATAGTAGAGTTTCTTATCTTTTTCATATCATGAATTATAATGTCTACAATTATTTGCTAATTTCTTGC
lncRNA_PveLR894	GTGTTGTTGTGGGGCCTGCAGTCAAGTTTTCTTGCTATCCAGCATGCTCAAAATAGCTAGATTACTCACTATTTATCTTCCCTTTGTCATTCAAATATTCTGATGAACAAATTTTCCTTTCAGTTATTGATGAGGACATGAAACCAAACATATAAGACTTGTTCAATCAGGAATTCATTATGTCAATGAGGTGTTTAGTGCATAAAAACTCATCTAAATGCATACAAGTTAAGGTTTTGAATGATTGAGTTTTAAATTTGCCAATTCACTAGTTCATTTCCTTGAGAATGGACTCAATAGGGAATGCTGAATACAGAATTTTTCTGTGGGATCTAATTTTAGCATTCCTTTGGAAAACAGAACTTGCAAGAATGATGAAAGGTTGAAATGTCTGTTGAA…
lncRNA_PveLR895	TGTTGACATAGATATTATTATGAACATAAAAGTCAATACCCGATAATTACTCTTTGAAAAAATATAGATTTTTTGCAATTTCAGTCTGGCACTAGCTCTTGTAAAATAATGCATCTGATCATCTCATAACTCTACCTATCTGTTCACACATTGGGAAGGATTAAAATTTCGAATTATGTTCAAACAATTAATGAAAGCATTAATTCAGTTTTCAGATCAGTAAGTTCCAGTATTACCTTAGCTGACAGACAGGATGGTTCAATATATTTATAATGTGCACAGATATGAGCATCCCACTGATCTGTTGCAACTTCATAAGGTCTATAGTGGTGGAACATAGCATTAGGTGAAGTTATCCTTTTTCCAAAAACTGAGTTACGCTAGAGAAAATGTAAATGG…
lncRNA_PveLR896	CATATGCACTATTAATTACTATTTTCTTTCTACATGGAATAACCAAGTTTCTTTCTGCAGTGCTGTATTTTACCACTCGAGGATGTATGTGTTTCTATTTGATTTGTCCTTTCAGATCCTGTGGTCCATCTGTTCCAAACATCTTTGCTGCACCATGCTTATGTAGATGTGTTTCTTAAATTCCTGCCAAAATGTTTTCTTGAAGTTTATAATTTTTCTTGGTCCCTGTTGGCTTTTTAAAAGACTTGAGCACCCTACAGAAATCTGTAGGTGCATCATAAGGAATGAGATCATAATATTAACATCTGCCCAATTTTCTTGGCTGAACAATTTTTCTTTAATGATTTGAAGTCCCCAAGATTATTCACATTTGTTGCCAGGGAATCATTTTAGAATATT…
lncRNA_PveLR897	CAGGGTGGGCCCTTCTTCTGGTAAGTTTGAACTTCAAATGATTTTGCCAGTATATGCCAAATAATTATGATTATCTTGTAACTGAGATATTGTTCCAATTTAGCGTGCCTTACTCCAAATGTTCTAAATCAAGCAACATGTTGCAGTCCTATGTGCGTGTGATTAAAAAAAAAAAAGTTGATAAGTGATGCAACAGATCCTAAACTTTCTTCTCCTGAATTACTTCTGTATTCCTGCTGAAATATTCTGTTTCCTCCTGGTTTTCTGATTGATTCTGAAATTTGAATTTTTCTATGTTGGAAACTAGATTAAAAATTTTAAATACAATTGTTTTATATCTTTGTTGTTTCTATTTCTTAAGCTCACAAGCTGTGGAGAAGTTACTAAACCATATTTACC…
lncRNA_PveLR898	TATTTGTTGAGCTTACTTCTTCATTCCCAGTGTGCCACATTAATTTGTATACAAGAGTTTGTATGTGTGGTAGTATTCTTTTTATAATTACAACAGGAATAAGACTGCCAAGTAGAATTTTATGAAGCTAATTATTAGTCACAAAGTTTGGAAATGTGACTGGGCGAAACGAAGTAAAGACCTCTGAAATATCTATGCCAAAATTATCAGATTAGCAGCCTTGTATATAGCCTTATTTCTAATCGAGGCCATAAAACTAGATTATCTTCCTTGCTTATTCCTTCACTTTTGTTTGTGTATTGT
lncRNA_PveLR899	GAAGGATATAATTGTTTTTTTGAATGTCAATTTTATTATTAGTTTTTGAAAAGAGTAATACTAGGTCCACAATCCAATCATACAGTCTTATTTTACAGCTTTTGACGTGGTAGTTCGTAATTGATCAGTTTGCAAATGGGTATGTGGGATCTATAGTGAGCAGACGAAACCTATTTGTGAGCTAACCAATTATGAGTTGTCACATTGGAGATTGTGATATTGGATTTTAGACCTATTGTTACTTTTTTCAAAAACAATAATGGGGTTGAAATGCTTTAATTCAATTTTTTTTTATTTTAATTTAAACGCTGAATTAGTTGTTAACCATACAATGACAC
lncRNA_PveLR900	TTGAGTTCTGACTGATTCATATATGATCATTTTTAGCATTTCAACAGTTATGAGTTCTTAAAATAGCTTTTGGCTTAACCCTAAGAGTTTCTTCTTAACATCATCCCCCTATTCACCATTGTATGCAGTTCGCAAACCAATTTATTGTTCACCATCTTAATTAGTTTCTAGGGCTAAGGGGCAATATCGTTTTTTTGTCTTGTTTTTCTTGGTTCAAATGGTTTGCTCTTTCCTTTTCCGTTAAACCCGGGGTTAGGTTATACCCTTTACCGCGAAACCCGGGCTGTAGGTGGACACTACTTCTAATAACATTGGGCAAAGAGCTGTATTTTCATTGACAGAAGACAA
lncRNA_PveLR901	CGAGACGTTAACAAAACCAAACTATTAACTTCTTTATAAGTTTTCTGTTATCTGTTCCACAGAGAGTTTAATTATTTACTTCTTTTTAAGCTTTCTTTTTATCTGTTCTAGAGAAGTTAAACTCGAGTACAGGTTTTGTTAAAAATGAGAACTTTAAGGTGTAACTGTAAATTCACATTCTATTTTATCATGTTAAAGCTTCTCGTTTCTCATTACTTACGTTTGTTCATGGGAGTATAGAAGATTCAATGCAATGAAATTTCATTACTCGGGAGTCCCCACATCAGGATATTAGAATAGAATAATACTTTGATTGGGTATTGATATTTTGGTTTCCTATCTTATAGTTGCTGTAACTAAAGAGCATGTGGTGTGTCTGTAGCTTTCATATCTTGCAGT…
lncRNA_PveLR902	CTTGAAACTTTTTGATGTGCTTCTCAACGTTTATTCATGCCTTCGTTAAATAAAGCACAAAGCTTTAATTTTTGCTGTTTCTATTACTGGAATATGTGCTTATGATCATCTATGTTTTTATGTGGCTTTTAACTGACCTTTTGTATCTAGGCAGGACAAATAAGCCTGGTGGTTTTTGGAATCACTTCTCTAACAAATTATAAAATAGATTTATGGAACTTAAAGGGAATCACAATCCTGATAGAGACAGGGTTGAATGATAGTTGAGCTTTAATTCTTGTGCTTATTTGGAAGTGATTTAAAGACTATGCAAAAGGCTTAGTTGAGTTACATAAGAACTTGATGCGGTCATGCTGTATATATTCTTTTCTTCTTTTATTCTTTTGTTAATTGAG
lncRNA_PveLR903	TTTTATTCCATTCCATTGGGTTAATAATAATATAAAAAAAAAAAACAAAAAAAGCTTGGAGTTTTATGGATTAGGTCTGTGTTGACCAGCCATGAGTAACCAACCCGAAGTCATCCCGCGTTAACTTCCCGTATGGGCCCTACGGCCCAAATCAGTCCAAATTTGGGAGCTGGTGCTTTGAATTCAATTATGTGATTCATGCCATTTGCTTGGCAAGATTATTATTAATTAAATACAGATTGACTTCAGCCTCATTTGTTATGTTCACGTTTAATGATAGAGTAATGTTATGCTTACCCATAATCTTACTAATCATCTTATAATTCTGGAG
lncRNA_PveLR904	GTACAATCCAAGAGATTTTTTATTTACATTAACAAATCCGCATCAAATACCACCCACAATTGTGGAGGATGGAGGGCAAATTTATATGTTCCAGGAATTTTCAAAATCTCTCATTCCAATGGTGGAAATCACTCCCTACGGTAGTATTACCATTAGACCGCAGCCAGATCAAAAAGCCGATTCCACATTTGATTTTTTTACATCTAACTCCAGCAAGCGTAGAAAGGATGCAATATACGTACCGATTACAGATGCCAATCTGTTAACATTATACCCCAGCAAGGTTAAGAAGGATGCAATATACGT
lncRNA_PveLR905	GGACAATATTGAGAAGGTAATTTTTTTTCTTTCTTGAAAATTAGTTTAGGAAATGGGGATATTTACATGTAATGAAATAAATGGAATCATACCTTTATCATTTTGGGTATCATATAGATTTCGATCATGCTATTTGCTTTTTATTTTAGAAGCTTGAGTTGAGATATGACTTATTTTGGTGAAGTGTTGCAATACTTGTGTGGATATATTTATATTGTTAGAAATAGAGATGTCAAACTGCAATGGAGATGGGTACTATTTAACTAATTTAACCAAATGATATATTGAAATTTTTGGCAAGGGATAGTTTGACTATGTTGCCATTGTGCATGTTTTTGGACACAATACTTTCTCAAAGTTACCTGAGATTTATCTTCTCATAAGAAGGGAAATTCCCAT…
lncRNA_PveLR906	CATTATTACAACTCTACATGCTGTTCCGCTTTTACCCTCCCACTCGGCGAAAAGTAAAAAGGTCGTCTTGAAAGACATCAAACTTGGTAACGAGAGAGGAGTTACGGGTATATCAAGAGTTGGAAAAAAAAAGCAAAACGGATCAATCGCTGGGCAGATCATGGCCTGGCTTCAAGAGACTTGGTCGCATAGCCAGAAGCTTCTGAGTTGATCAGCAGAGGTCATATCGAGCAATACCTAGTCAGACGACAACGTCAACAGCAGCTGGTTATAATACGCAGCAATGCACCATCGCGGTATAGACAAAATCAGGAGAAACAGTACATGCCCCTGGCACAGTTGTCCAAGGGCGATAGGCGGCATCTTGATG
lncRNA_PveLR907	GTTTAATTTGGATCATTGCACAGTAAGTCATCATATAATCTAATTTATTCTCTTGTATAACGTCTCCTGCAACATCATGTTAAGGTTAATTGGTGGATGCTGAAGTTGAAGATTAGACGGATGGATATGTATTTCTCTATATCCATATTATAGATTATGAGCTTTCCATAGATGTGTAAACACTAAGATAGCCCAGTACGGACTACTGACATACCAACTAAAGCAACTGGAATGAATGATAATTTCGTTAATGCTTCTGGGAAAAAAATCTTCTTTTGTTTTCACTTGTTTTGTTCCTGAGTTACTGCCTGATTCTGGTTACATTTTGCGTTATTTGACACAGGGTTCTTTTGTGATGAAGAAAGAA
lncRNA_PveLR908	TCAAGACTTGGTACACCGGAAAGGTAAGCTTCAAAGAATTTGAAGAAAGAAGTACCCGATACATTTATCTTGGGTCCGTGCATAACATCCTTTAACTGCCCTGAACTGTAAGCTAAGGTTAAGGTAGCTGGGAACTCTGCCACCAGGGCTACCCACCAACAAGGCAAATGCAATCCTTGAGTCTGTGAAAGAAAGCACTGCTGAAGAGGGATCTACTTTCAATGCTAGTTTTGAGTCATCTAGTGTCAGTCCTACTTTGATCTCGACGACTTCTGTTACATCTCATGAAATTTCTTCTTCTAAGCCAGAGCCAGGTCAGTCTATTGAGGGTCAAGGCTATCTTTTATTAAGATCTAGCTTTCCTTTCATAGGTTGCTAGCCAGGTTCATTCAAGTGATA…
lncRNA_PveLR909	TAATCTTGGTGGACTAGTACAGGTATATTTGTTAAATTAGCCATTTGTGCTTTTACTGTTATCTAATATTTAGGATATTCGGCCTCTCTCTAATATTATGGGTTAAGTTGTTTCATAATATGTAATCCCATTACTCTGGCAGTTTTATTTGATTCAAGTTACTTAGGTTTTTAATTGATATGTTTGTTCCTAGTCAAAAGACCATTCCTCTTTGGAATGAATAGAATGCTACTCTTGGTACCTCTTTCTTCTTGTTATATCTCATGGGGAAAATAAACTTATTATTAGCAAGGAAAAAGATGCTGGAGAAGTTGAAGTAAATAGAGAAAACGAATATATTTTCAACCATTGCTTGGTCAACAAATAGATTAATGCTACTTTGAGATTATATTCCCAACA…
lncRNA_PveLR910	CAGAACCAGTTTATCTCATTTATGAACAAGATGTAACAAGAGCTCAATCCTGTTATTAACATTTCCCTGGTGAGCTTCCAACTGATCCACGTTTGTATCTCCTGTTTGCGTCTTGAAACAGAGTATTTTCAATCAAGTGAAAAACACATTCTGTTGAAGAATGAACCTGTTTTCGTGAGAGCACAGTTGCCACAGCAGAAGAAATCCAGTGCTGCAGTAACAGAATAAGAAATTGTGATGAATTTGTCCAGAAGAGAACATGCAGCGGTATGAACAATTGCATGCCGCGGCATGACCTGAATGTCC
lncRNA_PveLR911	GGGAGAAGAGAAGAGAAGAGAAGAGACGAAGAGGTAAATGTGAGTTGAGAGGTGAAGAGGCGTGGTATGGGGAGGCACGTGACAAGGATGGGTTTGTTTGGTAGTGTGGAAGATAGATAGGGGTGGGGGGATTTTGAAATAGAAGAGACGATGGTTTTGTTTTGTTTTAACTTTCAATGGGGCTTTATTCGTTTTCTTTTGGGCTTATAGCTTTTAAGAAGCATTTAAGAGTTAAAAAAAAAAAAAAAATGAAAAAGCCTTGGGGTAAAATATATTGGAATCCAAAGAAGAAAAGAATATGGGCCGGGGGAGGGCATTTTGGGAAAAATACCGTGAAAGGCAAGGGTAGTACAAAGTGGA
lncRNA_PveLR912	AGATGGCTGGGGATTTTTCACGAACATTTGGTGGGTAGCTGGGCTGAGAGAATGATCGGCGGTGAATGGTTGGGTTTTCCGAAATCACAAAACCACTTCAGGCCGATTTGGCCTAAATATGATGGGCGTGCGGTGGGGGACGGTTGATTGTGTGTTGCGGGGAGGTGAAAATCCGACCAAAAAACAATCGGTAAGGCTAGGTAAGTGTGTGCTCGGGGTTAGGGTGGCTTTTCCTGTCGATTCCAATGAAGAATCTGGTAAGAATAGTAGCAAACGGCCGGCGGTAGTGTCGATAGTGGTGATGAAGATGGGAGTAGAG
lncRNA_PveLR913	AGGGAGATGGTTTAGGGTGGGTTGTTCCTTTTATTTTTTTGGGATTGGACAATTATACCGTTTGACTGTAAATATTAACCGTTGACTCCCTTAAATGTGGATGCTATCTTCCTATTTCCCAAACCAAGGGTGTTTACTGCTAATTCATGAAACATCTAGGGGTCGACTGTTATTACCTCTTTTTATGATATTATGTGAAAAGAATGTTTTGGGACCTTTATACTCGCATTACTTTGATCCAATGCTAACCAATTCATATTCATAGTGTGTTATTTCAATAATGTTACTTTCTTATTGGTCCCTGAAACATTATAAGGTGGCTTATGGTTATTTCAATGATGTTACTTTCTCGCTGGTGCACGAAAAATTATTAGTGGCTTGTGGTCATTGGAGATAATA…
lncRNA_PveLR914	CTACTACTGTCAAAAACAAGAGTGCCTTTATAACTTTCTGCTTACTTTTTCCACCTTTAAACTTTGTAAACCTTCTATGCCCACAGTTTGTGTATGCCACTTATTTAGCCAATGAATGATTGTCTGGTCTCTAAGCCTTGATGAGATACTACTTAACATATATCGACCTTAATATTATTTAAGTTTCTTTTTAAAGGAAAGAGGATAGAAACATTGACTATTCTGGATTGATGATCCTCGTGTTTATTTTGTCAGATTTCTTTTGAATCACTTGGAAAATTTCATAATCAGTTAATTTCATTAAATTGTTGAAATTTTGAAGTGTAATGTGGTGTTGAAGC
lncRNA_PveLR915	TTTCATACTATACATGTGGCATGGAGGCATTACAGAACCAGTGTGAGGCATAGAGTTTGAAGAAAAATTGAGAGAAGAATCGAGAGAAAAATAAAACTTGAACTGAGAATTTGTTATTATCTTACTTACAGCTTAATTGAAAGAGTAAAGTGCAAGTGATGACATTTTTATAACTAGAAACTTCTTAACATGAAGCGGCAGCACTTTAACTTGCAACAGCATATTAATCAAAACACAGCACTTCAAGACTTCAGATTTGGGTCTTCAAGGCAGCACTTCATAGTGGAAAATATATTCAACATTCCCCCTCAAGCTAAAGTGGGTTTCCAGGTTTTAGCTTGACCTTTTCCTTATCATCAATCTGCACCAGAATTTGATACCAGACGTAGAGCTATTTAA…
lncRNA_PveLR916	TAACGAGCTGTACCTTGATGATCAACGAGCTGTACTTATTCCAATTCATAATCATCCATCAACAAATGATCAATCATCTATCCGACCTAAATCAGCTACAACAACAACAACAACGTCGACAAATTCCCCGTTAAAAGACGTTAAATCATCGAAAACATTGCCAGATGATGATTTCTTCTCGCTTCTCAATCGTTTACAATCACGTCGTATTGATCAACAACGAACGTGTCTACCAACAAACAATTCACCATCGAAACGAACCCGTGTGAAAGACTAGAAAACAGGAAAAAAAAAATTTTTTCTATATCAAAT
lncRNA_PveLR917	GGTTGTTCTCCTCGGTGCAGGTTTGTGATCACTCTACTCCCATTTTGACATGTTTTATAATAAGAATACTAGAAGGAATGCAGCTTATTCATCTTCATGTTTTGGACCTAATACTAATAGATGTAATTACTAGAAACCATATTCGATAATGTCTGGCACTGGCATATGCTTCAGGTACACCGCTTTTTCTTAAGTTGCCGGCCCCGCCCAATTCCCTTGATTATGAGTTATGACCAAAATTCATAGTTCTCCGGACCGGAATCTGAAGTTTTCCCGGTACCGGTCCAGAGAGCACAACTGTAATAAAACAAATGCTCATACTGAATGATGCAGAGACACCACAGAAAAATGGATATTTTGATAATTATAGTAAATTATGAACCATGACTTGTATAATCT…
lncRNA_PveLR918	CTACTCGAGTCATTTGACTGTTTCTCTCTTGAATAATTTTCCAAATAATTAGTGATGCCATGGCAATGGAGCACCACATCATTCCTCATGCGCTTCCACGAACCCTCGTAAGGAACTCAGTTTCTTTACCGTTGATGGAGCGCCATATAAATGTCACTGTTGGCTTCAAAAAACTAGCCGTCAGCCGGCCTTGCATTTTCATGGAAGTTAACTCTGCATAATTTCCTAGAGCTCTGTTTTGTCTCTTCATTTAGATTCTGCTTCTCTTCTAAAGCTTGAATTCTCTTTTCTAATATATATTTTTTTTCTTTTTAATGCCAT
lncRNA_PveLR919	CTTTCTGAGTGCAATTTCTGTGGATGACTTTCAATACATTTTGCTTGATTCCATTTGTTTCTTTGCAAAGGAGTCATACTTAAGCATATTCCTACACCATATTTCAGGATGAGTATTCTAATCGAGAGGTAGAGAGTTTTTGAAAAATGGTCATGTTGCTAACATACATTTGTTTGCAAGTTGCAAGTTGGATTAGTTAATAGCACAATAAATTTATATGTTTGTGTTATTATTATTATTTTGATGAGGAACTATAGATTTTGTATTTGAACTGAAACTAAGATAAAGTTACAAAAGTAGACTGGAAGACAACCATAAGAACTAAAACTTTAAGGTTGACCATCCTATACAGAGACAAGCAAAAACACTTGTCCGCATCCC
lncRNA_PveLR920	TGGGTTTTTGGCTTTTTAACCTCAGTTGGATTTAGCTCTGGTACAGTTCTCATTGTAACTTAATATAGTAACGAGAAAAGAATGATAGATCTCATGAGAAGGGAAGAAATGAACAGACAAAAAGAGGAATCAGAGAACATTGGTGTTCTTATTAATCGAGGCTTTGGATATGCCTTTTAGTATCTGACTGAAACAGTTTTTTGCTTTGATTCTGCTAGAACTTCCTTGAGCATTCACCCTCTTATTTCTCATGCTTATTAGCTTCTAGCTTCAGTTTTTTCGTGTTTCTACTTAAATATATTTTTAATGCATTGATATTGATATCTTGCGTGCTGTGTTCTATGAAGCTAATATTTTATATCTTCATCATTTCAGGTTCTGGTGC
lncRNA_PveLR921	TTTTAATACAAAACAGAATGCCAGTTATTTGGAATAAAAGTTTAAAAGAAAAAAATGTATTTGAATTTTTGTCAAAAACCTTCTGAAAGTACATATTTTCCAGTTGTTAACTCTTGAAGCTTTAGAATATCTAGTTGGTAAAACATTATTTTTACGAAATTCTGGATGATGCCATAGCTATTGCTTCTTTGATTATGCTGTACAGAGGTTTCTGTGTATGTTCAAGATCCCTTTCTGTAATACTTCTATGTACCATTACCATTAGAGTCTTGCATTGTGGTTGCCTCTTTTTTTGGAATATCATTATTTAGAATTTATCTACATGCCTCAACCAGCGAAGCCAAAATTCTTTGGTACTAATTTTCTTTATTGGTAAAAGCTCTTAAACCATGCTAGTAC…
lncRNA_PveLR922	CAACAACTACTACTAATAGCACCGAGAACACGACTTCTGGTGCCGCCACTTCCAACTCCACCAATACCACTATTCCAAATACCTCAAACGACACTAATACCACCTCAAATACCACAGTCCCAACCCCTCTTAACAACAATTCAACCGTGGTTCCAATTATTAAGAGTGGAGAATACCTCAAATTTGGATTGGCTCTTTCAGTAGCTGTTGCTATTACAGGAACACTGTTGATCTAAACAAGAAGTGTTGCCTTTGAACCTCTGATGTGAATAAGAAAGAAGAAATATCATGTTCATAATGAATATTACTCCTTTAAGTTTCAACTCTCTAGTATGTCTAGCAGTTGTTAATTAATCATCTA
lncRNA_PveLR923	GTGGGTCTTGTGGCTTTGATTTGTTGGGGGTTGTGTGGATTTGGAGTTAATTTGTTGGATGGTGTTTTGTTGATCTGGTGTTGACTTGGGATTGATATTAGGGGCTGTTGTGGTGGTTTTTTTGTATGGGTGCAAAAGGCTGGGGTTGGGGGCTTTTGTATTTTTCTTTTTAATTAGTTTTTATTTTGTTTTTTGGGAAGTGAGTCAATAGACAAGTTTCCTGTTCGTCAATCACAGAATTTGTAAAATGGTCAGCCTTAGGGGTGGTTTCTCACTATTTTTCAAAGATTATGGATGGTTTTCATAATATACCCAAACTCAGCATCTAAATGTTAGTGTTTGAAACTTCAGGGTGGTTATTGCAATTGATCCTAATGAAAAGGTAATTGTAATTTGTGT…
lncRNA_PveLR924	GTTTTGGCGAGTGATGATCGCAGAGAATAGTGGTGATATAAAATCGCAACGATGTCGAAATCGAAAACGAAATATAAATTTGAGTAGTAAAATGGTATTTTTAAAGTTTATAGGTAAAAAAGTATCATTAACTATTATTTGGGTGGACAAAAGTCATTTACTCCATTGCCTTTGAAAGATTATGAAGGGTCGATGGTTTAATTAGAAAACTGAAAGGCCAACAAACTTTGATGGCATTGGCTCGTTTGGTTTTCCACTACTAGAAAAGGAGGAGGGTGTGTGTGTGTGTACTAATAAATAGTACCGTTGTGCATTCAGTTGTTCCAACTTCACGCCTTTTGAGCAACTAAAGCTGTACTTGAGTTGTGCATGCATGAGATTATTTCAAGTGTTACGAAG…
lncRNA_PveLR925	GTCGGTTTATTTATGTGGATTGTTTTTGTTTGTTTGATAAATTAAAGCATGTGTGAGCAAATCCCTGAAGTTTATTTGAATGTTTGATGAGAAATGTAAAGGAAAAGTTAAATTTTTTACTTTTGCGTAATTGGTAGTTGTGGTTTTGTGTTATAATTGAGGAGAAATTTCAAGATAGTCTACCCAGATGAATGGATAATATTTTAGTGTTTTTCCCTTCTCCATTTTTTTATACGGGTTGCTTTTGTTTATTTGTTTTTCTGACGAATGAAGTATGCGTTAGCAAACCCCAGGAGTTTTGGTATATTACGATGAGAAATGT
lncRNA_PveLR926	AAAAAACCAATTGAGAAGGTGGCCAGTGAAGAGTGTCCAAGCAGGGGTCGGACGACAATGGGTTTAATGAGGGGAGTGAGGTGAGTATTTTGGTGGTGGTGAGGGAGATCGGCGACGCCGGAAAAGGCCAAATCGGAGAGTGGTGAGTTGAGAGAAATAGGAGACTCTGGCTATGAGAAAAATTTGAGATATGGAGGGCTACCCTAAAATTTTCATTCTCAGTTTAGATTTAATCTAGTGTAGAATGACTATTTTACCCTTTGACCATTGTATTACAGTTTTTTTGTTACTTTTAAGGGGTGAAAATCTAAAATAAATGAAATCAGGGTGGGAGCTAGCCATTTCGGTAATCTTTGGGTGGGAAAATGTCGTTTACTC
lncRNA_PveLR927	CGTGGAACAAGTGGAAGTCGTACAAGTGGTGGTGGTAGTAGTGTGCGTTCTACCAATCGATATATTAATACTCAAACAGGTATACGACTAAATCGTCCGAGTGGTTGGCATTGGAGTCGTACTGCAGGAATTTTTTTACCATTATCTTTACGATATAAATCTCGAGCCTATCCACGCTCAGATCGATACACAACACCGACAACAAATGCACAAGCATATTATTATTGTACATTAGAAACGAATGTTTCGGATGAAATTCGATGTGATTCATATTATCCATATTCTGTTGATATGAATATTTGTTGTGAAAATGCAACAATAAAAGAAGTTTGGTGTTGTGGTGGTGAAATTCCTGATCATATTACCGAAGATTTCAATCGAGCAACGAAAACAATTGAA…
lncRNA_PveLR928	GTCTGGTCCCAGGCCCAGTCCTAAATTAGTTGGGATTGATCTTGGGTCCGTTACTTTTGTGAGTGGGCTTGGGATCGGTCCTATACCTCATATATTATAGAAGGGTTTTGGTTATTTGTCAAGAAGGTTTTGATTATTTGTTAGGAGGTTAGGGGGTCTTCTAAAATTAATCGGGCCCACGCTTGGGACTGGTCCAAGCCGGGGCCCTAGAGGAGGGATTGGCCTGGGCTTGATCACCCCTCCCCAGGGCCCAGGCTGGTCCTACGATTGGGCCTTGGGATCGGGCCCCTTGGGCTCGGGCTTTGCCCGCCTCTAGCTCCCATAATGATACTTTGCTATGCT
lncRNA_PveLR929	ACGTCGGGGAATCTTGTCCCACTTATGTACCTAGGGGTGGGATAAATAATCCTAAAATCGAACCGAATCGGTAACCGATCCGAAACTGAACCGGAAATTAGATTTTTTTTTTTGCAAACTGGTTCGGTTTTGGATTGCAAAATTCAAAAAAGGGGAAAACAGGTTCGGTTTGGAGTATTTTCCAAACCGGTTTTACCCTAACTATATAAGCAAACAATTTTTTTCACTCAGATGATCTACTTCTCTATTTCTCTTCAGTCTTCTCTACCTCCAAATCTCCACACTTCCACAGTGCACGCTCTATCCACACCGTGAGCAGACTCCAGTACTCCACTCTTCATCAGTCACTCCACTGTCCAGTCACCAGCACCCAGTAGGCTCCACTTCATCTTCATTTAT…
lncRNA_PveLR930	CGATCATACATCATCAATGCAAACAAACATGGAATATTTAGTTAACAGAAACAAAGTTGTTGATCTGAACCGAATCAATATTATTGATATCAACGATTGCAATTCATTACATTCAAATTCAGGACATCATAATTTAAGAGAACCACAACTCCACTCTTTAGATGAATCATTGATAATGAAAAAATCAAATAATCATAATAACAACACTTCTCAAAAAATAGAAACAGATACGCAAATTCGAGGATCTGATCGCATCGTTGATATTCATTACTCACCATTCATTCACGAATTGTGCGAAGAAATTGAAAAATTAAGTTCAAAATTAGGCGATCAGCAATTAGTGAATCTGAAAAAGAATTTGATGTTATTACATAAATTACTAAAAGCGGGCGACAATTC…
lncRNA_PveLR931	CTCTGTTTCATCATTGTAATCATTATTTATGCCTATGGTTATTCAACTAAGAATTGAATTGATGGAAACTATTGAGGTATGTTTCTCTAGATTAAAGTGTTGTGGTTGATTTGAAAAACTCAATTTGGCCCTTGTTGATTATGTTTGTGTGCTTGGAAATTATGCCTTGAATTGATATTATAAACATTTCATGTTAAATGAGTTGCTTGCATTGCATGTTAGTTTATTTAAGACTTACAGAGTTGTGATTATTATTTTAAACTACTGGTTTATTCTTTTACTTCTATTAAGTGTTTCAATGGAAATAATCAGTTA
lncRNA_PveLR932	TAAATGGGGATGCATTGGGTTGGGAATCATTAGATTTTGTTGAGTTTTGAGTTTTCTGATACTAGAATCAATGTTGGTTTTTTCTTAAGTTCGTAAAATTTCTTGACTACTTTGGTCAATATGGGTGTTCTCATGCAGCAAAGATTGATACCATAAGTTATGGGATTGCAGTGATTTTTGTTGTGTGTTAACTTTGTATTTTGAGTATCAGCATTTAAGGTTTTGTCCAGATCGCTCTCGTTTTACAATGTCCTCCAATTTCAACTCTTCTTCGGTGAAAATCTAAACATCTTATTTCATGAATCAATCAGCTAAAGCATCTCTAATCATTTTCCCTTGCACTAGTGTGGTACAATAACTCTACCCTTCTTGCCCTTAGCTTCTGTGCCAAACGTATAC…
lncRNA_PveLR933	CAGCCATTGAACTCGTTCTCTGCACCGTGTTAATGAATTGAACAACTATATTAAGAGATACTAAACAAGTTCTATTACAATGATTTTCAGAGCACAACAAGAAAAACACCCAAACTCCTTTTTTGTTTCTCACCAAATCTGTTGTATCTCTCAATCTCACACTACACCATCGTTACTTTTAGGCCAATGTAAAAGGATATTAATCCCTAATCTCCAAGAGGGATTCATTGTATCAAGGGCAATAATTCAACCATTGATTCTTGCCATTTATATCAAAATGATAGCTGCTACAATTTCTTTTTGTAGATTACCAACCTGTAATGTAGTGTAAATGGTAGCTTTTTTAAGGATCA
lncRNA_PveLR934	GTTAGCGCGTCAGCGGCATTTAAGCAAAAAGTTTTCTCGGTCACTTCAAAAAGAAGCTCCTCTGCCCCTTGTCTCGTAGTAGTTGGCCGACATCGTTCACTCCAGCAGATCGACTGCTGGGTTTCTCGGCGACAATGGAAACCGCAGATTGCTTTCAAATCGTTAGTGACGTGGTGGTTTGATCTTCTAGACAACGACAACAATAGATCAACAAGCTGGGCTTCTTCTTTGACGATGGCAGTAACAGATGTGTGACGAACAACAGCGATAATAAATCAATGACTTCAACTTCTAGTGTTCTTGGCATCGGCAAAGATTGGCGATTGATTTGTGGTGATCGATTCTCATGGACTGGTGATTGACCGG
lncRNA_PveLR935	CAAGAATTCAATCTGCAGATTACAGATGAACAATTCCATCACTTCCACAAGGGTTGAAGAGTTTCCCGGAGCTACCAAGTTATCAAATTTTTATCACGTTCACTCCCAACTTCCAAATTTAATCCAAGCCCTCCAAAATTCAATCTAAGCTCTCCTCAACTCCTATACGAACAAGTTTCGATCTCAAAACCTCTCTTACAACTAAAAGAAACCTTACCAACTAAGCTAACAATACTGACTACCAACTCCAGTTTCTTGCACAAATTAAAGCACTATCATCCATCAAAACCAACAACAATTACTACGCCTATCCCATAGTAGTAATCACAGTGCAATAGAATTCACCATAACTTATAGTACCAGTTAACAAGCTCTAGCAATAAGCAAATAATCAAAAAC…
lncRNA_PveLR936	AGATTGATGATTGGAGGTTGATTGGATTTGGTTTTTAAGTGTTTGGTGTTGTTTTTTCTGGGTTTTTGAATTGATTACGACATTGAAAATCAAAATTCTTGAATTGGCACTCCACCTGTTCAATAAAAAGCCCAAGCCAATTCAACCAGCGCCTTCCTTTAGAGCCTAGAATCTCGCACGCCAGCGTCCAATAGCGTCGACGACGCCGAAATCAGGCCAGATTGGCCTGAGATGGAAACCGTGCACGAGTGAGGTTGGGTTGTGAGGAATGACATTATTCTAGCCAATTCATAGGTGGGGTTGGGTTGCGTGAGTGTGCACGCAGGCGTGGAGGTTGTGGTTGCTAGTTAGGGAGAGAAATGGGAGACTCTGGTTGAGGGAGGGAGAGAGAAACGACGG…
lncRNA_PveLR937	TCTGTTTTTGTTTTTCTTTCTTGTTTTAATCTTAAATTTTTTCTGCTGTTTATAGACTGTTTCCTTGAATATGAGACAAAACATTTGATGCACATAAATATAGTATAAATAGCTTCCATCTATATATAATAAATCAATAATTTTTCTGTACTTTTACTGACTGTGGAAATCTTAATATTCTATAAATTGAATCTGAGTTTAAGGTGCCATTTCCTTAGCACCTGTAGTTAATGATATAGTTGCTTAATGAGGGGTCCATTGAAGTTATTTCGTTGTAATGGTACTCCAATTCTTAGAATAGTTATATTTCAAAAGTAATCTTCCAATATTATAAACTCTTGTAGTTATGTATTAGTACTAGATCCAAGAATTTAAGTAACTTCCTCATAAATGATAAGT…
lncRNA_PveLR938	GAGCAGTGGAGCGAATTACCCAATTCCTGGTTATCCGAATAACCCCAATTCATATCATCCCTCGTCTGCCACTTCTCCGCCGCAGATTTATTCTTCAAATCAAAAACCGAACATCAATGTTCCACTGCCCTCCGGCGACTACAAATATATTCCGAATAGCATGGACTTCCCGTACCCGCGCTGAACCTCTCGCTACCCGTGATTCATAACCCATCATTATTTATCGTCATCAAATTTTCTTCAAAAGCAACAACCAATCGCTTGATGATTGTATATAAAACCAACGCCACCCCCTTTTCTTCCCTCCTTTCTTTTCTTTTCATTTTCTCCCTTCTTTTATTTTTTTAACAAATAAAC
lncRNA_PveLR939	GGGAGCAGATTGACATGCCTGTAAGTGGTGATTTTTATTTTTATTTAGCATTTTAGAGTTTTGAGAAGTGCTTACATGAGATGATTTCACCAAATGAACATGTTAACGAGATGAGACCGTCCAATAAATATTAACCACACAAATGCTAGTGTTTTAAACAAACCACCATCGAGGTGGTTATTGATGAACCATGGTTTTGATTATCAAGGAAAAGTTGAACTATCACATATGTGGTTAGCATGTGACTAATTTTAATTAGATGGTTCATCACATTGATAAAGTGATGTGGTTTTAAATGCACTTATATTTGTGACCTACTGACTTGTGAATTACATTTGCA
lncRNA_PveLR940	CGGTGGTTTAGGTGGTGTGTTTCATTGAATTTTGGACGTCGGAATCAATCATAATTTGGCCAGAAAAATCAATCCAATCATGGCGGTATACATGAGTCACGATCGGCGAACGGGGGGTTACCAAGTTTCAAGGTTAGATCTGTTTTGTAGACTGGAGGACAGTGGTTTAGGTGGTGGTGTTGGATTGAATTTTGGCTATTGGAATCAGTCGAAATTTGGTTGGGAAAGTCAAAACCCAAACAGATAGCAAATGTGTATTTGCTAGATTTCGAATCTGTAGGGACTAATTCGTATTTTTCAGCGGTGTGTTTGTAAGATTTTATACTTTTTGGATCACCATAAGATTGTCGGTTTTATCGGTTGGACTGGTCAACTTCAGACTCGGTGATTTACTAGGTC…
lncRNA_PveLR941	CTGTTGATCAAGATGATATTATGTTGGAAAATCATGAAGGTGGTCACATTTTTGGAATCTGGAGCTGCAAACTTTGGCGGCAAAATTTGAAGTTCTGTTGCTGTTTTGGTTCTACTGTAACACAATGGAACTGAATTTCTTTAATTAATATAATGTACACCTTAGGAAAATTCAGCTGTAAATCTGCTGTTGATTAGGTGTTTATGTTATGTGATGTGTTAGTAGTTGTTAGCAAAGTATGGCTGATGATTTTTTATTTTAAAACCTGTTGCAAAGTAGGTACAACAGTGATGTAAACTTTGTATATTATTTGCCTTTGTTGCTTAATGAGATAGAGGCCAATTACGTATTTTGTTTTCTTTGTCGTTTTCCTTAGAATACTCTAGCTTGAAACCAAC
lncRNA_PveLR942	AATATAATTCTATTAGATATGGGATCTTTTCCAACTTCCGAAGCTTGAGATTGGTGGTGGAGGATATGATTATGACAGGGAGATATATAGTGCTGCAGGTGTTGTTTTAGATTATTAACCTGGCAATGCAGATGGTAACGTTTGATCTGTCGCATATAAGGATGTCCATTGACGTTATGATGAATACATGAGAGTTAAGTGCTCTGACCTGTGCCTTTGACATTTCAAGGATGCTGTATGTATAGGAGAGCCTTTGGGATTTGATTGTCTAACTGATCTACCTGATGACTATCAGCCACATTTGATGGGGTAGAGGATTCTTTGGCTGTGGCAAACATAGTTCTGGGGAATTGGTTAATTAAAATTGCACAACCCAGTCCAACGGTCTCCTCTTCATGA…
lncRNA_PveLR943	CAAAATTGTGAACCAAACGGAGCCAAGGATATGCATAGCCAAGTTATCTCGGATCATAAGTAGACTTGTAGGAATAAAATAATCTCAAATCTACTTTTCCATGGAGGTGAGTTGGCTTAGCGCTATATTTGTTGCTATGTTTGGTTTAATACATTGTGTTAAATATACAAAAACACCTATTGCATTCGGATTGGTATTTTAGAATTAAGAATCTCTTCATCATATTCTTTAAGACGAGATATAGATTCTTTTTAGGATTGAGAGACTGAGCAGTCATTCCATTTGGTACAAGCTCATCATGCCACCATGTCTTATTAGTCTTCAATTGAAGAACACATGGCTAACATGTCTTAATAGAAGGAGGCAATTGTTATGGTCATAATCCGTTGGTAATATATA…
lncRNA_PveLR944	AAATGCTGCGTGATATATGCAGGTGTGTTCATCTTGTCTATCACTTCGAGATGTTTTTTTTTTCCCTTCCTCTGCCTTAACGCTTAAGGATACACTGCTTTATGGCACTACACAGCATACTTTTAATTTAAAGAAATCAACATTTATACCCTAAATACACCGTTGTAAGTTGTAACTACAAATTGTGAGGATTTAAGTTTAACAGTTTACTAGTCATGAGAATTAATATCTACAATACACATTTAATTTGAAGCTCTACGGTGACCGTTGGAACTAGAATTGAACTCATTTCTATCATTTTATGCCTGACAATAGATGACAGAATCAAAGGAAGTTAGGTAAAGATGTTTTGACCTGCATAATAAGGACTAGCTTTTGCACTACAAGGTGCTGGCATTG…
lncRNA_PveLR945	TCACCTTGCTTATAAGAACCCAGTTTTGGACCACACTTAACGATATGATCAAATATTGGTTTCTCAGACTCATATCTATTTTCAGGTTCAGAGTCCACACATTTGTTTGATGGAATTGAACTAAGAACAGAAAAGAAACAATGAAAAGACTTACTTGGGTTTTTGATTGAGGAGAAGCTCCTGATGACGGAGTTGAAAAGGAGGGTTTCGAGTGATAAAGAGAGCATTTTGGCATGGGTTCAAAAGGGTCTCTTGTTTAAGGGTTTTGGAACGTTTAATGCAGTGAAAGCTGGGGCTTTACAAGGGTTTTTGTTTAGTTTCGTTAAAGCTCAAGTTCAGAGAAAGACAGAAACCTAACTCAAACTCGGCTGTGATGTCATGGGCCGCTACTGGGCCAAA…
lncRNA_PveLR946	ACAAAAACACCCTCACAACCCCGAGCCACTATCACCTGCCAATAGTCGTTGCCACTGCCATAATGACGCACGAATGACTGGATCTGAGCGGTTGTGCGCCAATCTGACCTTTTCCGGCAAGATCCACTAAGAATCTGATCGGAAACAGCCAAATGTTCGACTAAAGATCTGGTCGTTGATGGCTAGATCTAGCTGTCAATGGCAGTCATATCTTGGCTGTTGGCCGTCGTTGACGGCTGGATATCTTGGCTGTCGTTGATGGCTGGATATCTTGGCTGTCGTTTGGCCGTTAACGAAAACCAGATCTGGCCAGATATGGCTATCAACAACCAGGTCTGTGGTCATAGATCTGGTCGGAAAATGCCAG
lncRNA_PveLR947	GTCATTTTGTAATTTAATTTCATTATAGTAGCTAGAATTTGATAAACTTGATTCTTGATTTGAGAAACTAAGGTATAATTTAGAAGTCAGACTTAAGTTCATTAGGTTTTAACATTATCGTTATGTTCATTAGGTTTGTTTTTGGCTTTTATGATTGGTGACTCACTTGCAACATAAGTTTTGCAAACCTAGGTTAATTCCACTTTCCACTGGATTGAGCTTTTTTTTTAGTATTGTTTTTGCGCTTGTTGACCTTCTTTGTTTTGACCCGAATCTTGCTCTGCCACCCCTTTCTTTAAAAAGAAAG
lncRNA_PveLR948	TATGCACGCATACACACACGTTTGAATATCATATACGATGGGACGACAAACCAACATCGCTGCTGGTGCAATAGGTGCTGGAGTTGTTGCAGCCGGTCTCGGCGCTGCTTATATTGCTCATAGAGCGATAGCCAATGCGAATGCTCCTCAACAACGTCGTCGATCATCGAAACGCGAAGCAGAAATACCATCAGGACCTTATATGTCAATTTATATTCCAACACAAACTGCTGACATGATTCTACCAGCGAAAAGAAATGGACGTACAACTAATGCTTACGGCTACATACATAAATAAGCGATTCGATGCTTGTTA
lncRNA_PveLR949	CACTCTCCTTGCTTTGCTTGCCTGTGCTCTGTTTTAATCATTGCTTCATCTTATAGAATTTTTTCAATTCATTGTCATTAGATTTATCTAGGCAGTATTTGCTGTTCAATTGCTTGCATCAGAGGTTTGTGCATTGGTTGCTCTATTGGAACTCTTCGTGAATGAGACTTGGACTGTCATTCATTTAGAAAATATCTCTACTTTCTAGTGAGATTAATGGTTATCCTATGAGATACTGATGAATGAATAAAGATTTAACAATTAAGAGATAGCCTTCTCTGTTACAGTATTTCCTTAATACTTCACTACGGCAGTGATAGCAAGCTCCCAATGATGATGCATATCTGCTCCGTATGAATTACATTATGAATTTTCCATGCAGATAGCACATGGGGTCGC…
lncRNA_PveLR950	CGAGGAAAAACAAAGACAGAAAAGTATGTTCTTATCTGGTTTCCGTTTGCAATATGTTTTATGCAACTCTATGTTTCTTACACATTTGTGTGCTAGATACGAATTTAATGAAACCATGTTTGCCAGCTCATTCTTCTTTGTTTGTTTGGCATTTAGGTGTTTTGCTTTTTAAAAAAAAAAAAAAATACTTGGAGGAAACACTTTTAGAAATGAGAAAAGTGTTTTAATTTAATATATGAATTAAATCATGCCATAATTATTTAGGAAGCAAGAACATAATAGCAGCATACGTAGATCAATATTACTTGGAATTTAAAACAGTATCATTAAGTGCATCCTATTTATACAGACATAGGTATGAATAATTTAAAGGTACGCTATATGTAGACTTTGAATTAT…
lncRNA_PveLR951	AGAAAAAAAGAAAAAAAAATTGTTTTTGTTTTCTGGGCATGTTTAGAGATTGAATTTTTGTTACACTTTTATGAGTAAAACTCGTTTTTAATTTGTATAATAAGCTGATTCAAGTGGGTTATGTTGAAGTGTCTGTTATTTTTTTTCTTTTCAATAATCTAGCTTTAGTTTATTTGGCTTTGCTTCCTTTTTTGATGTATTGAACCGGTCGCCTCAGAGTTTGGTTTTTACTGATAGCATCTATCGGTTTTAGCTGTTAATTTTTGTTGATGGTTTGTGGTTTTTACTTATGGGTTTGGGGATGGCTGAGCAATTTTAGAAATTATTGAAAAGTTTGGGGTTTTACTTCGTGTCACGATATAAAATGTTGTGTGCTCATGTTTGATTGATTATATTTTG…
lncRNA_PveLR952	GAAAGCATATATACACCTCCTCCCTTTCTCTTTTCCTTTTATAAAGCAGAAATCATATACACCTCCTCCCTCTCTCTTTTCCTTTTATTTTGGCGCTTAATATCTTTTGCTGCTCCTCTCCTGAGACTCACATCATCTCTAACAACCAAGTTACCCATTTCTCAAACCAAAACAATCCAAAAACTCTTATTCTTCAAAAGATATTGAGTCCGTTCCTCCTTAACTGAAAAGGTAATCAAACAAACAACTGCTAGTTGTTGAACAGATTTGGGAGAGATATAGATCCAGATATCTGTTTGGTTGAAGCCAAGATTCTGTTTATGG
lncRNA_PveLR953	CCTTGTTATTATTGTTTTTGTTTTACGCTGCCTCAATGGATCATCTCCTAACACTTCCAACCTAGGCATCACTACAAGGCCAAGTTCTTTCTCTTACTGATTGAGGAGGAGGAGGAGGATGCGATTCCTCTGCTAGCAATAATGACAACGAACAGTGAGAACAAACCAGGATAACTACTGTTGATGGTGCAATACCTTGTAACCTTGAGGATATGGTTGAACCGAAGGGGAAGGAAGTGTTAGGATTCTTTTTGAATTAGGATTATTAGGTTAAATCCTTTTATAATTATATTATTATCTAATTAGAA
lncRNA_PveLR954	CGAGCCTCCAAACGCATCACTACAAGGCCAAGTTCTTTCTCTTACTGATTGAGGAGGAGGAGGAGGATGCGATTCCTCTGCTAGCAATAATGACAACGAACAGTGAGAACAAACCAGGATAACTACTGTTGATGGTGCAATACCTTGTAACCTTGAGGATATGGTTGAACCGAAGGGGAAGGAAGTGTTAGGATTCTTTTTGAATTAGGATTATTAGGTTAAATCCTTTTATAATTATATTATTATCTAATTAGAATAATTAGAATATCTTTTGAATTAGGATATTATCTTTTGAATTAAGCAATTAGAGTCTTTCTAGAATTAGAATAATTTGTAAGGCTA
lncRNA_PveLR955	ATGGTTACGAGGTGATACTCAGTAACTGATATCAGCAATGGGAGCCAATGGATTTTGTATCTATTGATTGGTGTCATATTAATTTATTATGATTTTTTATTATTAAAGCACAGCATGTAGCTGCTAAAAAGCTACAGCCATAGACGAGATCTAGAACATGAATCATATTTCCGTCTTGCTGGATCAGACATATTCAATGATCTATGCAGAAGTGGATTCGTGTCAGAAACGTTATACAGGAGTAGTATTCCAGGTCTTTTAAATTGAAGAAAACTGCCAGGCTAAAAAATGAAGCATGTTTGTAATATTTTTATTCTGTGAAGTGGCC
lncRNA_PveLR956	TCTTATCATTCTCTCTCCTCTTCAATTTTATGTTTTGATTTAGATTTCACCAGTTATTTGCTTAGTTACAATTGTATGTGAAATTCTTTAATTAATTTGTAAAGAAGGGAGGCGTGCCTTTATATATTTCGAACTTCTGCCAAATGTAGGTGTTGTACACACAAGAAACTAACAGATGTGGCTATTAATATCTTTTTCATGTATACATTGTCTAAATTCTTCTCTGCCTATCACAACTATAACTATTACAATCTTGGTAATTTATGGGACCTTGATCATATTTCAAACTGCCATAGAAAGAAAAACTCACAAAACTTGGCATTTTAGCTGAAGTACCTATTCATTTCAGTTCCTGTTATTGATTTATGTGCAGTCTTCATATAGCTTTGCTTATGAGGC…
lncRNA_PveLR957	GTCGGGGCCAATGCTGTAATAGTGGACATGTTTAATAAACTTGGCCGACAAATCTCACAAAGTGATGACTGTTACGCCGGCATTTTAAAGCCTCTGAGAGAGCGCTTCGACGATCCCTGTAAACGTTTCAAAGTACAGGTGAGACTTGGTTGTGTGAAAAACTTATCACATGTCATCGGAGCAGCTATTGTATTTACGGCAATCAAGTTCTTGAACTCCTGGTAAGTTTCTTTGTTGTTGCTCTACTTTATAACACTTGTTATTTTAGGATGTAATTAATTTGGATTTATTGATATGGGTTTTGCCATTTATTGTATTATCTTTCATAAAATATTCAACTAATTAACTTCCC
lncRNA_PveLR958	TACAGGTGGTACAAGTCTTGTTTCGAAAGTCGTACTTTTAAGTGAATATCGTTATATTTGTCAACGTTTGAAATTACCATCAATTTCTCTTGATACAAATTATTATACTTTGAAACAAACAGCACGAGATTATCATCAAAAGAAACGTGCTATGTATTCCTATCTTGAACAGAAACAATTTGGATATTGGTCAAATGAAAAACGACATCTCGAACAATTTCGTTGGCAATCATCTGTTCCACCTATACAACGAAATGCCTCAATGTAATAGTGCTTTATTTTCTCTTGTTTAATCTCTAAGTCTTTCTGAAAAAAAAATATTAGTGATTATTGAATTACAAACTTGTTCATAT
lncRNA_PveLR959	ATCTGAGTATATACGACAATTGATCTGCTGCTAATAAATATAAAGACATTGATTAGATAATTCAAAATCGTAATGAATTCGATTCTTCGTCTTTTTTCACGTTCATCGACGATCACATGTGTTCGTCATTTGAAAATGAATACACGACGACCACGATCTCGACCTGATCTAATTCGTTTTATTGAAGATATATCATTGCCTATTTTGGAAAAGCCTTTACCTGATCCAGTCGAAGATTGTTATCGTGAACAAATGAAAAATAAAATTCTTCTCGATCAAGAAGATATCGAATTAGCATCGGAATTCGATCAATTTCGTGCGAAACGTTTTCGTGAAATGCTCGAATCAAGTCGAATGGTTTTGTTATGCCAAG
lncRNA_PveLR960	GCTATATAGAAATCTCATAACGTGTTTTAATTTATTTTAGAGTAAATTCATTGACCTCTCCTGAAATTTGTGTACAATATAGACAGAACGTGATGTTTGAAAGATTTGTCAAAGGACTTCCCTTGAGATTCTGAAAACTATGTGGTTGCTGATGAAAAACTTGAAAAATGTGGTTTTCCTATATTTCAGTCAAACCTCAGGGAAAGACAGTGAAATTATTAATTTATTTAGTATAGCAAGAAGGGGTACCCTTTTTGATAGTGAATCTTTAAGCTTTTTACCAGCGATGGTCTCTGAAGCTTTTGAACTAGCTGAAGGCTTTAGTTTAGTACATGATGATTTATTTGGGGTATATAGAAAGAAAACTACTTTTAAAAGTTTTCCTTCCCTTACACTGAC…
lncRNA_PveLR961	GTAATCAGTTGGATTCATTGTCTTCTTTAACTTGTTTCATTTGGAAGATGTTGGACTGATTATAGTTGCAGTCCTGCTTTCTGTGCATGAATGTATTCGATGTTGTTGAATAGTGCTTTAATCTCGTCCTCTCTACATAGGCCAAATTTCTCATGTGATGAAGACTATTGTCACCTTATATTTTTGGAATGGGAAGAAGAAATACGTATATTGTCATTTTCCAAGAATTTTCATTGTTGATTTTTGTCTGCTATTGTTCCTCCTAGAATGTCATCCCCTTCTCCTTGGGCCTATACTTTGAAG
lncRNA_PveLR962	GTATAAAGTTCCTTTAGCTTATCTGCTTTACAGTAGTGCTGAATATTATGTAATCTAGATCATAGCAAAATCCTTGTTTGGACTTTAGCGGTGAATGATGTTGCTGGCGTCTAATGGACTACAATATGCGTGAACGTGCAAAACATCAATGATTAAGAATTGAAGGGATTGGCCATAGTTTTGTCAATTGCTTCATTTACCAAAGAAGTGTTTGAAACCTAATTTTTGGCGTTATCATATTATATCTAGTAAACTCTTCATCGATCCAGAATTGTGCAAAGTCAGATGTACTTTGTAAATGTTGTCAATCACCAATTTGTATTTTGTAGGAAAGCAAATAATGTTGTTCCTGAATTTTTGTTCTTTGGGTTTTAAAAAGGGCAATTAGTAATTAGACAA…
lncRNA_PveLR963	TTTTTTTTTTTTTTTTTTGGAGCAGATTATGAGTTTTCTACAGTCTTGGAATATTTTTGTTCAACAGCTCATAGGCACAAATGAACTATAATAATGCTTATCTTCCTTTTATTGTTTTTTCGAATCTCTTCAGTCAAGCTGAGAATCATAGGGGGAACAGATTAGGCAAAAAGAAAATATGTGGTAGTTTTCTTCATTTAAATATGTATTTTGGGAATCTATTTTTGGTATAGTTATATCCCCTGTATAACCTTAAAACAAAAGATGTAGTATATTTTGCATAGTCCATATGATGCTTATGCGGGACCATGTTCTATCCATTTCAAGAGATTGAGTTTAGAGTTTGTCAATTCTGCGTTTTTGAAATTGCCGAATTTGTTAAAACTTTTCGATATGTGG…
lncRNA_PveLR964	TAGTTAATGTGCAGTCAAGTTGACTCAAACACCTTTGGTGATAAAATAAAAGAAAGAATTACACACCTCTAGTTGTATTGGTATGTTGGCCCGTTGGTCAATTGGGCATCAATTTATCATTTACATCTATTGTGCGTGAATTTTGCTGTAAGCTCGAAGATGTCGATAGCTCGTGAAACGTAAAGCTCGCTGCGAACTGAAGTTTGCAAGAACATAGAGCTCAATTCAAACGAAGCTCGCCATAACAGCTGTTTGACGGATCAACAGATAAGCCCAGATCTCCTACTATCTTGGAAGAGATATTGCTAGTATCCATTTAGCTCGATTTTGATGCACAATCATGGAAGTTACGG
lncRNA_PveLR965	TCAAAATCTCTCAAAATATTTATACGATTGTTATCAAGAATTTCTTGATGTTAGTTTGGAATCGGATGTTGCGAAACAACTTATACTTGGCTTAGGAACATTATTTTGTACAAATGCAGATTTAGTTCTTGATGTTCGAACAACGTCGAATAATAATGCTAAACAATTTTTTACAGCTCTAGAAAAATCATCATCAAAATATACTAGTGATACACTTGCATGTTTAGAACAATGTCGTGCACTTGCAAACAATTTGTAATGAAACATTAGAAGAAAAAAAAAATTTATATATACATATGACATAATAAACCCGATGTTTCTTTTCGTTCTTTTTCTTTTTTCTCCTCTCTCCCC
lncRNA_PveLR966	CTTCATTTTACCTGTCTAATCTATATAAACATTATTGGACGTATTTTTAGTATTTCCTTTGCATTCATTTTTCCAAAACCCTTAACAAGGATTCTAACAACTTGTTTAGCATACAGCTGCGAACTTCTTTCTTTTACAAGCAACAAACATAATTACCTTCATTTTACCTGTCTAATCTATATAAACATTATTGGACGTATTTTTAGTATTTCCTTTGCATTCATTTTTCCAAAACCCTTAACAAGGATTCTAACAACTTGTTTAGCATACAGCTGCGAACTTCTTTCTTTTACAAGCAACAAACATAATTACAAAATCACCCAGCAAAAAGTGGAGGTCTTTGAAAATGGAGTGAAAGAAAATGAAAACTGGAACCTACTGATTTTATTTGATTTATTT…
lncRNA_PveLR967	ATCTCGAACACCACGATCAACAAGTCGAGAATGTTTAAATAATGAAGAAAATCTTTCATCATCATCATCATCGACCTCATCATTAGCTACTGATATGGAACGAATTAATCGTGCAGCTATACTTCGTTACAAATCTCTTGATTCAATTGCATATAATAATCGAAAATCAGCAATCAATGGAAGAAATCAATCATCAAATCGAAAAATATTCTCTAAACCAACTGAATTCGATTTCGATAGTGATGATTCAGTTTGTGGAATACCTAAACCACGCAAGACAAATGGACGGTGAATAAAGATTCTATTTCTTACATATTCTTTTTCAACACAACTGAATGATGTGTTTTGTATCGTCGTCGTTGGTTTTTATGTTTTTCTCTCATG
lncRNA_PveLR968	CATCAATTGATTATGTTCAACAACGAACTCGTATTCATTCGTGTACATTTTTCGAACATCAAAATATTCATTCAACATCATTAACGAAATCTCAATCATATCCAATATGTTTTTGTCAAGAGAAAAATAATGATTTAAGATTGAATTCATGTGTTCGATGTTCGAGTACACGAACTGATCTTGGTTATTCGTCTGAACAAGATGCAGATTATTCATGTGATTTTAATTCGACAAAAACTATTGAACTAACAGATCGTACTCGAAAAGTCAAACTAAAGATTGATTTATGTGATAAATATCCG
lncRNA_PveLR969	CTTCCTTGATAGAGCAGCAAAGGTGTTATATTCTTCTTCTAATCTTATTAAGTTGATAAGAAAGAATATTACTTGTAATTTGGAAAAGAGAGGCAAGGAAACATCCTCAGAAATTGAACAATTCTCCTGTCATATTACCATCAGTTTCAACAAACAATTTCCTTAATGATAGGAATCCCTCCTGTGGAATATACCTGTGAAAGAATGGAATGGGTGGTTCTTCTTTTGACTTAAGAGGGAGATGAGAAAGCATCTCTAGTTCCTTCTTGGGTGAAGGCTCCGCTTATAAAGAAACAAATCCGTAAAGAACGACAGAGTGTATCCCCATTCTTTCTTGTATTATATATGTATTAACTTTTCGGTTAAGCA
lncRNA_PveLR970	TTTTGATGTTGGGAACTCACTGATTGGCAATGATCCTGAAGAGAGTCTATTGAAGAGATACTCCAAAGACTATTACTTATTTGTTTAAGCAGCTAGCTTGATCTATCATGCTTGTTTTATCTATATGTCTGTTGAATGAGTAGTCTACATTTGGATGATATTCATACTAGGGAGATATCTTTTGGCCATCAATACAATTTTTGTTATAAGTTTTTTAGCTATAATAGTTTAAGTTGAGTTGGGTCTAGATCTGTGGCCATACCGGGAAAACTTTGGTATTTAGAGTAATTGCTTTTCCTTTTTTCTACTCCTAGTTTAATGAAGCCATATAGACTATGTTTCCAAAAGGAAAACATTAATTTGATATTTCCTCTACCTGTCTATCTCTCTGGATTTAGC…
lncRNA_PveLR971	CACTATCTCTGCAGGACTGGGTAATTTTCTATTGGTTTCCATTCCAGGAGCATATAATAATGATTGTTATTTTATATGTGGAGTTATAAAGAAAGAGCTACACTAAATACTTTCCATAAACAATAATTTTCTTCAAGAAGTTTGGCAACTTGTTGATAATAAATTATTTTCCCAGAAATGAAAGCTAAGTGGCTTCGTTTAATATTTATTTTCTTATTAGTGAGAAGTTGTATTTAGAAAAATAAAAATTTTGTTGACATGTCTCATTAATCTCGTAAGTTGCATATCCTTTGAAAGTGACTTCCAAAGATACACAGGACTTTTTTTCTTGGTTTTCAGTTCCAGGTTATTTTAATTACTATGTTTAATAGACATAGTTTTGGTTCAAATTTTAATATA…
lncRNA_PveLR972	CAGTGAAAGTTGCTGATTGTGTTGCTTCTGAGAAAAAAAAAAAAAAAAACCGAAACTCGATTCATTTTATGTGCGACTTTCGGATGATTATTTATATTCAAGATTTTATCTAGCAACCTTATACCAAGAGGGTAAATTGCTAGGGCAAGATGCATGAATTTCGGCCGATGTTCTTTATTCATGTTTTATCGGAGGACTTTATACTATCGTGCCTTGTCAAAATTATGTTTATTAAACGGGTAGACATGAAAGAAATGTATAAATACGACACTATTATTAATCAAGAACAAGGTTAGGATCTCAACTTTGATCTTAATTTTTTTTTCCCTAATTAAGATACG
lncRNA_PveLR973	TTTTTTTTTTTCTTTTGTTTTATAAGAAAACAAAATCTGGCATTTTGAATATTCTGATGAATGGATGCCAAATTGAAAAATTAGGTTTAATTTGTTGGGTTTAATCTCCAGGAACCATGAGAGGCATGCTTAAACTTGAATTCAGTTATAATTGATATAACCATACAGGTTTTTAGTTCATATTTATCAAGTTTTGTGCTAGAGAAGCTTGTTGGGCAGAGTTGAATCAATGTTTTGTGTATGGAGTTGTTTTTCTTTTTCCAGAAATGTTGTGGGCTGCTCCTGAAACTCTGTGCAAAATCCTTAACCTTTTGGTGTATGAAACATCTGAGTCATAAATAGGATGGTGCTCTTTTTCTCTGTCTTACTGTTCTCTCCCTCAGCTATGTAATTAGATAA…
lncRNA_PveLR974	CATTAACAATCACAACTATGACCGGACCTGACCCAACTCAATACTATTACCAACAACCCCCCCAATACCCATCCGCGCCCCCTTCTTACAATCAGTCTCCATACCCTCCACCTCCTCAACAAGCTCAACAAGCTCAACAAGGAGATTTTCCATATGTTCCTCCTGTTCAATATGTAAACTACCCTCCCGCACCTTATCAACAAGACAACTCCTATGTATACCCAGTAAATAACCACCATCACCATCATGTAAACGAATACGACGAATTCTATACAACACCTAACAAAGACCAAGACCAAGCAGAAGCC
lncRNA_PveLR975	AACAATCTTAACATCGACATAAACAATGATTGCTTGGACGATTCTTATTTGTCTGCTTTTAGCAACATCGAGCAGTACGGCAAATTATCCATCGGCAGCATCCTATGGATTAATAACTAATCGTTGGCATGGTTTACGAGCTTTTCAACGTCCGTATTTTGCTCTAAAAAAAGCACAATACAAGCTTATTGATTATAATGGAGCATTCAAAGAACAACAACATAAACGTCTAATAGATTTTTAAATTGATTCAGCGAAATTTTCCTCTCCTTTTCTTTTCTTTTTACAAGATAATTATTCTGCAAAAAAAAAAATTAAAATTGTTCAGTCAATTGAATGATAATTTTATTGAAATTTTCAAACAGATTAATGTAACC
lncRNA_PveLR976	ACTTATTACTGTATGCTTCTTCTGGTTAGTTTCCCTTGCTTCCTTTTGTGTTTAAATTTGGTGTTTTTCACACCTCAGATGCAGTTTTGTTTGTTTTCATTCGATCATCGTTTAAACCGTGTTAGTATCATACGTTCACTAAGTATGAGATTAATAGGTAGTTTATTGGTATTTGGGCTCCCCCCCTTTAGAAATCGTCCTGTGAACTTGTAATAATTGAAATTAGAGCCAGCCACCATGCGTAACGAGTCCTGATGTCGACCTAGGGAGGACTGCTGCTACCTGTGGGCTGACGGGTTTATTAACCCTTGAGCTCCCTCCCCACTGCAGAACCCAGAGGAAACTGTTAAAGAAATTAGGTTATTTTCCATTTTTTCATATGAATTGTTGTTTTATAAA…
lncRNA_PveLR977	GGTACCTGAACCAAAATTTAGGCATTTCCCTTACTATAACTCGTAGCTAAACCAAATTTGATTTTTTTGGTTCGGTTATCGGTTCTGGATTTTTTATAACACCCTTAATAACGAGTGACTGATAGTGATGGTAAGGCTTATACTTTGTTGTTTTACAGTATTTGTTTGAAGAAGGAAAGATTTCAGGTGGTTGGTCAAAAAAATGATTTGTCACATAGATGATAGGGATGGGAGAAGGTTGGTGAATTTGATGGAAAGTTGTGAGTTGCTTAGATTATCGTGTTCGAGAAAGCATGTTTGCGAGGACATTGTCTTTTCCTTTGATGTGTTTGACATCAAAATCGTCATCACCACTGTTGGTGAACATTCTGGATTGAGAAGTTGGATTTTGTATTCCTT…
lncRNA_PveLR978	ATTGCCAACTCAACCAACTCTTCCAAAGCCAACGTTGCCTCCTTTGCCAAATCCAACACTCCCAAAACTAACTCTCCCTCCATTGCCTTCAACTCCTCTTCCTACCATCCCTTCTATTCCAACCATTCCCAACACAATTCCAAAAATCCCTTTCGTCTCTCCACCTCCATCCAAGTGAACCACTGGTTCTTAGGATGCCACAGCTCCATTAAACTCTAACAGATTCTGTCAATGTTGTATTTGAGTGTGCTTACAGGAATGAGCGGCCGTGTCTCACACTGTCACACATTCATTAGTTTGTCTGCGAGATATACTTTCTCATTCAAATTCTTATTTTTATCTTTTGCTTTCTTTGTTATTGTAATTTAGAGTCATACTTTCTATTGTTATTCAATTGCG…
lncRNA_PveLR979	CCACTACACACAAGCCTGGGTGTTAGGGTAGTGCTGCAATGCGCGCTCGGGTGTGAGCACACTGCTTGGCATTAGGAAGCAGCCAAAAATCTGGTTGTTTTAAGATGGTTGGGGTCGCAAAATGTGATTGTCTTGCGACGACAATGGCAAGTCACTGGCGGCAAACAGCAAGATGGGAGGGTGAGTGGAAGTAGGGTTTTGTTGAGTGGAGGGTGAGGGTTCGATTGGTGTCATCAGGGAGAATTTTCGATGTCACATGCAACCATAAAAGGCCGCAAAGAGGGGAAACGTGCGAAAAAGCAATGGGCGTCTGTTGACAATTGGTGAGAGTTGCGGGTTGCGATGATAAAGTTTTTGTTAAGGATATTTTCTTCTTTATAATAAATATCATTGTATTTA…
lncRNA_PveLR980	CATTATTTGGGTGGGAAAAAGTCTGAAAGCATTAAGACAATTCAATAGATAAAAATTGGAGATTTGCCATATTGATACAAAAATTTGCACCAACCAGCAAGATCCGATCGACTTTACTGGGATCAGAATTGATGTGTGCGTGATTAAGAATAATCAGCAATGTATGTAAAAAGAATGCAATAAAGTAAAGAAGCCCGCGATTGCCACTAAGGCCGAAACATGCATTTTTAGCAAATAATTAGCGAATTGGAGTTTCTGGACCCAGAAGAAAGCAAATCTCAGAATTTGGGAAAGTTCTAAAGTGGAGTGAAGCACTATGCCCATGGGAAAGCATCGAAGATCG
lncRNA_PveLR981	TCTTAATCTAAAATGGGTTTAATTCGATAAACAATCAAATATAAATCTGTGAATCAATCAACCAACACATCCCGGATAAATAAATCAACAAAATAGAGCAATCAAAGAATAAAGTATAAAGCTTACATCCACTATTCAAGGCTCACTTTGTGGTATTATTACTCATGAATTTCAAAGGTACAGACAAGAATTGAAAAGAAAAGAGTACGAGCGAGGAACAAAGTCGAGAAGCATACGGCAGTGACTGCAACCACTATGATTGCTGCCTATGCATGGTGAACATTGAAAAAGATGCATATATTGCTGGTTGCC
lncRNA_PveLR982	CCCAATATGGTTTTTATATAGCTAAATTTGTGGGTTTTATTCAGTTTTATTTTTTGTTTTCAAGTGAGCTTGAAGCATTTAGTGAAAGAATGACTTGAATACTTAACTTTAACTTCACCCTTTAAAGTGAACCTCTTTATTTAATTCCAGTACAGGCTGTAGCTGTACCTGCTTCATTAATATCAAATCAATCATAATCATTAAGATTAATCAAATTAAAATAAGTAAATTGCAAGATAATGGTGCAATTAGAATTGACTTCAACTTGCTTCTTATATTGGGGGTAGGAGCCGGTGGGTGGTTTTATCTGATTGCCTATAATCTGTGAAAACAATAGGAAACTGTTTGTGTGGTATGTGATGCTTCAGTTTTCTCATTTATATGTAACAGTAGGAAGTT…
lncRNA_PveLR983	AACGTCTAAACCTATTAGTACTAGTAAGTTCATTTGGTGTAGGTCTTTTTATGGTTTGATAAAGACTTAAGTAGCATGTTGAGCAAAGATTGGAAGGAGAGAAGAATTGTGAAAGATGACTTCAAGTGAGAGAATGTTGTACCAATGAAGCCACTTTTACATGATTTGCATACTTGTAGCCTTAATTTGACAGATTTGGACAGTAAGAACAAGTACAAATGGTAATTAATTTTGAGTTGAAAAATTGGTGGGCTAGACAACTTCGGGGTGGCAAATAAATGGTGATTAATTATGTGAAAACATTAATTGGTTGTGATCTTTGTTCTTAGTAATATGAATGGAGTAAAATTACTATTAATTTGGAGGTTATGGTTCCCATAAATACCATGGTTCATTTCT…
lncRNA_PveLR984	CGCTTCTACTTATCATATTACAGAACTACGAAAAAGAATACGTTACACAACAAGAGAGAATTTAGAGAAGTTTTTATGGTCACCATTTCAGCCGGCTAGCATAATCAAGTTGGTTTGGAGTTTATTATTTAATCTTGAGGGTTGGGACTAGAGATGGCTGTCAAAAGTTGGTAGCAACTTCGATTAGTGGCTCATTTCAACAGTTGGAAACAATGGGAAGCAAGGAACTTAGATCACATGCATCTGAGGGTGACTTTGATCCTGGAGGCAAGGCCAAACTGATGCTTAACAAGGCATCAAAATGGCAATGCCATGGAGCGGAGGTACAACAAGTTTCATCTTCTTGGCTGTCAGCCACTCTTTTTACTCACATTCCAAACATTACTTCAACC
lncRNA_PveLR985	CCAAAACAGTGATCAAGATTGTATGGAAGCTTAGGACTCATTCCATTTGGTGTTTTTGATTTTGGTGTGCAGGATTGAGAGCCCATGTTGGAACTGTTTAGAGATTTTGTGGGTTGAACAAATTGTATAAGTCTGGAGTTGGATGTCGGAGAATATGAAGGTTGATGCAAGTAATAGTTGGAGCTCTAAGGTATTTATAGAAGGTACGAGTGCTTTGACCAGTTTAACTTATAAGGTTACAGTTCGAGACTTTTTCAAACTTATTTGGGTTAGAAGATTATTCTACTTGCTTTAAAAAGTTGATGCGGTCTTAGTACTAGTATTATAATTTACGAAAATGATAGAGCCACCGAAGGCTACGCACCGAATCTGTGCATCGAATGACGTGACAAATCCTG
lncRNA_PveLR986	CCAAAACAGTGATCAAGATTGTATGGAAGCTTAGGACTCATTCCATTTGGTGTTTTTGATTTTGGTGTGCAGGATTGAGAGCCCATGTTGGAACTGTTTAGAGATTTTGTGGGTTGAACAAATTGTATAAGTCTGGAGTTGGATGTCGGAGAATATGAAGGTTGATGCAAGTAATAGTTGGAGCTCTAAGGTATTTATAGAAGGTCTATTTGCGTACACCTTAACTAGTTTCCCGAGACTCTGAAGTTTACAGTTGAGTAAATCTCCTTAGTGGCCACCCTATTAGCAACCCAAGTAGATCGAACTCAAGACCTCTTGAGTAA
lncRNA_PveLR987	ATATGTTTTCTAGTCATGAGATTGTTTTACTTGGAAAGTTTTCTTTCCAGTAGAATTGTGATGAATTTGACATTCAAAACATTAAGTAAGAATATTCTCACCATTTTCTTCTACAAGTTTCGAATTTATGTATCTTTTCATAATCATTGAGTAGTATGTGTTAGTTTTTGTGGAATTCACATAGCAGGAGTTTTCATATGTTTCTGTGATTCTCTTTCTTCCTCCCGTCTCACATCAGTATATGGGCACACATAAACAAAAGAAAGATCCTGAAAAATAATTGCCTTTTAGATGGAAATTTTTTGTTATAATCAAGGCATGCCTAATTTTTCTTCCTGCC
lncRNA_PveLR988	AGGAGGGCGCTGTGCTAAATGATAAGGCTGTTGACCAGTAAGGAGAGCAGAGGCCCTCTGCATCGGACAGCATCAAGCTCTCGAATGGAACCATTGATGTACATGGTTCCTGTTCTTTTCACTGCGGTCCGCCCATGGGATGAGAGATACCGTCAACAGTCGAAATTTATATAAATAATGCCAAAAAGCCCACGATTAGCGAATCGTCAACAAGTGCGCCCGATTTGTCTGAAGGCTTAGCGACTATGAAATTGCGCCATGGCTGGCCCCACTGATTTGCACCAGCAAAGTCAATTCGGAGCATCGTGTCGTTTCTTATCAGTGTTGTATCTCAGCTTTGCCAGATGCGATAGGTTGTTGGTAGGCTGAGCAGAAGCTAAGCTTAGATAGACTTGGACC…
lncRNA_PveLR989	TTGTTGAATTTTAAAAGTTTTGTCACCTGGTTTGATCGGCCAGTCAAACCAGTCAACCTAGGACTTGACAACTTTCTCGGGTTTCACCCCTGATTGATTTATAAAACATTGGTTTAGATGTTGATGACAGTCTTCTCCGATAGTATCCAAGTTTTATATTTTTTCCTTGTCTCTGGCTTGACTACTGTTAAATGTCTCAATTGAACTCTAAATCGCGTCCCCTTGTGTTCTGCTATTGAAATCATGGTATGTATAAGTATAACCATTCAAATAATGTAAGAGCGAATGAAAATGAAGATTACTAGTTCGGG
lncRNA_PveLR990	GCAAAGTTATTATGAGAGAAAAATGGCTTCAGGAGTGGATCAGGATCATAAGTTCAGCTAAAAGATATGCTTCCAGCAACCTGTATTCTTACAATAGCCATTTAGCCAAAAGGTGACAAACCCAGACTACTACTGAGAAAAGCTATATATTTGAATCATTCAGGACAAGACCTATTGGCAGTACTAGTTCATTATACCACTCAAATATGCAAACTGATGTAAGGAAGTTATCTCCCCTCCTTAATTCCGAACTGCAAATTGCTTTATATATCAGCAAGACCAAAATACTCATAACTGAGAAAGTGTTTCCGGGTGGAAGACCATTTTCTAAGCACCA
lncRNA_PveLR991	CGGGATTGAACTCATTTTTTCTGTATTCATATCGTTTACCCCCATCCTCGAAATATGCATCAACTTTATGAATTTGCGTGTCTCTAATATTTGCTTTGACAGTGTGTTTGCTCAATTGCTCTTAAGCCATTGGATCTCAAGTTCTCTCTTTACTTTTGCCTCCGTCCCCGTACTGGCCCCTCTTTTTCCATTCCCACATTCTATAAATATGCATAAACTTTGTGAATTTACTTATGCCTCTGCCATTGGCTTGATATGTTTGAGCTGATTCTCTCTTCCCGCATGTATTTGTTTTTATGTTTGTGCATACCATAACTCGGAAATTTTTTTTTGTTATTCCTTTTTCAGCGTCACTGTACACGGGGGTTG
lncRNA_PveLR992	GTATACTCATCATGCACTCTCTGTTTTTCTTGTTTGATAGTGCATTGGGGTTAATGGATAGTGTATTTGCAATTCACTTAAAACGAAGCTTGTTTGTTAGTGCATTGGGATTAATGGATAGTGTATTTGCAATTCACTTAAAACGAAGCTTGTTTGTTAGTGCATTGGGATTAATGGATAGGTGTCAATTCACTTAAAACCATGATGGAAGCTGGTAAGGTGATTTAGATGCCTATTTTGTTGTAAATTCTAGATAATTATTATATTTCACAGTTTGGGAGGAACTTTTTCCCCCTCTTTTTGATTTATAAGTTCAAGCTTACCAATTTCTTTGCAGCTTTTTTTTTTTGGATAGTCATGTCCTGGTTTTATTTTTTAAATGTT
lncRNA_PveLR993	TGTTAAAAAAGAAATAAAAAATTGAAACATTTAGCTAAAAGGAAAAGAAAGATCGAAACTTTTAGGAGATACTTTAAAAACTTGTAGATTTTTGTTTATTCGTGGACTGTTTTAAGATGAAAATTGTTTGTTGAATAGCTAGCAAAGTTCAAAAAAATTTCTTTTTGGTTCTAATCATGTTATGTTATTTCTAAGGAGTGGGAGTAATTAGATCTTATTGTTGTTGTGGTTAAGTTTTTATCTATTAATTTATTGCAATAATTAGAGAGTTTACAGTTTTGATTTAACAAAGAGGGTTTCGGATTTAGGATTTGGGGTTTTAACTTTGGTTTTGCGATTGAGTTTACTACACTTAGTAAGTTTAATGGTAGACAGGTGAGGGACTTGGTGGGGCCTATG…
lncRNA_PveLR994	AAATCATTCATTTTAAATGGTTTCTCTTCTCCCTTTTTGTGGTTGTTTATTTATGTGTCAAATCAATATGGGAGGGGAAAATGTTGTGTCCTGTTTTCCTTATCTTGAAAAATATTTCCATTTATCTCCCTAAGTAGCTTGTGTGTTTGTTCCTTGCTATGAGCGATCATCAAACAAAGTTGTTTTTTGACCTAGTTAACCATTCAACTGCAATTAGGTTTATATCTTTGTGTAGGTATACTCTTAGTTAGAAAAAATACAACTTCTTAGCAGAATGTCAATGAGAACAAATCTTTTTTATCTTCCACTTGTCCTGTTGTGGAGATGGTTTGAGTCTATTTCTTTGAAAAAAATTCCAAAAAAAGAAACCAAAAACCTGTTTAATTAGCTAAACTGCCC…
lncRNA_PveLR995	AGATCAACCCCTAATCGTCGGCCACCCCAAATCAAGGTTTTGAGTGCCTTAGCCCAAAGTTTGGTCGATTTCGGCACCAAAAATGATCCTGTCACCACTGTTCAACTCATCTGTATCCCCTTATCAAAAGCCCTCTCACCACTACCCACAATCACTCAATCGGTCCAGGCTGTTGGGGTAGCTTCACTTAGGCTTTTCCTCGAATAGTTTGTGTGCAAGCTAGAAATTGACAGTTGTGAGGGCAGTGGGAATCGGCCGGCAACCAGAAAACACAATCACACTAACAACAACACTATTACAATAATTAATTCCAACAATAACCTTCAATGAAGCCCAAAATCATTAAGAAGTCATCATTCAACTCAAAAACAAACCCTGGGGAAGGAGGCTTCAATCAGC…
lncRNA_PveLR996	CAGTGTTTCGCCAGACTTATATGGTGAGTCCTCTTCCTAAACTTGACTACTTGTCTTGTTATTGTTATATATTATATGCAACACTTGTTGGTACTCAAGGTTCAAGTTCTAAATGTAGGTTTACTTATAGATATGTACTTAATACATTGACCATTTAGCTTTTTTATTTTATTTTTATTACCTCCTTGTTATATTTAAAGATCGATTCTTATGGATGCAACCTTCAATATGCATAGTGCTTGGCTTGTCTTTGAAGTTTTATCTCAGTATTGGTGGGAGTGGATAAATTAAACACTTTCTTTTATACTATTAGGCAGATTTTGTTGAGCATTTGCAACTTGCAAGGTTGTTTTCAGATAACCCCACTTCATACGGTTGCATTCCCTAGTTGTAGTTCAG…
lncRNA_PveLR997	ATTTTTTTTTTAATTTTTTTTGCAACCGATTTTAGAATCCGGTTTCGGTTAATCGGTTTAAAAAAACTTGTGAACCAAATAATCGGTTTATGAATTTTTCAAACCGAAAACCGAATCGATTTTTTAAAAAAAAATCTGAATTTTCAATTTGGTTTCAGTCCAGTTTTTCGATTTGATTCGGTTTTCAATCTTTTTTTCCCACCCTTACACCTAAGCGTGTCTTAATACCATTTTAAAATTTGTATATGTAAAATTACGATAGACCCCCTATTCTTTACTGATACTTTTTTAGTCCAGGTTCCATCCTAGGTACCTGCCCTCAATTCCAAGCAGGTCCCATCCTAGGTACCCGCCCTCGGTTCCAAGCAGGTTCCATGCCGAGTACCCACCATTAGTTCC…
lncRNA_PveLR998	AGGCCTCCCAGGAGGAAAGGTGAGGTTCACATTACCTTTTGATTGGTTTCTTGTGGCTTGATTTAGCTGGCTCAGCTCTTTTTTAAGATTAATACAGTGGGGTTATTAAAGTAAGTGGGATCTATCTCATGCAATATACGTGAATTAAATTGTCAGTCTGAAGCTTTTGCCTAATTATCATATGCATAGAACTTCTAGTTTCATACAGGGCTTGACTATCATATGCATAGAACTTCTGTTCTTGTAGGGTTTCACTCCTATGTTTTAGATGTTTGCCTATCATTTGACCTTGTTTTTCATTCATTATAAACTTCTATGTGTCTCC
lncRNA_PveLR999	CTTCTTCTTTTTTTTTTTTAATTGACGAGTTAAGACTCAGGTATTGAAGAAAGCGATGAAGCTGGTTAGCGATGAAAGTTTGTTTTATGATTAAGAAAACCCTATTGAAGTTCGACAAGGAGGATACACTTTCAAACTTGGATTACAAAGATGAAGTTAGGTCAAAGATTTTTGGATTACAATTGGCCCTAGATTTGAGGAGTGTTTTATGTATTGGGAGAAGGCCATTTTATGAAGAAAAAAAATTGAATTATATATAATGGATGTAATCAGAATTGGCCATAGATCATTTGAGGATTGCTTTATGTATTGGGAGAAGGCCATTTTATGAAGAAAAAAAATTGAATTATATATAATGGATGTAATCAGAATTGGCCATAGATCATTTGAGGATTGC
lncRNA_PveLR1000	GAATTTGTTCCTGATTATGAATATCTATCTTCTGAATTTGTGAAAGTGAATCATCATTTGACAGACAAGTATAAACATTTTGTGTTGCTGTTTTATTTGAACAGAAATAGTGCTTTATATATGTTAAGAAACCACTTGACCCAAAAATTTAAGCTATGGGGTGAGGGTTCAACATTAATATTTTTAGTCTAACAGGTCATTTTACATGAAATGTGAAAATGATTGCATAGTAGGATCGAATGAGAGACAGGCATTTTTAGACTTTCCTTCTCTCTCTGTATCTGGCTCTGATTTACAGTTAATATTGCATTTCCGAATTTGCAGACCACATATGATGGTTGGGAGG
lncRNA_PveLR1001	GCTGTTCCTTTCTAAAAGGATGGTAAGAGATTACTGTCTCTATCTTCTACAGATATATGATAATGTTTCTAATTACCGAAAGTAATTTGTTTGGGCTAGGCAATTATCTGTGATATATGTGTTCATTGCTTAGGTCACCAACTGCCATGTCTTAAATGAAAATCTGTCAACAGATTGTATAAACTAATAACCAGAAGTCTGATAAAAAATCTTAAAAACTTCCTTTGAAGAAACAGCAAAAATTCTTAGCTTTAGCAAACGAACCATTAGAAGACTAGATTCTGGAGTAGTTGGGTTTGACAATATAAACTCACCAAACGTGAAATGGCATAGGGAAAAATTTAATGTTGATCAACGTTTGTAGATTTTTGCTCTTCGTATAAAGAGGATACAGAACCA…
lncRNA_PveLR1002	TGTATATTTGTGTGTATATGCATCTGTATGAGACGAAAAAGGAAATCAAAAGGAAGTAAAACAAAAGATCAACTTTTAACTGAACAGTCAAATAAATCATCGAAAAATTCGATGAAGAATTTCACTTCAACTAATGGTAAACAAGGTTCTATCGATCAAATCATAAAAATTAATCCAGTTATAAAACCCTTCTATTACGATAATCTCGACGATATTCCATTTATTGATGAATCACGACCAACAAGTGTCGTTGATATAACAAAAGTTTGAATGAAGAACAGTATCAAGTTTGACATCGATGGAATTACGTCAGATTAAATTCGGTTTATTTTTATTGTTCAGTAATTGAAAACAAC
lncRNA_PveLR1003	ATGCTGCGTCATAATAAGTATTGGAGCTCCTATAAAAAAAAATATAATAAGTATGTGAGGAACACTTAGTCAACAGTGAGCCTTGTAGAATATTGGTCTTTCTCAAAGTTAGTAGAGGCATTAGAACCACTATTTTAAAACTAAAGGTTAGTTTAATCTTACCTTGGTTTTCAACCTCTGCTTTTTTCTCTCTTTCTCCATGCACGAGTGATTGAAAACAATATGCTTTGGATAATGAGTTTAAGTCTTTTCCTCCTTCTGTAATACTTCAACTATAGTAAACAATAATTACACACATTTTTGATGGAAAGTTTTTGGCTTATGGCTG
lncRNA_PveLR1004	AGCTGTGACCCTGGTGAAGCAGGTATTTCTTCAAGCAACGTCACAAACTAAATTGTGTGATACATCCTACTTGAAATGTCAATATTTTCTAAAATTTTACTGTGGAAAACAGGGTGTTATATATATCTTTTGGAACTTCTGTTGTTGCTACAGAACTTATAAAAGATAAAGTTGAGTGATACTATGAAACATCTGACCGAGGTGCAGAACCTTAAGCGCTTTGAATATGTTGTGGATTGATACTCTATTTTTCGTCAAGGCTAGCCTCACGAATTTTAAGAATTTTGGTTCATACACAAAAAAACAAAAAAATTGCGCCGTTGTTCAAATTGTGACGAGATCATTACAAGAGATACTATCTTTTGTTGTATTTTAAATCTTGTGAATATCTGTGTTTTA…
lncRNA_PveLR1005	TCAAGTTTTACTTATTGGTGTTATGAAATTCTTTGGTTCGACACAAGTGATTATTGATTTAACACCTCATTTTTATATTCCATCAAATTTTACTTTAAAATCTTTGTCAACATCAGATATTCAAATTGAATTTCATCAAAACCATCTCGGTGATTTAATCTGTCGTGGAAATGCATCGATTAATGATCAATCTCAACAAATTATTCATCGATTCAAAAAATCAAATCCAACAAATATTCGTTTAACGAATCTCCTTGCGAATACATGGTATCGAATATGTTGTCAATGTTATCGAGCAGACAATGTAACGACTGTTAGTCAAGCTATTTG
lncRNA_PveLR1006	TTGTGACATGACTAGGTCCAACCCATGTGCCACCTGATGCCGACCTAGAGAGAAGACTCGGTCTCAACTCAAACCCCAGCAAGTTCTGCAAATGATGATTCAGATTTGTAGAGCCGTTTTGTCTCTGGTGAAGGCTGCAGAAAGCTAAGTTACAAGTTGGTTCTATTCTTAAGCGCGTATGCTCTAGCTCTACCAGAAGAATGATAAGAAATTATTTGACTAAAAAGCGGGTAGGTATCAGTCTATTCACATTAGCATTAGCTCACGATAACAATCCAAAGTGCTCAAGTTTTTCCTATCATGACCAACACTTGTTGCTATTTCCATTACTGTTTAATTTATCGTTATATTTTGTTCTTGTTCACTCGATCGCCGGCCACAACATGAATATCCAAAGTG…
lncRNA_PveLR1007	CAGCGACCTGCAAAACGGCGCTCCAGCCGCCGCCCCGCCAGCGCGCCTGCTGCAGACCACCTCCGAGACCGACGGCACCGGTGTCGCAGGAGCGGGCGGCCTCACCCTCAACAAAGAACAAAAGCCCCTGACTGCTGACGTGTCCATCGACGCCTCCCAGACCGGAGAAGAAGCCGCCAAACACGGCAGCGTCCTGATCGTCAGCATTCTCGGCTTGGTTACTTTGTTCACATCAATTTAAACCATCTGAAAAGCTCTCTTAAGGCAAGGATCCTTGCCAAGTTCCCTAAAGTAAAATGCTTTGCAACATCTTCTTCCGGAG
lncRNA_PveLR1008	CATATTTATAATAATTTTCTTCATGCACAATTTTATTCAATAGTTCGTTCAATACTTTATATAAATTTTCTTGCTGTTAAACAACCAACGGATATTTGGACACGAACATTAATACCTAATCTTCATATCGAACAATTTTCCAATTCATCACCATTCCATTATACAAATCGAGCATCATATAAATTCTTTCAATCGATTTTAAACTCATCAGATATAAATCTATTCGAACGTTTAATCGATCAATATGAATTAAATGTTGCTTCAGCAAAATCAATAACAACAAGTTCATTATCCGATGATGCAATGACATCGGCATTACTTCATACACGTTTTACATCGCCAAATTCGGGACATATAGCTCAAATTCTACGATGTTTACGTGATCATGCATCAATTTTT…
lncRNA_PveLR1009	GAAACAACGGGATTCAAATGCCCTAATTCAATTCGATTTTCACTCTCACGACCCTCCTTCAATCTGACTATTGTTTCTTGGAGGTTCATTTTGGAAACCCTTACAGCATTTTAGCTAGAAACTAGTTCAGGTTGCTATCGGCATCTGTCTTGAGGCGCGCTGTCACATATTGTTTTCACTCTGCTCTCCTTTACTGTCACTATCTTTTTGTTGGTGGAAATTCACGGCAGTTTCGTCGGAAACTTGCTCGGTTCCTGCGGCGTTTGTGGCGGTTATCTTGAGGCGCTGGGCGTGGCCTTTTTTTTTTTTTTCTTTATGCTCGTCTCCACTCTCCCAATAAGGTAAGCTTATTTCCCAAAAGAAATAAAGCTCGCCATATTCCGTTGATAACCAATTGGA…
lncRNA_PveLR1010	TATACTTTTAATTTAGGCAATGTTCTAGTCTGAGGGAAAGTTAAAGTTGCATAGGCAACTGACTGATATTTCATTTTTAGGACATGCAATCTGTATTGAATTGCAATAACACTGGGTCCCATTGATTTTGGTAAATTTGCTAATTGTGATGTAGACTTTGAACAAACACTTAATAAATGCAAGAAACTTAAAAAGTGGACCATTATCTATGAAAATTAACTTTATGGCTCCAACAAAGTTAATTTTATTTGTGGAAGCAGCTTTGCAAGGTTTGATACATGTGTCCCATAACCATAATTGGG
lncRNA_PveLR1011	CTTCCTGATGAAAAATTCTATTTATTCATCAATCGTTTTATCTTTAGTTTTTTATTTCTATTCATTGGTTTACCATTATGGTATTCAACAACAAGTACCTATCGTGCATCATTACCCTACTCACGTATATCAACTCTTGCATCAAAATCATCGGATTTAATTCAAACAAATCTAACATCATTTCAAACAGCTTCATCCTATGAAATTTCATTTTATTTAATTAATAATAATGATGAAAATTTTCGTTTAAATGAAACGAAATTTGAAGATATTATTTCATCAACAATTGCACCATATTTAATTGATAC
lncRNA_PveLR1012	CTGTCGTTGAGTTACAAACCCAGTTGGTTCCATCCTTCTGCGAGCTGGGACCCTCCAACTTTTGGTGAAAAAAGAAGAAAAATCATTTCTATCACATTAATCAAGGTATTTGTGCATAATTTCTCTTTCAATTTCGGCTATAGCTTTCCTAATTTTCATCAAAGTTATTACACTTTTGATTGTTTTGCAGTTTACTTCTTCATTTTTTGGGAACATGGAAACCTTCAATGAACCAAAGAATTAAGACTCTACAAGAGAGTGCAAACTCAGAATACACAAAACCCTTGACCCTTTTTTAGGACTGTATGCCTATTATTAATTGAACTATATATAAACCCTATCAATAAAAACCTAATATTGCAAGAAGATGATGTAGACTATAAATTAATCTTTTATTTT…
lncRNA_PveLR1013	AGATTGCTCGTCACACCGTTCAAGTAGCATTGAAAGGAACTCGCATTGCTAATGCCTCTGTTCCAGTCACGAAGACAGCTTGTTTAGCGACCGTCCTGGTCTTGAAAAGGCAGAACAATTTTTGCTAGCAACGTTTGTTGTTGATGCTAAATCTTTGACAAGTCAAGGTGTTGAAATAAATAATGACGATATTCACGTCAAAGTTACTGGACCAAACTCTAATCCAATTGATTTTGTTAAAGTCCCCAGCGAAGAAAAAGGTTTATTCAATGTCACTTACGTTCCTCAAGAAATTGGAAAACACGTTGTAAATGCGGCTGTAAAAGAACAAGAAATTGTCAACAAGTTAGTCTTTGTTCAAAACTACATGTAATTCTCATGGTGAAGGTTTGGAAAAAG…
lncRNA_PveLR1014	AGGGTAATGCTGATATTATACAGGTATTTAAACATGAATTGGTTTTACATATATCAAGTGTTGAGGTATCATCATCTTTTATGCTATTTGGCGAGAAAAAAAGAAGCTTTCTCCTCTATTTGTCAATGTTTACAACCCTCTCAAGCAATAGGTTTTGCCAGAAAATTTGGCTACAAATCTTTGGAACCATATGAATAATTGGAAAGTAATGTTACTGCATCCTATTATACTTGGAGAATCCTTTAGCAAATTGATCATGAAAGGCTCTCTTCATTTGTCCAGGTTTAGAACCCGTTTTAACAAACTTTCACTTACAAGAATGATTTGAATTGTCATTAATTTGTTCTTTCAACAATAGCGGTCTACAGTTTGATACTCTTGTGATTTTAAGTACTCCAC…
lncRNA_PveLR1015	ATTCCTTACAGGTTAGTCTTCAAACCAATTAGCAGAATAGCTCTTTTTATTTTTATGGTTGAAGGGTTTCCTTTTTACTGGTTTCAATCAGAGTTAAACATTTAGATTGATGCACCTATTTGATACTTTGATTTTACATTTCCCATCTCTGATTTATTTTTCTTTTACTTTGATGGTATGGTTTCTGCCGCTGTTTTCTGTAAGTGATGGTCATAGTTCCTTTTTAGGCTTCTTAATTTGATGTAATATTTGTAAATGTTGTTGGTGCAATCTAAGTTATTCTGGACTTTGGTTTAACATAAGTCTAACCTTGTTGAAAGGATGTCAAAGGGACACTTGGAATTTTATATGAATTGAAAGTATTTAGAAAAAGCAATGGGATGTACCCTGGTGGTTAAG…
lncRNA_PveLR1016	GATGTTCTTAGTTGCTATAAGTAGCTCTTCCTCTGGCTCTTCTGCTTGCCAGTCGGATTATTCCCCTCCATTTGAAATTCCTTTTGGAATAGATGTTCTTTTGGCTTTCTTCTTCCAAATCTCTAGAGGCAGGCATGGGTAAAATAGAAGAAACAACTCAAGCTAGAAGCCGACAGTGATTCAATAACCTACCAATCTGGGCTATCAGCAGAAGATTCCTACTAATTATAAGTGGGTGTTCCTCGAAGCTTAGACGAGTTGAATGGAAGACAAACTGTCACACCATTCTGAGGAAGTTTACTGGTTCGACTGTGAAAAG
lncRNA_PveLR1017	AAGTGATTTATTTTATTATTGAAAAAATTATTTACAATAAGTTTGCAGCTTGAAAGCCTATTAAACAAGATCATAAATTCAAAATTATTTTAACATGATTTGGTAGCAGCCAAGAGTAATAAATGGATAAACGGAGCCTGATGTCCAATTTGATTTTATTTAGATGCAAATCTTGCCACATATTTGGTTTTGATAGGGTAGTAGTGTCTTTTATTATTGTAAATTTGAAGAATCATATGCAATTGCCACTTGTCCCTCTCATAGCTAATTTAAAAAGATTTTAAAGGTTACGTGGATTTATGAAAAAACTCCTCCTT
lncRNA_PveLR1018	TGATAATTTTGCTATAATTTTTTAATCGAATTAATTTTAAAACAATTAGACTTTGATAATCTTCATGCTATCATATAGTTCCCTTTAAAGAAGTTGAAGATGAGGGGTTGGCAATGAGGATGTGGTATGGAGAGTGGAAAAGGACTAGAATTATAGATGTGGGATAGGCTCAAATCTGTCGGGAATGTATTTTTTCTATTAAACATAGTACTGAATCTATGCAATGCAATGTGGATGAAATGAAACTAGTGCACAACACATTTTCTCCTCAATCAATTATTACAGATTATTATTACTATATTTACTAAAATATTCAAATCAGATTGAAAAATCATGATGGATAAATATGAGGCTACTTCTGGAATTGATTAACTAATAATTGTGAGTGGGAGAAAAGAG…
lncRNA_PveLR1019	GAACGAATAAATTTAGAAGAAACATGTAAATTATGGTGGAATATTTTACGAACATCACCTCGTCTTGCATTTAACTCAACGATTAAATTACATGCACTTGTCGAAGAAGAAATCAATTCAACACAAGCTAAACTTGGTCGAGTTTTAACTCGTTGGACACGACGAACAAATCAAACAAAAACTGTCAAACCAATTGATCCGAGACCTTATGGTTACATTCAACAATATCTCAAACGATTTCGTTCGGATATTCGACATTTAGAAATCGATATCGAACAACATGATGCATCATGTCGATACGTTCTTTGTCAAATATTAAATCCCTTCGGTCCCGACCAATGTC
lncRNA_PveLR1020	AGGATTGCTGTCCAGCAAGCTATAGTTTGTTTTACTTTTTTATAATTTCTGTTTTCTGTATTCATACTTTTTAAGATAAATGTTTTGTCGTGCAGAAGAATCGGTAATGTTAACAAGATGTTCTATTGTTCCAATCAAAGGTCAACAATGAAACGACTAGTGGCTTATGTCGAGCAAAAACTACCAACCAGTCGTCTATTGTCGCAAATACCGAAACTGGCTCCTTGTTTCATCACAACCTTCTAGTGCATAAAATTGTCATCAGAGCAAGCATTACCCTACACGCTAAATGTAATAGCACATCATATAGGATGCAAAAATAAATTGAAATGAGAAGATAGAGTTATAGCAATTTAAATAACTTTTTCTCTG
lncRNA_PveLR1021	CTCGCGGGTATTTTTATTCTTTTAATCAATTTTGAAAATAAGCAGTCTATTTTATTGTTCACAAAATCAAGTATTCTCTTTCTTTGTTTGGGAAAAAGACATGCTCTTCATCTCTGCTTATCAGTGGTGAGGCTATTTCTTGTACAAACGCTAATAATTTCAACTGAATGATTATATCTGCTCACCTTATATTTAGTTATTTTAGATTATCACTTTAAAATCTTCAGTTTTATAAACCAATCAATCAGTTCCTAATAAATATTATAATGTCGTTGGTTTTTCTTTCTTTCTTCCCCTTTTAATTCTTATAGTATTCTGGATGAAATAAGCAGCC
lncRNA_PveLR1022	ATCCGGCATTCGATCATTTATATAGTCTTAATCTTAAACCTGAGTTAACCACATATCGTGGAACGAATATAACTGAAAATGATCTTAAACAATATCATATCGGTGATTTTGTGTTAACTCGTTCATTTCTTTCAACGTCAATATACAAAAAAACAGCTGAATACTTTCGAGCAGGCGACTTACAGATTTGTCAAAAATTATGGGGCGAGAAACGATTACCAGTTTCATGTGAATATACAATTTGTAATTCTCGATCGGCACTAGATCTTAGATCAAAAGTGCGTCTTTCGCCAGAAGCCGAA
lncRNA_PveLR1023	CACAAGCCCAAAACAACTAGGTATTTAGGTGTTAAAAGATGGATTATTCATGCTTGTGTTGGTGTTCAAATATCTTGGACCCGCTGAATGTGGATAAATCAAGGCGAGTGGAAAAAGAGTGAAATTCTGACTTCGTGCCGCAACACACTTTTCTGAGCCATGGCGTGAAGATGGTGCAACATAGATTGTGCCCCAGCAAAGAATCATGGCGCCGCAGCACAACGTCGGCGAAATCCAAATTACGCTACGGTGCAATTCAACTGTGCAGAGCGTTAAATTTGCAAAATATTCGCATTTTCAACCCTATTTTTGTTTGCAAATATTTATTAAAGTACCATCACGTGTAATTACTATAATAAGGTAGCTTTATTCGTATTTGCTATAGCTTTTATATATATT…
lncRNA_PveLR1024	CTTCTTCCTCAAACAATCCAAAGGTACTCTTCGTTTCTCTCTTACTTTCCATTTCCTTTTCATTTACTTCAGTAAAATATTATATGGATTTTTTAACTTCTTTTTTCGTCTTGTATGTTACAAGTTTTATGTTTTATATGCATGTAGAACGTTCGCATTTGAAACTTATTTTTTTGGTGTTGTATGCAAAAGGGTTTGGATTTTTAAAAAGGAAATTATGTATCTTCTGATGTGAAAATTTGACTAAAAACTGAAGCAACTGAGAGCACATGAAAATTTTGATGTTAGAAATTATGTGTTTTGTGCTTATATGAGGAGTTATTATGTGAAGTATGGGCTTGTGAATGATCTTTCAGTTTCAGTTCTGGTCTTTTAAGCTGAATTCGTTGGATGTGTTGC…
[truncated: 52,196 more rows]
